# Supplementary material for: Identification of Critical Genes and Proteins for Stent Restenosis Induced by Esophageal Benign Hyperplasia in Esophageal Cancer
Source: Front Genet. 2020 Dec 17;11:563954. doi: 10.3389/fgene.2020.563954 (PMC7773907; doi:10.3389/fgene.2020.563954)
Supplement: Supplementary Table 3 — DE mRNAs, lncRNAs and proteins. [file Table_3.XLS]

## Sheet: differentially expressed mRNA
gene_id	gene_name	gene_type	logFC	logCPM	LR	PValue	FDR
ENSG00000167916.4	KRT24	protein_coding	-1.94726	7.29482	54.0828	1.92218e-13	4.30896e-09
ENSG00000082293.12	COL19A1	protein_coding	-4.62911	0.438738	53.3819	2.74622e-13	4.30896e-09
ENSG00000071909.18	MYO3B	protein_coding	2.33305	2.2018	47.0635	6.87221e-12	6.36388e-08
ENSG00000121871.3	SLITRK3	protein_coding	-4.66007	1.56526	45.6548	1.41039e-11	8.85187e-08
ENSG00000175592.8	FOSL1	protein_coding	2.42671	5.28112	44.155	3.03376e-11	1.5867e-07
ENSG00000226145.7	KRT16P6	transcribed_unprocessed_pseudogene	1.93025	6.10856	43.3156	4.65843e-11	2.08838e-07
ENSG00000135919.12	SERPINE2	protein_coding	1.56038	5.815	41.9994	9.13033e-11	3.58149e-07
ENSG00000230267.7	HERC2P4	transcribed_unprocessed_pseudogene	-5.10946	-0.11341	39.1843	3.85621e-10	1.34457e-06
ENSG00000227922.1	SPTLC1P5	processed_pseudogene	-3.3777	0.0353595	37.0391	1.15786e-09	3.63349e-06
ENSG00000176641.10	RNF152	protein_coding	1.50322	5.43205	33.8445	5.96981e-09	1.70308e-05
ENSG00000117322.16	CR2	protein_coding	-6.16128	1.37342	33.1855	8.37736e-09	2.19075e-05
ENSG00000213755.3	RP11-342F17.1	processed_pseudogene	3.18728	1.94285	32.5773	1.14545e-08	2.76504e-05
ENSG00000138678.10	GPAT3	protein_coding	-1.66759	3.94718	32.2076	1.38548e-08	2.89851e-05
ENSG00000166920.11	C15orf48	protein_coding	-1.8031	4.92501	31.1961	2.33237e-08	4.30542e-05
ENSG00000260860.2	RP11-615I2.3	processed_pseudogene	2.39572	3.39643	30.6706	3.05758e-08	5.33056e-05
ENSG00000283142.1	RP1-172H20.4	transcribed_unitary_pseudogene	-2.54704	-0.0972664	30.556	3.24363e-08	5.35728e-05
ENSG00000148346.11	LCN2	protein_coding	-1.23638	9.05193	30.3303	3.64397e-08	5.71757e-05
ENSG00000180818.4	HOXC10	protein_coding	4.16694	0.111828	29.5547	5.43608e-08	8.12332e-05
ENSG00000243316.6	GUCY2GP	unitary_pseudogene	-4.64232	-0.602292	29.41	5.85734e-08	8.13435e-05
ENSG00000172803.17	SNX32	protein_coding	2.4989	3.02507	29.3758	5.96189e-08	8.13435e-05
ENSG00000104921.14	FCER2	protein_coding	-4.51642	-0.929456	28.9408	7.46251e-08	9.36724e-05
ENSG00000082397.17	EPB41L3	protein_coding	-1.44795	5.61028	28.1809	1.10492e-07	0.000130929
ENSG00000175183.9	CSRP2	protein_coding	1.20122	6.32735	28.1434	1.12651e-07	0.000130929
ENSG00000145864.12	GABRB2	protein_coding	-3.26948	-0.639162	27.9507	1.24444e-07	0.000139471
ENSG00000257531.2	RP3-405J10.2	transcribed_processed_pseudogene	2.12495	0.854414	27.6358	1.46445e-07	0.000153186
ENSG00000156282.4	CLDN17	protein_coding	-1.86503	2.7183	27.5528	1.52866e-07	0.000154744
ENSG00000073792.15	IGF2BP2	protein_coding	1.87522	4.10351	27.0802	1.9519e-07	0.000185614
ENSG00000111912.19	NCOA7	protein_coding	1.21922	6.95752	26.7524	2.31269e-07	0.000201596
ENSG00000131746.12	TNS4	protein_coding	1.73423	7.38519	26.6975	2.37927e-07	0.000201795
ENSG00000062716.11	VMP1	protein_coding	1.33618	9.44885	26.4492	2.70564e-07	0.000217707
ENSG00000145879.10	SPINK7	protein_coding	-1.60415	7.27388	26.3279	2.88092e-07	0.000226015
ENSG00000137673.8	MMP7	protein_coding	4.68729	0.039778	25.9396	3.52263e-07	0.000269619
ENSG00000087494.15	PTHLH	protein_coding	2.0891	3.60714	25.7275	3.93187e-07	0.000286945
ENSG00000140297.12	GCNT3	protein_coding	-2.23093	4.29133	25.6014	4.19725e-07	0.00029935
ENSG00000136694.8	IL36A	protein_coding	-1.14659	8.20344	24.2698	8.37408e-07	0.000566583
ENSG00000157557.11	ETS2	protein_coding	1.76011	8.1344	24.2443	8.48583e-07	0.000566583
ENSG00000262074.6	SNORD3B-2	snoRNA	2.50403	1.90331	24.2019	8.67473e-07	0.000567128
ENSG00000172602.9	RND1	protein_coding	-2.1208	3.12496	24.052	9.37667e-07	0.000599911
ENSG00000229586.2	TNPO1P3	processed_pseudogene	1.84777	3.84658	23.5708	1.20399e-06	0.000740834
ENSG00000267492.1	RP1-37N7.6	processed_pseudogene	3.88921	-1.0498	23.4723	1.26723e-06	0.000750318
ENSG00000107295.9	SH3GL2	protein_coding	-5.82579	-1.81253	23.3706	1.33608e-06	0.000776438
ENSG00000171208.9	NETO2	protein_coding	1.12939	4.24009	23.3307	1.36404e-06	0.00077827
ENSG00000125780.11	TGM3	protein_coding	-1.92713	11.8592	23.1109	1.52918e-06	0.000856914
ENSG00000138061.11	CYP1B1	protein_coding	-1.81829	2.67582	22.7061	1.88764e-06	0.00103923
ENSG00000226118.1	MTND3P1	processed_pseudogene	-5.9163	-1.80943	22.672	1.92144e-06	0.0010396
ENSG00000154065.16	ANKRD29	protein_coding	1.58708	4.29303	22.4898	2.11261e-06	0.00112366
ENSG00000126233.1	SLURP1	protein_coding	-1.60673	6.67544	22.1451	2.52796e-06	0.00130049
ENSG00000206633.1	SNORA80B	snoRNA	3.05974	0.178292	21.9212	2.84078e-06	0.00143784
ENSG00000108551.4	RASD1	protein_coding	2.70521	1.60635	21.3509	3.8245e-06	0.00185458
ENSG00000124762.13	CDKN1A	protein_coding	1.1465	7.45026	21.3424	3.84142e-06	0.00185458
ENSG00000149948.13	HMGA2	protein_coding	1.69119	3.12779	21.3046	3.91793e-06	0.00186286
ENSG00000179388.8	EGR3	protein_coding	4.00359	5.42582	21.1641	4.21599e-06	0.00194562
ENSG00000104419.14	NDRG1	protein_coding	1.57718	10.1422	21.1313	4.28871e-06	0.00195049
ENSG00000168209.4	DDIT4	protein_coding	1.80709	4.46621	21.0146	4.55785e-06	0.00204328
ENSG00000115112.7	TFCP2L1	protein_coding	1.057	6.29695	20.9764	4.64965e-06	0.00205508
ENSG00000186474.15	KLK12	protein_coding	-1.00292	6.37694	20.8854	4.87604e-06	0.00212521
ENSG00000230662.1	TNPO1P2	processed_pseudogene	1.98661	2.55828	20.5657	5.7618e-06	0.00240948
ENSG00000170525.18	PFKFB3	protein_coding	1.41967	7.37114	20.5414	5.83539e-06	0.00240948
ENSG00000100678.18	SLC8A3	protein_coding	-3.05517	-1.28189	20.2596	6.76121e-06	0.00272017
ENSG00000265185.5	SNORD3B-1	snoRNA	2.01173	3.72183	20.1086	7.31659e-06	0.00290635
ENSG00000171954.12	CYP4F22	protein_coding	-1.2995	4.75186	19.9427	7.97965e-06	0.00313012
ENSG00000230088.1	KRT16P5	processed_pseudogene	1.89884	2.2931	19.7836	8.67237e-06	0.00331888
ENSG00000169242.11	EFNA1	protein_coding	1.07992	5.09788	19.5914	9.59008e-06	0.00354054
ENSG00000150471.16	ADGRL3	protein_coding	1.89527	2.66038	19.5406	9.84844e-06	0.00359365
ENSG00000139151.14	PLCZ1	protein_coding	1.83323	0.530511	19.2372	1.15443e-05	0.00411262
ENSG00000116983.12	HPCAL4	protein_coding	-3.89999	-0.766398	19.2175	1.16638e-05	0.00411262
ENSG00000008118.9	CAMK1G	protein_coding	2.44132	0.543724	19.1321	1.21978e-05	0.00425309
ENSG00000099260.10	PALMD	protein_coding	1.0353	6.11123	18.9673	1.3298e-05	0.00458575
ENSG00000139144.9	PIK3C2G	protein_coding	1.03713	5.16524	18.9309	1.35541e-05	0.00462329
ENSG00000141639.11	MAPK4	protein_coding	-2.62921	-0.943716	18.8647	1.40326e-05	0.00473502
ENSG00000135625.7	EGR4	protein_coding	3.45307	-0.370668	18.8313	1.42803e-05	0.0047649
ENSG00000107105.14	ELAVL2	protein_coding	2.87205	0.351969	18.8121	1.44248e-05	0.0047649
ENSG00000254221.2	PCDHGB1	protein_coding	1.69868	1.52608	18.7119	1.52032e-05	0.00496969
ENSG00000167767.13	KRT80	protein_coding	-1.05226	6.58901	18.6533	1.56777e-05	0.00507198
ENSG00000163993.6	S100P	protein_coding	-1.98956	5.85083	18.523	1.67865e-05	0.00530553
ENSG00000217159.2	LARP1P1	processed_pseudogene	-2.06142	-0.420891	18.4119	1.77943e-05	0.00552873
ENSG00000196878.13	LAMB3	protein_coding	1.53734	6.92573	18.2724	1.91464e-05	0.00581802
ENSG00000214843.3	ZFYVE9P2	processed_pseudogene	1.42382	1.17014	18.2683	1.91871e-05	0.00581802
ENSG00000241794.1	SPRR2A	protein_coding	-1.25957	11.5095	18.2554	1.9318e-05	0.00581802
ENSG00000159388.5	BTG2	protein_coding	1.81465	7.39595	18.1005	2.09551e-05	0.00609169
ENSG00000186806.5	VSIG10L	protein_coding	-1.02657	7.9141	18.0527	2.1487e-05	0.00612986
ENSG00000237175.1	NME1P1	processed_pseudogene	-4.42053	-1.67708	17.9127	2.31276e-05	0.00653846
ENSG00000115221.10	ITGB6	protein_coding	1.53429	6.65852	17.8941	2.3354e-05	0.00654351
ENSG00000274210.1	U1	snRNA	1.66959	2.85679	17.8413	2.40112e-05	0.0066681
ENSG00000167769.4	ACER1	protein_coding	-1.91818	2.59741	17.8072	2.44453e-05	0.0066754
ENSG00000162873.14	KLHDC8A	protein_coding	-1.57086	3.25086	17.7863	2.47158e-05	0.0066754
ENSG00000115009.11	CCL20	protein_coding	-1.90539	2.18475	17.7854	2.47274e-05	0.0066754
ENSG00000136997.15	MYC	protein_coding	1.08425	6.86358	17.7731	2.48884e-05	0.0066754
ENSG00000229526.2	KRT16P4	transcribed_processed_pseudogene	2.2745	1.35739	17.7023	2.5832e-05	0.00686977
ENSG00000159216.18	RUNX1	protein_coding	1.16762	6.18815	17.2318	3.30857e-05	0.00858069
ENSG00000003137.8	CYP26B1	protein_coding	1.37066	2.47329	17.1826	3.39536e-05	0.00873359
ENSG00000162897.14	FCAMR	protein_coding	-3.06931	-0.974762	17.0314	3.67668e-05	0.0093803
ENSG00000266559.1	MIR4530	miRNA	1.78657	0.93945	16.8527	4.03966e-05	0.0102233
ENSG00000177606.6	JUN	protein_coding	2.20318	8.33117	16.6226	4.56035e-05	0.0111803
ENSG00000125845.6	BMP2	protein_coding	1.80386	3.14381	16.5983	4.61915e-05	0.0112367
ENSG00000117394.19	SLC2A1	protein_coding	1.46673	8.182	16.5184	4.81793e-05	0.0116301
ENSG00000223539.4	AC011431.1	unprocessed_pseudogene	2.55	-0.942843	16.4692	4.94456e-05	0.0118447
ENSG00000203805.10	PLPP4	protein_coding	3.77518	-1.29375	16.4147	5.08901e-05	0.0120074
ENSG00000252929.1	RNU6-218P	snRNA	-5.07907	-2.24529	16.302	5.40079e-05	0.0125503
ENSG00000184995.7	IFNE	protein_coding	1.44104	3.27194	16.2903	5.434e-05	0.0125503
ENSG00000100170.9	SLC5A1	protein_coding	-1.42258	4.98776	16.2805	5.46236e-05	0.0125503
ENSG00000206145.8	P2RX6P	transcribed_unprocessed_pseudogene	-2.86405	-0.471987	16.2747	5.47907e-05	0.0125503
ENSG00000166408.4	OR5P1P	unprocessed_pseudogene	3.98732	-1.9328	16.2426	5.57258e-05	0.012672
ENSG00000205436.7	EXOC3L4	protein_coding	-2.35106	0.303955	16.1313	5.91006e-05	0.0133261
ENSG00000110080.18	ST3GAL4	protein_coding	-1.31754	5.77141	16.12	5.94515e-05	0.0133261
ENSG00000182103.4	FAM181B	protein_coding	-2.25264	-0.80886	16.0785	6.07695e-05	0.0134296
ENSG00000163736.3	PPBP	protein_coding	2.47233	0.288908	16.035	6.21838e-05	0.0136461
ENSG00000188163.7	FAM166A	protein_coding	1.67406	0.470666	15.9336	6.56045e-05	0.0142968
ENSG00000155962.12	CLIC2	protein_coding	-1.36259	3.06426	15.9142	6.62789e-05	0.0143441
ENSG00000169594.13	BNC1	protein_coding	1.11185	5.93266	15.847	6.86737e-05	0.0146602
ENSG00000112852.6	PCDHB2	protein_coding	1.66045	1.04561	15.8304	6.92797e-05	0.0146678
ENSG00000211669.2	IGLV3-10	IG_V_gene	-2.86881	-1.04124	15.818	6.97345e-05	0.0146678
ENSG00000184557.4	SOCS3	protein_coding	2.02516	6.21523	15.7953	7.05791e-05	0.0146678
ENSG00000171303.6	KCNK3	protein_coding	-1.90126	-0.0384886	15.7087	7.38833e-05	0.0151538
ENSG00000188277.9	C15orf62	protein_coding	-1.29063	5.21087	15.5905	7.86506e-05	0.0160268
ENSG00000241749.4	RPSAP52	transcribed_processed_pseudogene	2.31448	-0.857762	15.4926	8.28307e-05	0.0166238
ENSG00000125740.13	FOSB	protein_coding	4.30864	9.52494	15.4848	8.31693e-05	0.0166238
ENSG00000153292.15	ADGRF1	protein_coding	-1.38327	7.3868	15.4474	8.48353e-05	0.0168045
ENSG00000270469.1	RP11-411B10.8	processed_pseudogene	-3.04907	-1.74432	15.4131	8.6388e-05	0.0169434
ENSG00000170345.9	FOS	protein_coding	2.37682	9.34592	15.3655	8.85932e-05	0.01718
ENSG00000144959.9	NCEH1	protein_coding	-1.53491	4.26177	15.3038	9.15325e-05	0.0174865
ENSG00000152413.14	HOMER1	protein_coding	1.08419	5.01936	15.1689	9.83117e-05	0.0182995
ENSG00000114279.13	FGF12	protein_coding	-1.81622	-0.810172	15.1557	9.89971e-05	0.0182995
ENSG00000035720.7	STAP1	protein_coding	-1.56956	-0.0573058	14.909	0.000112825	0.020348
ENSG00000114948.12	ADAM23	protein_coding	1.59374	5.09462	14.8556	0.000116063	0.0208124
ENSG00000262576.2	PCDHGA4	protein_coding	1.38306	1.98123	14.8147	0.000118608	0.021148
ENSG00000229106.1	BTBD6P1	processed_pseudogene	-3.91237	-2.00014	14.7499	0.000122754	0.0215204
ENSG00000124102.4	PI3	protein_coding	-2.99331	9.65944	14.683	0.000127185	0.0220508
ENSG00000187527.10	ATP13A5	protein_coding	-1.63448	0.821833	14.638	0.000130262	0.0224306
ENSG00000182896.12	TMEM95	protein_coding	2.58194	0.961281	14.5672	0.000135248	0.0230664
ENSG00000144868.13	TMEM108	protein_coding	-2.61035	0.550859	14.5536	0.000136228	0.0231079
ENSG00000142549.9	IGLON5	protein_coding	-1.05678	4.31108	14.4821	0.000141494	0.0238576
ENSG00000150893.10	FREM2	protein_coding	1.96916	1.43792	14.468	0.00014256	0.0238576
ENSG00000163898.9	LIPH	protein_coding	-1.33265	5.68633	14.4533	0.000143677	0.0238576
ENSG00000197353.3	LYPD2	protein_coding	-1.98247	6.43487	14.4432	0.000144449	0.0238576
ENSG00000179913.10	B3GNT3	protein_coding	-1.26083	6.09898	14.4025	0.000147602	0.0242508
ENSG00000264379.1	SNORD39	snoRNA	1.41823	2.71327	14.3921	0.000148427	0.0242593
ENSG00000114019.14	AMOTL2	protein_coding	-1.01454	7.07708	14.3789	0.000149469	0.024303
ENSG00000146013.10	GFRA3	protein_coding	-2.91887	-1.50886	14.3571	0.000151205	0.0243331
ENSG00000151914.19	DST	protein_coding	1.27707	9.73457	14.2213	0.000162524	0.0258892
ENSG00000163216.6	SPRR2D	protein_coding	-1.84307	10.0721	14.2012	0.000164267	0.0260347
ENSG00000198643.6	FAM3D	protein_coding	-1.40757	5.82114	14.1863	0.000165571	0.0261095
ENSG00000214514.7	KRT42P	transcribed_unprocessed_pseudogene	2.49625	0.0853419	14.152	0.000168619	0.0262326
ENSG00000213859.4	KCTD11	protein_coding	1.07883	5.32833	14.1163	0.000171844	0.0264346
ENSG00000069535.13	MAOB	protein_coding	-1.78017	3.20484	13.9862	0.00018416	0.028054
ENSG00000244617.2	ASPRV1	protein_coding	-1.52893	-0.258906	13.9612	0.000186618	0.0281551
ENSG00000275395.4	FCGBP	protein_coding	-1.98021	2.53508	13.9005	0.00019275	0.0285354
ENSG00000012124.15	CD22	protein_coding	-1.83061	1.29141	13.8947	0.000193348	0.0285354
ENSG00000120738.7	EGR1	protein_coding	2.37722	8.6092	13.8914	0.000193685	0.0285354
ENSG00000113070.7	HBEGF	protein_coding	1.8108	6.5493	13.871	0.000195798	0.0285783
ENSG00000175874.9	CREG2	protein_coding	2.4511	1.49673	13.8242	0.000200737	0.0288959
ENSG00000149305.6	HTR3B	protein_coding	-3.0721	0.0898336	13.713	0.000212976	0.0302119
ENSG00000006740.16	ARHGAP44	protein_coding	-1.16059	1.85143	13.6979	0.000214692	0.0302119
ENSG00000248713.1	RP11-766F14.2	protein_coding	3.80743	-1.97591	13.6385	0.000221597	0.0309064
ENSG00000163737.3	PF4	protein_coding	2.5044	-1.03237	13.5897	0.000227429	0.0314403
ENSG00000102290.21	PCDH11X	protein_coding	-4.88241	-2.38149	13.5214	0.000235859	0.0323209
ENSG00000159261.10	CLDN14	protein_coding	2.5385	-1.3442	13.5078	0.000237578	0.0324149
ENSG00000133985.2	TTC9	protein_coding	-1.18668	7.87952	13.4226	0.00024861	0.0336277
ENSG00000154764.5	WNT7A	protein_coding	2.26546	1.55869	13.3624	0.000256719	0.0344278
ENSG00000224689.8	ZNF812P	protein_coding	-1.41193	6.73135	13.3502	0.000258396	0.0345053
ENSG00000175161.13	CADM2	protein_coding	-2.9498	-1.71982	13.3003	0.00026537	0.0349898
ENSG00000143479.15	DYRK3	protein_coding	1.32124	3.17532	13.1193	0.000292276	0.0379005
ENSG00000166483.10	WEE1	protein_coding	1.57291	7.0416	13.1039	0.000294681	0.0379315
ENSG00000183454.15	GRIN2A	protein_coding	-2.16626	0.808789	12.9985	0.000311738	0.0397669
ENSG00000207449.1	RNU6-19P	snRNA	-4.71832	-2.43826	12.9776	0.000315232	0.0399059
ENSG00000140465.13	CYP1A1	protein_coding	-3.14666	1.32627	12.9768	0.000315371	0.0399059
ENSG00000207980.1	MIR23A	miRNA	1.84636	2.61419	12.9535	0.000319328	0.0402443
ENSG00000252942.1	RNA5SP290	rRNA	2.85267	-1.45984	12.9332	0.000322809	0.0405202
ENSG00000079385.21	CEACAM1	protein_coding	-1.19169	7.65932	12.837	0.000339824	0.0418898
ENSG00000187758.7	ADH1A	protein_coding	1.23236	0.866817	12.8296	0.00034118	0.0418898
ENSG00000211660.3	IGLV2-23	IG_V_gene	-3.10087	-0.97896	12.7772	0.000350877	0.042513
ENSG00000164509.13	IL31RA	protein_coding	2.54605	-0.534128	12.763	0.000353536	0.0425509
ENSG00000128965.11	CHAC1	protein_coding	-1.29612	4.53399	12.7611	0.000353901	0.0425509
ENSG00000105722.9	ERF	protein_coding	1.0623	4.83937	12.7158	0.000362574	0.0434272
ENSG00000011201.11	ANOS1	protein_coding	1.33186	2.76709	12.6599	0.000373582	0.0440905
ENSG00000139737.21	SLAIN1	protein_coding	-2.08262	0.669983	12.6566	0.000374247	0.0440905
ENSG00000095637.21	SORBS1	protein_coding	-1.58947	6.58998	12.6358	0.000378436	0.0442121
ENSG00000229405.1	AC092580.1	processed_pseudogene	-4.63191	-2.44119	12.633	0.000378989	0.0442121
ENSG00000229413.2	RP11-274B21.12	processed_pseudogene	2.09132	-1.1384	12.5983	0.0003861	0.0447093
ENSG00000004468.12	CD38	protein_coding	-1.09387	3.87994	12.5769	0.000390546	0.0450578
ENSG00000197406.7	DIO3	protein_coding	-4.66237	-2.39176	12.55	0.000396203	0.045543
ENSG00000239389.7	PCDHA13	protein_coding	-4.60999	-2.4395	12.5339	0.000399628	0.045769
ENSG00000179477.9	ALOX12B	protein_coding	-2.58806	3.89419	12.5032	0.000406246	0.0460231
ENSG00000216331.2	HIST1H1PS1	unprocessed_pseudogene	-1.76583	0.00394936	12.4592	0.000415941	0.046952
ENSG00000104313.17	EYA1	protein_coding	-1.9921	1.40445	12.4349	0.000421377	0.0470053
ENSG00000106018.13	VIPR2	protein_coding	-2.77926	-1.31974	12.4318	0.000422084	0.0470053
ENSG00000177551.5	NHLH2	protein_coding	1.19008	2.79846	12.374	0.000435358	0.0477084
ENSG00000037965.5	HOXC8	protein_coding	2.46743	0.110678	12.3569	0.000439366	0.0477084
ENSG00000207205.1	RNVU1-15	snRNA	1.71453	1.32434	12.3191	0.000448349	0.0480604
ENSG00000133101.9	CCNA1	protein_coding	3.00184	-0.216016	12.2484	0.000465648	0.0495339
ENSG00000213967.10	ZNF726	protein_coding	-1.25909	1.94192	12.2313	0.000469946	0.0496419
ENSG00000186352.8	ANKRD37	protein_coding	2.19147	4.90927	12.2206	0.000472654	0.0496419
ENSG00000268892.1	CTD-3233P19.8	unprocessed_pseudogene	-4.16103	-1.62663	12.2092	0.000475555	0.0496419
ENSG00000106366.8	SERPINE1	protein_coding	2.91539	4.10145	12.2068	0.000476155	0.0496419
ENSG00000141968.7	VAV1	protein_coding	-1.0056	3.1177	12.1496	0.00049098	0.051018
ENSG00000050030.13	KIAA2022	protein_coding	-1.92021	0.87977	12.0356	0.000521933	0.0533511
ENSG00000188396.3	TCTEX1D4	protein_coding	1.77147	2.36325	11.9985	0.00053242	0.0540707
ENSG00000255993.1	PSMC1P9	processed_pseudogene	1.47905	-0.376658	11.9685	0.000541066	0.0547715
ENSG00000112715.20	VEGFA	protein_coding	1.08293	7.20719	11.9074	0.00055911	0.0560557
ENSG00000183378.11	OVCH2	protein_coding	1.55281	0.288257	11.8437	0.000578553	0.0574893
ENSG00000167676.4	PLIN4	protein_coding	-1.24719	3.34837	11.822	0.000585334	0.0579444
ENSG00000105875.13	WDR91	protein_coding	1.03173	6.20681	11.7875	0.000596289	0.0584754
ENSG00000187997.11	C17orf99	protein_coding	2.64937	-0.989696	11.7681	0.000602541	0.0588609
ENSG00000277866.1	CTC-311G1.2	unprocessed_pseudogene	-2.67914	-1.74142	11.7553	0.0006067	0.0588609
ENSG00000019169.10	MARCO	protein_coding	-1.66662	0.766496	11.7424	0.000610919	0.0588609
ENSG00000215644.9	GCGR	protein_coding	2.53094	-1.49832	11.7411	0.000611364	0.0588609
ENSG00000162772.16	ATF3	protein_coding	4.00884	7.61776	11.7391	0.00061202	0.0588609
ENSG00000144824.19	PHLDB2	protein_coding	1.00789	6.06756	11.7358	0.000613083	0.0588609
ENSG00000196542.8	SPTSSB	protein_coding	-1.44256	3.24476	11.735	0.000613349	0.0588609
ENSG00000204020.5	LIPN	protein_coding	-2.02439	0.779874	11.6684	0.000635711	0.0602696
ENSG00000199177.1	MIR31	miRNA	2.25894	-0.374459	11.6325	0.000648088	0.061074
ENSG00000275538.1	RNVU1-19	snRNA	1.5261	2.20633	11.6064	0.000657266	0.0615691
ENSG00000105388.15	CEACAM5	protein_coding	-1.15826	8.66579	11.5919	0.000662404	0.0618657
ENSG00000232938.2	RPL23AP87	transcribed_processed_pseudogene	-1.23218	0.435948	11.5756	0.00066823	0.0620406
ENSG00000211859.1	TRAJ30	TR_J_gene	-2.49191	-1.69714	11.5594	0.000674093	0.0624004
ENSG00000200253.1	RNU6-529P	snRNA	-1.57323	0.392485	11.4925	0.000698777	0.0643059
ENSG00000187950.8	OVCH1	protein_coding	-2.25711	0.280628	11.449	0.000715313	0.06532
ENSG00000108821.13	COL1A1	protein_coding	2.63508	8.05005	11.4471	0.000716041	0.06532
ENSG00000235436.10	DPY19L2P4	transcribed_unprocessed_pseudogene	-4.46715	-2.49659	11.4414	0.000718274	0.0653338
ENSG00000159713.10	TPPP3	protein_coding	1.59989	4.40817	11.4289	0.000723107	0.0654499
ENSG00000277138.1	MIR6509	miRNA	2.04867	-1.46731	11.4273	0.000723722	0.0654499
ENSG00000161911.11	TREML1	protein_coding	-1.68968	-0.705448	11.4169	0.0007278	0.0656296
ENSG00000116285.12	ERRFI1	protein_coding	1.10178	5.90946	11.4038	0.000732955	0.065905
ENSG00000125848.9	FLRT3	protein_coding	1.74755	3.36479	11.3486	0.000755049	0.0676977
ENSG00000205002.3	AARD	protein_coding	-3.00188	-2.03558	11.1806	0.000826592	0.0720536
ENSG00000227877.6	MRLN	protein_coding	-1.95977	-0.516251	11.165	0.000833553	0.0724591
ENSG00000114270.16	COL7A1	protein_coding	1.0988	8.16581	11.1396	0.000845061	0.0732565
ENSG00000011332.19	DPF1	protein_coding	1.52893	-0.00850992	11.116	0.000855865	0.0739161
ENSG00000156076.9	WIF1	protein_coding	-3.69978	-0.404019	11.1097	0.000858759	0.0739161
ENSG00000073737.16	DHRS9	protein_coding	-1.24086	6.27361	11.1076	0.000859735	0.0739161
ENSG00000116981.3	NT5C1A	protein_coding	-3.52875	-1.54484	11.0552	0.00088437	0.0758262
ENSG00000143882.10	ATP6V1C2	protein_coding	-1.03046	3.9943	11.0343	0.000894433	0.0764801
ENSG00000222009.8	BTBD19	protein_coding	1.58339	5.18152	10.9944	0.000913896	0.0775473
ENSG00000165300.7	SLITRK5	protein_coding	-2.79466	-1.45635	10.9935	0.000914327	0.0775473
ENSG00000148680.15	HTR7	protein_coding	1.50331	2.25117	10.9558	0.000933131	0.0787166
ENSG00000219384.1	RP11-491H9.3	processed_pseudogene	1.83109	-1.27151	10.8933	0.000965128	0.0807645
ENSG00000134369.15	NAV1	protein_coding	1.1274	7.04944	10.8802	0.000971969	0.0809822
ENSG00000265112.1	MIR3153	miRNA	1.47102	-0.499389	10.8737	0.000975381	0.0809822
ENSG00000112116.9	IL17F	protein_coding	-2.55998	-0.873739	10.839	0.000993857	0.0818589
ENSG00000062282.14	DGAT2	protein_coding	-1.11513	4.99094	10.831	0.000998126	0.0819953
ENSG00000180155.18	LYNX1	protein_coding	-1.08191	7.7378	10.8241	0.00100187	0.0820879
ENSG00000201183.1	RNVU1-3	snRNA	1.80178	-0.797416	10.792	0.00101941	0.0832666
ENSG00000007264.14	MATK	protein_coding	-1.35249	1.11936	10.7867	0.00102232	0.0832666
ENSG00000148339.12	SLC25A25	protein_coding	1.86953	6.6356	10.7794	0.00102635	0.0832666
ENSG00000134262.12	AP4B1	protein_coding	-1.01265	4.40589	10.7708	0.00103116	0.0832763
ENSG00000153234.13	NR4A2	protein_coding	2.30605	5.57279	10.7197	0.00105999	0.0846397
ENSG00000169213.6	RAB3B	protein_coding	2.17566	-1.52083	10.6776	0.00108442	0.0861522
ENSG00000099822.2	HCN2	protein_coding	-1.58389	2.11588	10.6698	0.001089	0.0862977
ENSG00000102243.12	VGLL1	protein_coding	-2.35946	0.17359	10.6434	0.00110467	0.0870768
ENSG00000174123.10	TLR10	protein_coding	-1.56219	1.01093	10.5935	0.00113485	0.0883694
ENSG00000251453.1	HAUS1P1	processed_pseudogene	-3.43881	-2.2059	10.5812	0.00114245	0.0885383
ENSG00000157152.16	SYN2	protein_coding	-2.09961	-1.49273	10.5806	0.00114283	0.0885383
ENSG00000152315.4	KCNK13	protein_coding	-1.54728	-0.908993	10.5763	0.00114549	0.0885383
ENSG00000072041.16	SLC6A15	protein_coding	1.16544	3.88189	10.5522	0.0011605	0.0894784
ENSG00000143921.6	ABCG8	protein_coding	4.37155	-2.54991	10.4819	0.00120547	0.0920408
ENSG00000112494.9	UNC93A	protein_coding	-1.37159	2.11026	10.4694	0.00121371	0.0924451
ENSG00000222320.1	RNU6-1050P	snRNA	-1.51147	-0.968191	10.4453	0.00122964	0.0930361
ENSG00000136695.14	IL36RN	protein_coding	-1.59237	6.91478	10.4355	0.00123616	0.0932498
ENSG00000139438.5	FAM222A	protein_coding	-1.16385	1.88163	10.4156	0.00124956	0.0940346
ENSG00000136696.10	IL36B	protein_coding	-2.53046	1.77565	10.381	0.00127316	0.0955811
ENSG00000236654.2	AC079780.3	processed_pseudogene	1.75674	-0.57136	10.3735	0.00127834	0.0957207
ENSG00000135127.11	BICDL1	protein_coding	-1.19407	5.92566	10.3651	0.00128417	0.0957207
ENSG00000224881.1	AC068279.3	processed_pseudogene	-2.30678	-1.63081	10.3309	0.00130824	0.0970543
ENSG00000278048.1	U2	snRNA	1.05002	3.48531	10.3164	0.0013185	0.0972783
ENSG00000282988.1	RP1-34B20.21	protein_coding	-1.566	0.52497	10.3153	0.00131935	0.0972783
ENSG00000142178.7	SIK1	protein_coding	2.42067	1.25241	10.3126	0.00132127	0.0972783
ENSG00000175857.8	GAPT	protein_coding	-1.64318	0.326204	10.3001	0.00133024	0.0972783
ENSG00000101680.13	LAMA1	protein_coding	1.78065	2.00534	10.2963	0.00133296	0.0972783
ENSG00000127129.9	EDN2	protein_coding	3.22007	2.33481	10.257	0.00136167	0.0985629
ENSG00000175602.3	CCDC85B	protein_coding	1.36568	3.92397	10.254	0.00136385	0.0985629
ENSG00000188373.4	C10orf99	protein_coding	1.11253	6.84074	10.2521	0.00136528	0.0985629
ENSG00000241250.1	RPL17P20	processed_pseudogene	-2.37429	-1.59429	10.2465	0.00136941	0.0985629
ENSG00000124253.10	PCK1	protein_coding	1.96245	-0.824282	10.2322	0.00138008	0.0988542
ENSG00000185668.7	POU3F1	protein_coding	1.28899	3.63616	10.226	0.00138475	0.0988542
ENSG00000159674.11	SPON2	protein_coding	1.1332	3.85292	10.2233	0.00138681	0.0988542
ENSG00000270722.1	U1	snRNA	2.15346	-0.702192	10.191	0.00141131	0.0999738
ENSG00000207280.1	SNORD20	snoRNA	1.3453	0.0781124	10.1806	0.00141926	0.100163
ENSG00000232374.5	GPR79	processed_pseudogene	-1.3392	-0.55079	10.1588	0.00143615	0.1007
ENSG00000183778.17	B3GALT5	protein_coding	-3.58684	3.54583	10.1251	0.00146267	0.102
ENSG00000135480.14	KRT7	protein_coding	-1.46847	4.77539	10.1115	0.00147349	0.102527
ENSG00000236348.1	PSMC1P10	processed_pseudogene	1.06721	2.53843	10.1027	0.00148052	0.102788
ENSG00000188076.2	SCGB1C1	protein_coding	-2.94496	-1.51563	10.0814	0.00149774	0.103754
ENSG00000162670.10	BRINP3	protein_coding	-3.53161	-1.7666	10.0204	0.00154815	0.106879
ENSG00000147655.10	RSPO2	protein_coding	-2.68947	-0.0176363	10.0161	0.00155177	0.106879
ENSG00000202502.1	RNA5SP151	rRNA	1.22338	1.19147	9.98668	0.00157677	0.107881
ENSG00000151117.8	TMEM86A	protein_coding	-1.1296	2.65391	9.98343	0.00157955	0.107881
ENSG00000085741.12	WNT11	protein_coding	1.43258	-0.576946	9.9813	0.00158138	0.107881
ENSG00000229035.2	SPRR2C	unprocessed_pseudogene	-2.0561	5.73022	9.95097	0.00160765	0.108962
ENSG00000104450.12	SPAG1	protein_coding	-1.16226	4.92227	9.92501	0.00163048	0.110272
ENSG00000204021.3	LIPK	protein_coding	-1.52759	2.73714	9.91828	0.00163645	0.110438
ENSG00000261150.2	EPPK1	protein_coding	1.19399	7.48797	9.90526	0.00164807	0.110745
ENSG00000256817.1	TPT1P12	processed_pseudogene	-3.31467	-2.29485	9.88955	0.0016622	0.110982
ENSG00000248295.2	DDX43P1	processed_pseudogene	-3.07106	-2.01827	9.87327	0.00167697	0.11173
ENSG00000157168.18	NRG1	protein_coding	1.72008	4.54241	9.86901	0.00168086	0.111752
ENSG00000179344.16	HLA-DQB1	protein_coding	-1.61596	3.06534	9.8465	0.00170155	0.112178
ENSG00000105509.10	HAS1	protein_coding	3.51604	-2.07277	9.82572	0.00172089	0.113214
ENSG00000226358.1	KRT8P38	processed_pseudogene	-1.1246	1.01552	9.78777	0.00175676	0.114852
ENSG00000118557.15	PMFBP1	protein_coding	1.17272	1.61052	9.74412	0.00179898	0.115684
ENSG00000230003.2	RP11-217F16.1	processed_pseudogene	4.3031	-2.55539	9.71961	0.00182312	0.116928
ENSG00000256533.1	RP11-212D19.5	processed_pseudogene	-1.26277	-0.534942	9.70841	0.00183427	0.117232
ENSG00000207086.1	Y_RNA	misc_RNA	1.05052	0.971957	9.69298	0.00184973	0.117981
ENSG00000115758.12	ODC1	protein_coding	1.07245	4.94231	9.68149	0.00186134	0.11848
ENSG00000204866.8	IGFL2	protein_coding	1.6469	1.11541	9.65132	0.00189216	0.119713
ENSG00000230445.4	LRRC37A6P	transcribed_processed_pseudogene	-1.55057	0.441176	9.61859	0.00192618	0.12136
ENSG00000166492.9	FAM86GP	unprocessed_pseudogene	-2.06425	-1.27102	9.61395	0.00193105	0.12136
ENSG00000230076.1	AC016708.2	processed_pseudogene	2.32369	-1.6991	9.61147	0.00193366	0.12136
ENSG00000233503.1	HNRNPLP1	processed_pseudogene	2.5995	-1.77487	9.57978	0.00196732	0.122493
ENSG00000199400.1	RNY4P19	misc_RNA	-2.8111	-2.16205	9.55066	0.00199877	0.123684
ENSG00000006638.11	TBXA2R	protein_coding	-1.36968	0.0188769	9.54825	0.0020014	0.123684
ENSG00000258947.6	TUBB3	protein_coding	2.18361	0.442947	9.53753	0.00201313	0.123684
ENSG00000207380.1	Y_RNA	misc_RNA	-2.86756	-2.08918	9.53344	0.00201761	0.123684
ENSG00000222842.1	RN7SKP168	misc_RNA	1.49314	-0.15396	9.52766	0.00202399	0.12381
ENSG00000117016.9	RIMS3	protein_coding	1.16116	3.44042	9.51229	0.002041	0.124608
ENSG00000213275.2	IFITM9P	processed_pseudogene	-1.77533	1.40822	9.48741	0.00206886	0.12582
ENSG00000237617.1	AC013410.2	processed_pseudogene	1.54639	-0.573691	9.44692	0.00211504	0.127884
ENSG00000229781.1	AC013444.1	processed_pseudogene	-1.8371	-1.63009	9.38916	0.00218272	0.131218
ENSG00000134028.14	ADAMDEC1	protein_coding	-1.72489	0.568906	9.38276	0.00219035	0.131425
ENSG00000145113.21	MUC4	protein_coding	-2.79374	-0.12894	9.36865	0.00220728	0.131702
ENSG00000205403.12	CFI	protein_coding	1.15257	4.75472	9.36752	0.00220864	0.131702
ENSG00000198848.12	CES1	protein_coding	-2.312	-0.0736717	9.3636	0.00221336	0.131702
ENSG00000283016.1	RP11-176H8.3	processed_pseudogene	-1.39123	-0.623501	9.33253	0.00225122	0.133293
ENSG00000198478.7	SH3BGRL2	protein_coding	-1.49322	7.91889	9.32195	0.00226425	0.133812
ENSG00000115363.13	EVA1A	protein_coding	1.95166	-0.507288	9.31184	0.00227678	0.133895
ENSG00000225569.1	CCT4P2	processed_pseudogene	-2.85798	-2.07849	9.2248	0.00238758	0.137297
ENSG00000263989.2	RN7SL615P	misc_RNA	-1.7431	-1.43818	9.22364	0.00238909	0.137297
ENSG00000205609.12	EIF3CL	protein_coding	1.37361	-0.559545	9.22031	0.00239345	0.137297
ENSG00000123119.11	NECAB1	protein_coding	-1.56162	0.53	9.21494	0.00240048	0.137297
ENSG00000237257.1	MTND2P8	unprocessed_pseudogene	-3.36478	-1.95543	9.21446	0.00240111	0.137297
ENSG00000177426.20	TGIF1	protein_coding	1.15674	5.36833	9.21382	0.00240196	0.137297
ENSG00000279808.1	AC018512.1	protein_coding	-4.19785	-2.66038	9.19703	0.00242408	0.137451
ENSG00000235975.1	RP1-106C24.1	processed_pseudogene	-4.16746	-2.66223	9.19516	0.00242656	0.137451
ENSG00000244734.3	HBB	protein_coding	2.85364	5.72008	9.18385	0.00244159	0.137747
ENSG00000204019.4	CT83	protein_coding	-3.36209	-2.26056	9.17688	0.00245091	0.137747
ENSG00000185499.16	MUC1	protein_coding	-1.03379	7.1491	9.1692	0.00246122	0.137791
ENSG00000135083.14	CCNJL	protein_coding	1.34401	1.86053	9.1612	0.00247201	0.137977
ENSG00000183929.7	DUSP5P1	processed_pseudogene	2.03709	-1.64747	9.13806	0.00250347	0.139047
ENSG00000258984.5	UBE2F-SCLY	protein_coding	-1.81793	-1.08992	9.11293	0.0025381	0.139981
ENSG00000197079.8	KRT35	protein_coding	-2.9444	0.241484	9.11156	0.00253999	0.139981
ENSG00000123612.15	ACVR1C	protein_coding	1.04854	0.788828	9.10968	0.0025426	0.139981
ENSG00000124721.17	DNAH8	protein_coding	-2.36181	-0.92852	9.10527	0.00254874	0.140073
ENSG00000156413.13	FUT6	protein_coding	-1.09113	7.05153	9.08632	0.00257528	0.140548
ENSG00000132437.17	DDC	protein_coding	-2.76524	-2.16739	9.06766	0.0026017	0.141497
ENSG00000161082.12	CELF5	protein_coding	-1.73826	-1.21692	9.05734	0.00261642	0.141583
ENSG00000124493.13	GRM4	protein_coding	2.15796	-1.42939	9.05707	0.00261681	0.141583
ENSG00000196735.11	HLA-DQA1	protein_coding	-1.58622	2.95774	9.04884	0.00262862	0.141977
ENSG00000159399.9	HK2	protein_coding	1.14508	6.65568	9.01905	0.0026718	0.143632
ENSG00000241695.1	GM2AP1	processed_pseudogene	1.42944	-0.590131	9.01824	0.00267298	0.143632
ENSG00000078804.12	TP53INP2	protein_coding	-1.3979	7.7661	9.00315	0.00269515	0.144385
ENSG00000240776.1	RP11-435F17.1	processed_pseudogene	-4.05297	-2.66514	9.00243	0.00269621	0.144385
ENSG00000228283.3	KATNBL1P6	transcribed_processed_pseudogene	-1.27078	3.82522	8.96188	0.00275672	0.146129
ENSG00000117525.13	F3	protein_coding	1.27993	6.52471	8.95781	0.00276285	0.146208
ENSG00000162757.4	C1orf74	protein_coding	1.60061	4.33641	8.94142	0.00278775	0.146429
ENSG00000083454.21	P2RX5	protein_coding	-1.56157	-0.43224	8.93978	0.00279026	0.146429
ENSG00000196581.10	AJAP1	protein_coding	2.31215	2.7166	8.92912	0.00280659	0.146429
ENSG00000171722.12	C1orf111	protein_coding	-1.12703	0.447211	8.92442	0.00281383	0.146436
ENSG00000236493.2	EIF2S2P3	processed_pseudogene	-1.67396	-1.28733	8.91195	0.00283311	0.146709
ENSG00000109193.10	SULT1E1	protein_coding	1.99583	0.0389958	8.86199	0.0029117	0.149628
ENSG00000119913.4	TECTB	protein_coding	-3.16842	-1.3071	8.85656	0.00292037	0.149745
ENSG00000270497.1	RP1-290F12.3	processed_pseudogene	3.18455	-2.34615	8.84346	0.00294141	0.150578
ENSG00000223756.6	TSSC2	transcribed_unprocessed_pseudogene	-1.60177	1.14722	8.83526	0.00295465	0.150808
ENSG00000126337.13	KRT36	protein_coding	-2.59436	0.260232	8.83079	0.0029619	0.150888
ENSG00000132514.13	CLEC10A	protein_coding	-1.11082	2.15265	8.81486	0.00298787	0.151719
ENSG00000134061.5	CD180	protein_coding	-1.3587	0.686037	8.78756	0.00303291	0.153227
ENSG00000169031.18	COL4A3	protein_coding	-1.09276	1.97867	8.77451	0.0030547	0.153759
ENSG00000248231.1	KRT8P4	processed_pseudogene	-2.99912	-1.91331	8.77287	0.00305745	0.153759
ENSG00000196482.16	ESRRG	protein_coding	-1.55132	-0.49187	8.76581	0.0030693	0.154104
ENSG00000117122.13	MFAP2	protein_coding	1.55523	1.33045	8.74518	0.00310421	0.155298
ENSG00000256282.1	RP11-504G3.4	transcribed_processed_pseudogene	-1.11059	1.10199	8.74251	0.00310877	0.155298
ENSG00000158473.6	CD1D	protein_coding	-1.49664	-0.592303	8.73426	0.00312286	0.155307
ENSG00000178734.5	LMO7DN	protein_coding	-1.19994	0.510963	8.73061	0.00312912	0.155309
ENSG00000228236.2	TXNP5	processed_pseudogene	-1.90914	-1.72532	8.72846	0.0031328	0.155309
ENSG00000278038.1	MIR6076	miRNA	-2.1674	-1.6038	8.71223	0.00316082	0.155864
ENSG00000229014.3	RPL30P13	processed_pseudogene	-2.8088	-1.83744	8.71098	0.00316299	0.155864
ENSG00000164128.6	NPY1R	protein_coding	-1.80654	-1.46476	8.69368	0.00319315	0.15632
ENSG00000161896.11	IP6K3	protein_coding	-2.92321	-2.02987	8.68422	0.00320978	0.15652
ENSG00000199030.2	MIRLET7C	miRNA	1.33062	-0.786305	8.68218	0.00321337	0.15652
ENSG00000248305.1	RP11-310A13.2	processed_pseudogene	2.44396	-1.36715	8.66755	0.00323927	0.15673
ENSG00000145824.12	CXCL14	protein_coding	1.44263	7.36368	8.66529	0.00324329	0.15673
ENSG00000203782.5	LOR	protein_coding	-1.19	0.184905	8.65936	0.00325385	0.15673
ENSG00000143412.9	ANXA9	protein_coding	-1.40793	5.19323	8.6566	0.00325879	0.15673
ENSG00000134259.3	NGF	protein_coding	1.87415	-1.44342	8.65563	0.00326052	0.15673
ENSG00000264573.2	RN7SL15P	misc_RNA	1.18752	0.271534	8.64999	0.00327062	0.15673
ENSG00000205129.8	C4orf47	protein_coding	1.30814	0.30082	8.64211	0.00328481	0.15673
ENSG00000050405.13	LIMA1	protein_coding	1.01627	6.69041	8.64127	0.00328632	0.15673
ENSG00000197472.14	ZNF695	protein_coding	-1.65783	-0.160127	8.62074	0.00332358	0.158266
ENSG00000264862.2	RN7SL45P	misc_RNA	-1.98297	-1.86185	8.60544	0.00335161	0.159118
ENSG00000120129.5	DUSP1	protein_coding	1.38416	8.69445	8.59965	0.00336227	0.159221
ENSG00000036672.15	USP2	protein_coding	1.04816	3.39716	8.59875	0.00336394	0.159221
ENSG00000140506.16	LMAN1L	protein_coding	-1.62508	-0.778491	8.58622	0.00338717	0.159599
ENSG00000112799.8	LY86	protein_coding	-1.58599	-0.702446	8.58198	0.00339506	0.159731
ENSG00000165495.15	PKNOX2	protein_coding	-1.52376	1.23015	8.5769	0.00340454	0.159937
ENSG00000177791.11	MYOZ1	protein_coding	-1.65795	2.80381	8.57223	0.00341328	0.160108
ENSG00000184659.5	FOXD4L4	protein_coding	-1.63057	-0.79157	8.56607	0.00342486	0.160411
ENSG00000042980.12	ADAM28	protein_coding	-1.06935	3.29105	8.56	0.0034363	0.160707
ENSG00000114200.9	BCHE	protein_coding	-3.00806	1.81939	8.55584	0.00344415	0.160757
ENSG00000206585.1	RNVU1-7	snRNA	2.02548	-0.443644	8.53101	0.00349146	0.162079
ENSG00000198929.12	NOS1AP	protein_coding	-1.02648	1.78886	8.51845	0.00351564	0.16272
ENSG00000073756.11	PTGS2	protein_coding	1.91447	3.58296	8.49497	0.00356131	0.164349
ENSG00000124171.8	PARD6B	protein_coding	-1.05421	5.30876	8.48095	0.00358884	0.165376
ENSG00000159921.14	GNE	protein_coding	-1.22847	6.47322	8.46102	0.00362839	0.166709
ENSG00000162949.16	CAPN13	protein_coding	1.60864	2.81119	8.4578	0.00363482	0.16676
ENSG00000053747.15	LAMA3	protein_coding	1.35306	6.80631	8.44568	0.00365912	0.167426
ENSG00000144891.17	AGTR1	protein_coding	-2.403	-1.52094	8.44338	0.00366375	0.167426
ENSG00000237016.1	AC013410.1	processed_pseudogene	1.06114	1.97131	8.43585	0.00367895	0.167426
ENSG00000158816.15	VWA5B1	protein_coding	-2.48528	-2.08146	8.43504	0.00368059	0.167426
ENSG00000238271.2	IFNWP19	unprocessed_pseudogene	1.52832	0.240049	8.40962	0.0037324	0.16877
ENSG00000236473.1	KRT43P	unprocessed_pseudogene	-2.70157	0.300399	8.40133	0.00374946	0.168812
ENSG00000154102.10	C16orf74	protein_coding	1.06185	2.13671	8.39592	0.00376063	0.169072
ENSG00000226823.1	SUGT1P	unprocessed_pseudogene	1.48338	-1.265	8.39185	0.00376908	0.169116
ENSG00000071991.8	CDH19	protein_coding	-3.84709	0.563843	8.39025	0.00377239	0.169116
ENSG00000277590.1	MIR7845	miRNA	1.84616	-1.22131	8.37205	0.00381036	0.169335
ENSG00000252859.1	RNU6-375P	snRNA	-1.66432	-1.63315	8.36981	0.00381505	0.169335
ENSG00000158445.9	KCNB1	protein_coding	-1.64146	1.26717	8.34782	0.00386149	0.170433
ENSG00000221986.6	MYBPHL	protein_coding	-1.81132	0.52456	8.34098	0.00387607	0.170596
ENSG00000183036.10	PCP4	protein_coding	-3.50548	0.130698	8.306	0.00395143	0.173184
ENSG00000179604.9	CDC42EP4	protein_coding	1.09351	5.89126	8.29239	0.00398116	0.173845
ENSG00000221716.1	SNORA11	snoRNA	-2.2986	-2.07712	8.29149	0.00398314	0.173845
ENSG00000225950.8	NTF4	protein_coding	1.07192	0.603023	8.27154	0.00402712	0.175155
ENSG00000266690.1	MIR4274	miRNA	-2.94995	-2.19706	8.27119	0.00402791	0.175155
ENSG00000172987.12	HPSE2	protein_coding	-3.16737	1.43564	8.24042	0.00409677	0.176837
ENSG00000189372.4	RP6-149D17.1	unprocessed_pseudogene	-3.1552	-2.38911	8.22993	0.0041205	0.17689
ENSG00000232646.1	RP11-344N10.4	processed_pseudogene	1.57865	-1.39121	8.22808	0.00412472	0.17689
ENSG00000207726.3	MIR455	miRNA	2.62903	-2.14171	8.22508	0.00413153	0.17689
ENSG00000278215.1	RP11-712L6.8	processed_pseudogene	-1.54459	-0.73469	8.20437	0.00417895	0.178421
ENSG00000134986.13	NREP	protein_coding	1.15003	3.35333	8.19173	0.00420817	0.179425
ENSG00000264480.1	MIR4714	miRNA	1.06403	0.274955	8.18084	0.00423351	0.180016
ENSG00000168631.12	DPCR1	protein_coding	-3.19358	-2.38582	8.16641	0.00426733	0.181209
ENSG00000165795.22	NDRG2	protein_coding	-1.01993	7.20628	8.15973	0.00428308	0.181515
ENSG00000145040.3	UCN2	protein_coding	1.42193	1.07361	8.1582	0.00428669	0.181515
ENSG00000230364.1	RPL4P3	processed_pseudogene	1.51075	-1.32987	8.14094	0.00432768	0.182536
ENSG00000131885.16	KRT17P1	transcribed_unprocessed_pseudogene	-3.962	-2.72092	8.13293	0.00434685	0.183099
ENSG00000102970.10	CCL17	protein_coding	-1.36416	0.593266	8.11655	0.0043863	0.18402
ENSG00000223125.1	RNU2-32P	snRNA	-2.25779	-1.72651	8.09472	0.00443945	0.185752
ENSG00000187714.6	SLC18A3	protein_coding	1.88935	-1.35815	8.08851	0.00445469	0.185778
ENSG00000255960.1	RP11-459D22.1	processed_pseudogene	1.11932	0.824045	8.08483	0.00446373	0.185778
ENSG00000133328.3	HRASLS2	protein_coding	1.67804	-0.506929	8.05632	0.00453452	0.188224
ENSG00000164283.12	ESM1	protein_coding	2.30929	-0.0708403	8.04786	0.00455573	0.188624
ENSG00000151623.14	NR3C2	protein_coding	-1.07273	3.18694	8.0453	0.00456218	0.188624
ENSG00000159958.5	TNFRSF13C	protein_coding	-1.31899	1.25085	8.03447	0.00458954	0.189144
ENSG00000255437.1	RP11-510I21.1	processed_pseudogene	3.97658	-2.7226	8.03397	0.00459082	0.189144
ENSG00000214318.3	ATP5G1P6	processed_pseudogene	1.99529	3.4511	8.02667	0.00460936	0.189576
ENSG00000034971.15	MYOC	protein_coding	-4.48202	0.674169	8.0218	0.00462176	0.189837
ENSG00000159387.7	IRX6	protein_coding	-1.62495	-0.403235	8.01228	0.00464612	0.190078
ENSG00000159337.6	PLA2G4D	protein_coding	1.2166	3.25868	8.00487	0.00466517	0.190078
ENSG00000198046.11	ZNF667	protein_coding	-1.1007	1.35494	7.99875	0.00468096	0.190078
ENSG00000267589.1	CTC-232P5.4	processed_pseudogene	1.55281	-0.0637853	7.99266	0.00469673	0.190078
ENSG00000248803.1	RP11-287J9.1	processed_pseudogene	2.43184	-1.46225	7.99043	0.00470252	0.190078
ENSG00000283296.1	MIR4256	miRNA	-1.12001	0.318687	7.99022	0.00470307	0.190078
ENSG00000206579.8	XKR4	protein_coding	-3.51768	-0.286508	7.98941	0.00470517	0.190078
ENSG00000112706.11	IMPG1	protein_coding	-1.05572	1.05754	7.98895	0.00470638	0.190078
ENSG00000132938.19	MTUS2	protein_coding	1.04405	1.73917	7.96735	0.00476286	0.19162
ENSG00000162723.9	SLAMF9	protein_coding	2.618	-1.84905	7.95248	0.00480216	0.19246
ENSG00000200065.1	Y_RNA	misc_RNA	-1.97316	-1.71543	7.94562	0.00482038	0.192944
ENSG00000114529.12	C3orf52	protein_coding	1.04358	4.03717	7.91375	0.00490604	0.195873
ENSG00000146090.15	RASGEF1C	protein_coding	-2.62789	-2.24349	7.90783	0.00492213	0.196266
ENSG00000228695.9	CES1P1	transcribed_unprocessed_pseudogene	-2.70248	-1.64379	7.89529	0.00495638	0.197131
ENSG00000213287.3	RP11-680L20.1	processed_pseudogene	-1.35444	-0.869849	7.88405	0.00498727	0.197858

## Sheet: differentially expressed lncRNA
gene_id	gene_name	gene_type	logFC	logCPM	LR	PValue	FDR
ENSG00000223749.8	MIR503HG	lincRNA	3.33301	0.773501	46.7385	8.11176e-12	6.36388e-08
ENSG00000226963.1	AC078883.4	antisense	2.1839	0.885296	32.3484	1.2886e-08	2.8884e-05
ENSG00000276476.2	LINC00540	lincRNA	-4.2771	0.685886	31.7963	1.71223e-08	3.35821e-05
ENSG00000232886.1	AF212831.2	lincRNA	3.477	-0.938195	28.9753	7.33073e-08	9.36724e-05
ENSG00000261026.1	CTD-3247F14.2	sense_overlapping	4.93434	2.02549	27.6606	1.44576e-07	0.000153186
ENSG00000203688.4	RP11-351J23.1	lincRNA	-1.57115	7.9747	27.1868	1.84713e-07	0.00018114
ENSG00000258820.5	RP11-293M10.2	antisense	2.56095	0.0823406	26.9275	2.11237e-07	0.000194966
ENSG00000251011.5	TMEM108-AS1	antisense	-4.94798	-1.34667	26.7856	2.27322e-07	0.000201596
ENSG00000260577.2	RP11-615I2.2	antisense	2.35308	2.13401	26.5311	2.59329e-07	0.000214158
ENSG00000272549.1	RP11-351J23.2	lincRNA	-2.3342	4.79276	25.8068	3.7736e-07	0.00028195
ENSG00000238273.3	AC012360.6	antisense	1.51716	3.40666	24.0151	9.55851e-07	0.000599911
ENSG00000171889.3	MIR31HG	sense_overlapping	1.47213	3.41062	23.4936	1.25332e-06	0.000750318
ENSG00000226644.5	RP11-128M1.1	lincRNA	-1.87299	0.364549	22.2457	2.39892e-06	0.00125468
ENSG00000283635.1	RP11-5O24.1	antisense	3.03062	1.7678	21.5435	3.45896e-06	0.00172294
ENSG00000259687.1	LINC01220	lincRNA	3.15063	0.526382	21.2755	3.97773e-06	0.00186306
ENSG00000244128.5	LINC01322	lincRNA	-4.41454	-0.810984	20.6775	5.43507e-06	0.00232318
ENSG00000260996.1	RP13-122B23.8	sense_overlapping	2.04035	0.130028	20.6623	5.47832e-06	0.00232318
ENSG00000258498.7	DIO3OS	lincRNA	-1.90408	1.18274	20.45	6.12082e-06	0.00249451
ENSG00000272815.1	RP11-219A15.4	processed_transcript	5.4655	-1.97822	19.7898	8.6442e-06	0.00331888
ENSG00000251152.1	RP11-281P23.1	lincRNA	-1.64805	1.86633	19.7121	9.00274e-06	0.00337722
ENSG00000279602.1	CTD-3014M21.1	TEC	1.77592	3.48842	19.7042	9.04006e-06	0.00337722
ENSG00000272275.1	RP11-791G15.2	lincRNA	-2.13696	-0.488107	18.5216	1.67989e-05	0.00530553
ENSG00000257298.1	RP3-405J10.3	sense_intronic	1.56219	3.07379	18.5094	1.69068e-05	0.00530553
ENSG00000233355.6	CHRM3-AS2	antisense	-2.57876	1.34495	18.2407	1.94669e-05	0.00581802
ENSG00000256006.1	AC084117.3	sense_intronic	1.63681	0.586678	18.1561	2.03521e-05	0.00602517
ENSG00000249743.5	RP11-60A8.1	lincRNA	-1.91415	0.410288	18.0996	2.0965e-05	0.00609169
ENSG00000279806.1	RP11-58O9.2	TEC	1.78659	3.86571	18.0576	2.14317e-05	0.00612986
ENSG00000275216.1	RP11-54H7.4	lincRNA	2.28139	4.38677	17.512	2.85497e-05	0.00751247
ENSG00000262202.4	RP11-160E2.6	lincRNA	1.88513	2.05305	16.6676	4.45346e-05	0.0111401
ENSG00000267475.1	CTD-2538C1.2	lincRNA	-1.91176	-0.519705	16.6533	4.48729e-05	0.0111401
ENSG00000261222.2	CTD-2006K23.1	lincRNA	3.27757	-0.40108	16.6443	4.50846e-05	0.0111401
ENSG00000280587.1	LINC01348	lincRNA	1.61373	1.78931	16.4248	5.06182e-05	0.0120074
ENSG00000228044.2	RP4-781K5.4	lincRNA	2.0174	1.59739	16.0879	6.047e-05	0.0134296
ENSG00000258689.1	LINC01269	lincRNA	-1.37451	3.05669	15.8514	6.8516e-05	0.0146602
ENSG00000258096.1	RP11-474P2.2	antisense	1.30556	1.19498	15.8055	7.01973e-05	0.0146678
ENSG00000228495.1	LINC01013	lincRNA	4.06627	-1.85584	15.7644	7.17413e-05	0.0148113
ENSG00000282535.1	AC092192.1	lincRNA	-3.95994	-1.96196	15.5191	8.1675e-05	0.0165358
ENSG00000279390.1	AF127577.13	TEC	1.12116	4.28112	15.3634	8.86895e-05	0.01718
ENSG00000163915.7	IGF2BP2-AS1	antisense	1.81043	1.16541	15.2953	9.19433e-05	0.0174865
ENSG00000203711.11	C6orf99	lincRNA	2.706	-0.468213	15.1563	9.89665e-05	0.0182995
ENSG00000231901.1	RP11-281A20.1	lincRNA	3.15541	-1.66659	15.153	9.91432e-05	0.0182995
ENSG00000253535.5	RP11-624C23.1	antisense	-2.26231	-0.987743	15.1421	9.97166e-05	0.0182995
ENSG00000231898.8	AC012594.1	antisense	3.14659	-0.262532	15.1162	0.000101093	0.0183616
ENSG00000260947.1	RP11-384P7.7	lincRNA	-2.64811	-1.08398	15.1137	0.000101225	0.0183616
ENSG00000227274.1	AC005358.3	antisense	-3.59015	-1.70871	14.782	0.00012068	0.0213959
ENSG00000227542.1	AC092614.2	lincRNA	1.69066	-0.124174	14.767	0.000121646	0.021446
ENSG00000227646.7	STEAP2-AS1	processed_transcript	-3.25266	-1.9633	14.4487	0.000144033	0.0238576
ENSG00000279198.1	CTD-2231E14.2	TEC	2.17345	5.51331	14.271	0.000158286	0.0253427
ENSG00000273249.1	LL09NC01-251B2.3	antisense	-2.53128	-1.52081	14.1493	0.00016886	0.0262326
ENSG00000279993.1	RP11-76C10.3	TEC	-2.68846	-1.65594	14.1399	0.000169704	0.026234
ENSG00000283646.1	RP11-24F11.5	lincRNA	-2.28714	-0.524342	13.975	0.000185257	0.0280848
ENSG00000271046.1	RP11-138I18.2	lincRNA	-2.01221	0.165445	13.8739	0.00019549	0.0285783
ENSG00000267273.1	CTC-543D15.3	lincRNA	-3.22968	-1.41703	13.8538	0.0001976	0.0285799
ENSG00000235862.2	RP11-338C15.5	antisense	3.56409	-1.55306	13.8535	0.00019763	0.0285799
ENSG00000261268.1	RP11-308D13.3	lincRNA	-1.20768	2.49041	13.8083	0.000202443	0.0290085
ENSG00000237975.6	FLG-AS1	antisense	-1.14113	4.09586	13.6998	0.000214479	0.0302119
ENSG00000267519.4	MIR24-2	lincRNA	1.61473	5.64357	13.6301	0.000222583	0.0309065
ENSG00000260862.1	RP11-22H5.2	sense_intronic	1.46506	0.351817	13.5645	0.000230503	0.0317254
ENSG00000258602.1	LINC01629	lincRNA	2.78214	0.061321	13.4084	0.0002505	0.0337379
ENSG00000249609.1	RP11-635L1.3	antisense	1.83321	2.59347	13.3042	0.000264817	0.0349898
ENSG00000229162.1	RP11-84D1.1	antisense	-1.62637	0.0905002	13.2115	0.000278237	0.0365329
ENSG00000265888.1	DSCAS	antisense	1.09599	2.37564	13.1661	0.000285058	0.0371179
ENSG00000280070.1	RP11-907D1.3	TEC	-3.67829	-2.07655	12.9079	0.000327195	0.0407449
ENSG00000250282.1	RP5-875H18.4	antisense	-3.72707	-2.04207	12.8372	0.000339793	0.0418898
ENSG00000238042.5	RP11-815M8.1	lincRNA	1.83135	-0.674973	12.8266	0.000341729	0.0418898
ENSG00000279859.2	RP11-539L10.4	TEC	-2.46528	-1.60474	12.8064	0.00034544	0.04218
ENSG00000205682.2	RP11-798L4.1	lincRNA	2.31295	-1.48483	12.7811	0.00035014	0.042513
ENSG00000231527.5	RP11-374M1.2	processed_transcript	1.92218	-0.97898	12.6521	0.000375136	0.0440905
ENSG00000250379.1	RP11-23P13.4	antisense	3.09197	-1.96923	12.5988	0.000385995	0.0447093
ENSG00000232788.1	AC078883.3	antisense	1.37954	1.4746	12.5207	0.000402479	0.0459279
ENSG00000215244.2	RP11-563J2.2	lincRNA	1.48522	1.62274	12.4304	0.000422405	0.0470053
ENSG00000268751.1	SCGB1B2P	lincRNA	2.19161	-1.51245	12.3334	0.000444927	0.0479802
ENSG00000255120.5	OVOL1-AS1	antisense	1.77881	4.26275	12.3175	0.000448733	0.0480604
ENSG00000166770.10	ZNF667-AS1	lincRNA	-1.54626	0.709765	12.3046	0.000451843	0.0482288
ENSG00000240541.2	TM4SF1-AS1	antisense	2.26025	-0.849932	12.2281	0.000470744	0.0496419
ENSG00000258604.1	AL161668.5	lincRNA	-2.53812	-1.56054	12.0756	0.000510853	0.0525609
ENSG00000227589.1	RP5-1092A11.5	antisense	-4.62392	-2.4879	12.0667	0.000513297	0.0526397
ENSG00000256083.1	RP11-366L20.3	antisense	1.88289	-0.883	12.0183	0.000526794	0.0536731
ENSG00000241544.1	RP11-6F2.5	lincRNA	2.36101	-1.16974	11.9352	0.000550836	0.0554031
ENSG00000272927.1	RP11-1191J2.5	antisense	-2.49781	-1.46693	11.8956	0.000562677	0.0562336
ENSG00000227193.2	RP11-439A17.4	lincRNA	-3.04035	-1.99544	11.8426	0.000578905	0.0574893
ENSG00000257042.1	RP11-993B23.3	antisense	2.32161	-0.560972	11.7942	0.000594164	0.0584497
ENSG00000258760.1	CTD-2509G16.5	lincRNA	-3.3664	-1.99613	11.7218	0.000617705	0.0589944
ENSG00000224307.1	RP11-344B5.2	lincRNA	-2.08232	0.242578	11.7195	0.000618501	0.0589944
ENSG00000276216.1	CH17-373J23.1	lincRNA	2.58018	1.26331	11.6826	0.000630864	0.0599913
ENSG00000279086.1	RP11-667F14.1	TEC	1.40286	1.60764	11.6085	0.000656494	0.0615691
ENSG00000279384.1	RP11-635L1.2	TEC	1.54186	3.61868	11.5053	0.000693964	0.0640509
ENSG00000267262.1	CTC-232P5.3	antisense	1.24555	1.0532	11.2991	0.000775435	0.0691305
ENSG00000237523.1	LINC00857	lincRNA	-1.24703	1.66418	11.2917	0.000778548	0.0691402
ENSG00000244268.1	RP11-529G21.2	antisense	2.3055	-0.610879	11.2881	0.000780046	0.0691402
ENSG00000251555.1	RP11-745L13.2	lincRNA	-2.63086	-1.13213	11.2831	0.000782154	0.0691402
ENSG00000259884.1	RP11-1100L3.8	lincRNA	4.2918	2.24313	11.2376	0.000801588	0.0705906
ENSG00000228577.1	AC010731.2	antisense	1.64473	1.57334	11.2341	0.00080306	0.0705906
ENSG00000249631.5	RP11-281P23.2	lincRNA	-1.60346	0.360568	11.1886	0.000823018	0.0720536
ENSG00000280660.1	RP11-437J2.3	sense_intronic	-3.97257	-1.4005	11.181	0.000826398	0.0720536
ENSG00000269729.1	AC006262.4	lincRNA	3.0358	-0.858793	11.0197	0.000901485	0.0768736
ENSG00000257754.1	RP11-650K20.2	antisense	1.88922	-0.739221	10.9823	0.000919858	0.0778061
ENSG00000223561.6	AC003090.1	lincRNA	-2.60203	-0.854934	10.8736	0.000975472	0.0809822
ENSG00000226070.1	RP11-552E20.4	lincRNA	-3.40865	-1.91548	10.8437	0.000991334	0.0818589
ENSG00000228261.1	RP11-127L20.3	lincRNA	1.18902	3.84898	10.7785	0.00102687	0.0832666
ENSG00000238141.2	BRWD1-AS1	antisense	-1.64171	-0.45111	10.7687	0.0010323	0.0832763
ENSG00000279368.1	RP1-80N2.4	TEC	1.31979	0.977543	10.7374	0.00104989	0.0844784
ENSG00000231794.5	AC009542.2	antisense	1.06294	2.80584	10.6571	0.00109652	0.0866748
ENSG00000257831.1	RP11-596D21.1	antisense	-1.54252	0.191434	10.6042	0.00112832	0.0883694
ENSG00000250069.1	CTB-131B5.2	sense_intronic	2.42149	1.62603	10.5444	0.00116541	0.0896369
ENSG00000225937.1	PCA3	antisense	-2.07473	0.139575	10.4573	0.00122167	0.0928259
ENSG00000260805.2	RP11-61J19.5	lincRNA	1.61362	0.496425	10.4442	0.00123036	0.0930361
ENSG00000232931.5	LINC00342	lincRNA	-1.0886	4.44593	10.3585	0.0012888	0.0958384
ENSG00000228084.1	RP5-884G6.2	antisense	-1.80782	-1.33162	10.3019	0.00132896	0.0972783
ENSG00000230046.1	BIRC6-AS1	antisense	-1.42809	-0.524329	10.2507	0.00136634	0.0985629
ENSG00000279725.1	RP11-288A5.2	TEC	-2.32483	0.67344	10.2201	0.00138921	0.0988542
ENSG00000227718.1	AC016730.1	lincRNA	-3.54877	-2.1941	10.2129	0.00139464	0.099016
ENSG00000249877.1	RP11-706F1.2	lincRNA	-1.69964	-1.12773	10.1792	0.00142037	0.100163
ENSG00000237643.1	RP11-462G2.1	lincRNA	-1.5967	-0.850207	10.1642	0.00143193	0.1007
ENSG00000283061.1	ABC7-481722F1.2	lincRNA	-2.57429	-1.30118	10.1379	0.00145249	0.101516
ENSG00000224260.6	RP1-272L16.1	lincRNA	1.14853	3.34736	9.89494	0.00165734	0.11092
ENSG00000277695.1	RP11-115D19.4	antisense	1.54576	-0.766234	9.89449	0.00165774	0.11092
ENSG00000263501.1	RP11-269G24.2	antisense	1.33539	-0.492194	9.85644	0.00169238	0.112178
ENSG00000253603.1	CTA-397H3.3	antisense	-4.21956	-2.60861	9.84801	0.00170016	0.112178
ENSG00000256751.5	PLBD1-AS1	antisense	-1.20898	0.604656	9.81042	0.00173526	0.113921
ENSG00000254566.1	RP11-514F3.4	lincRNA	4.31778	-2.60091	9.78195	0.00176233	0.114977
ENSG00000240143.1	RP4-753P9.3	3prime_overlapping_ncRNA	-2.2033	-1.60641	9.77679	0.00176728	0.115021
ENSG00000249096.6	RP11-290F5.1	lincRNA	-1.17085	0.0329839	9.75882	0.00178464	0.115021
ENSG00000283125.1	RP11-299P2.2	antisense	-1.23946	-0.417992	9.71694	0.00182577	0.116928
ENSG00000259735.1	RP11-356M20.3	sense_intronic	1.241	2.56031	9.66115	0.00188206	0.119556
ENSG00000273403.1	RP11-329B9.3	lincRNA	3.47934	-0.829907	9.5988	0.00194705	0.121774
ENSG00000178803.10	ADORA2A-AS1	antisense	-1.44916	-0.0687232	9.59789	0.00194801	0.121774
ENSG00000225037.1	EIF1AX-AS1	antisense	1.02888	0.755934	9.55223	0.00199707	0.123684
ENSG00000223458.2	LMO7DN-IT1	sense_intronic	-1.33904	0.47644	9.5376	0.00201305	0.123684
ENSG00000279511.1	RP11-676B18.1	TEC	1.86333	-0.865206	9.44002	0.00212302	0.12812
ENSG00000224666.3	RP1-50J22.4	antisense	-1.83107	-1.51711	9.41839	0.0021482	0.129391
ENSG00000254740.2	RP11-334E6.3	antisense	2.36426	-0.651007	9.36986	0.00220582	0.131702
ENSG00000254315.1	RP11-267M23.3	antisense	-1.39995	-0.996634	9.31548	0.00227226	0.133895
ENSG00000261410.1	RP11-543N12.1	antisense	1.93422	-0.384829	9.29638	0.00229607	0.134427
ENSG00000262420.3	RP11-490O6.2	antisense	1.42234	0.774546	9.28087	0.0023156	0.135068
ENSG00000235321.1	AC007556.3	antisense	-1.88976	-0.466078	9.28085	0.00231562	0.135068
ENSG00000239572.1	RP11-451B8.1	lincRNA	4.13881	-2.61693	9.2562	0.00234699	0.13639
ENSG00000239877.2	IGSF11-AS1	antisense	-2.34879	-1.91732	9.21562	0.00239958	0.137297
ENSG00000279320.1	RP11-329N15.3	TEC	-1.13884	1.23162	9.203	0.00241619	0.137451
ENSG00000227308.2	AC009502.4	lincRNA	1.86466	-0.702254	9.18129	0.00244502	0.137747
ENSG00000279930.1	LA16c-312E8.4	TEC	-2.2264	-1.8912	9.17506	0.00245336	0.137747
ENSG00000269989.1	RP11-635N19.3	sense_intronic	2.19001	4.36325	9.17478	0.00245373	0.137747
ENSG00000260597.1	AC012531.25	lincRNA	1.74455	-0.388833	9.16766	0.00246329	0.137791
ENSG00000279388.1	RP11-897M7.2	TEC	2.97171	-1.21613	9.11928	0.0025293	0.139981
ENSG00000247624.6	CPEB2-AS1	lincRNA	3.24112	-2.30073	9.09675	0.00256064	0.140482
ENSG00000260466.1	RP4-536B24.2	antisense	1.42584	-0.669951	9.05943	0.00261344	0.141583
ENSG00000254048.1	RP11-328K2.1	sense_intronic	-2.10342	-1.65689	8.98273	0.00272543	0.144961
ENSG00000250451.5	HOXC-AS1	antisense	2.46378	-1.40209	8.97957	0.00273014	0.144966
ENSG00000261136.1	RP11-37C7.3	antisense	-1.20897	0.110522	8.93211	0.00280201	0.146429
ENSG00000225057.2	AC096574.4	processed_transcript	1.67659	1.9772	8.91565	0.00282736	0.146709
ENSG00000258569.1	RP11-99E15.2	lincRNA	1.59913	-1.28746	8.90506	0.00284382	0.147021
ENSG00000223783.1	AC124944.5	lincRNA	-2.17405	2.24007	8.8654	0.00290626	0.149628
ENSG00000270933.1	CTD-2227E11.1	lincRNA	-1.77267	-0.325638	8.78505	0.0030371	0.153227
ENSG00000242107.2	LINC01100	lincRNA	-2.01363	1.75899	8.73726	0.00311773	0.155298
ENSG00000255568.3	BRWD1-AS2	antisense	-1.33091	0.231763	8.71508	0.00315588	0.155864
ENSG00000260832.1	CTD-3253I12.1	antisense	1.51209	-0.203563	8.71047	0.00316388	0.155864
ENSG00000271732.1	RP5-1182A14.5	lincRNA	-1.71858	-1.27142	8.70341	0.00317615	0.156188
ENSG00000259290.1	RP11-687M24.7	sense_intronic	-2.53728	-1.29124	8.70097	0.0031804	0.156188
ENSG00000248300.1	RP11-74M11.2	lincRNA	-2.08519	-0.860087	8.69345	0.00319356	0.15632
ENSG00000260182.1	RP11-616M22.5	sense_intronic	-1.83981	-1.29107	8.64808	0.00327406	0.15673
ENSG00000279143.1	AC139099.7	TEC	-1.65726	-1.36178	8.64361	0.00328211	0.15673
ENSG00000236166.1	RP3-523C21.2	lincRNA	-3.36549	-2.28634	8.58777	0.00338428	0.159599
ENSG00000229240.8	LINC00710	processed_transcript	-2.04746	-0.639778	8.55401	0.00344762	0.160757
ENSG00000258808.1	RP11-255G12.3	lincRNA	-2.07139	-0.574173	8.53934	0.00347552	0.161578
ENSG00000232913.7	PLCE1-AS2	antisense	-2.02902	-1.47576	8.52149	0.00350978	0.162689
ENSG00000279637.1	RP11-196B3.1	TEC	2.18225	0.505374	8.50863	0.00353466	0.163359
ENSG00000273032.1	DGCR9	lincRNA	-2.29044	-1.16387	8.43204	0.00368667	0.167426
ENSG00000272572.1	RP11-179B2.2	antisense	-2.3462	-2.11395	8.429	0.00369283	0.167463
ENSG00000197301.7	RP11-366L20.2	antisense	1.69084	2.52118	8.419	0.0037132	0.168144
ENSG00000280044.1	RP11-22H5.1	TEC	1.41165	-1.04953	8.40536	0.00374116	0.168812
ENSG00000270361.1	RP11-307C12.13	lincRNA	2.06014	-1.17816	8.38629	0.00378062	0.169202
ENSG00000232679.1	RP11-400N13.3	lincRNA	2.54936	0.872542	8.37423	0.00380579	0.169335
ENSG00000254109.5	RBPMS-AS1	antisense	-1.07542	0.327938	8.36155	0.00383243	0.169867
ENSG00000249112.1	RP11-43D2.2	antisense	1.00456	0.872054	8.35029	0.00385625	0.170433
ENSG00000214248.2	CTD-3193O13.12	antisense	1.35779	0.270653	8.35014	0.00385658	0.170433
ENSG00000235140.1	RP11-135D11.2	lincRNA	-4.01101	-2.72396	8.3331	0.00389291	0.171097
ENSG00000250616.2	RP11-455F5.3	antisense	-1.1483	0.591567	8.25684	0.00405988	0.175728
ENSG00000233665.8	RP11-523O18.5	processed_transcript	-2.1751	-1.7141	8.22496	0.00413181	0.17689
ENSG00000223485.2	LINC01615	lincRNA	2.48327	-1.93968	8.18393	0.00422632	0.179954
ENSG00000273973.1	RP11-973D8.5	sense_intronic	-1.95419	-1.78669	8.156	0.00429189	0.181515
ENSG00000180539.7	C9orf139	antisense	-1.3664	-0.266446	8.15323	0.00429845	0.181547
ENSG00000250250.1	CTD-2350J17.1	antisense	-1.54181	-1.4342	8.12187	0.00437343	0.183725
ENSG00000260969.1	RP11-190D6.2	antisense	-1.23838	0.793985	8.00591	0.0046625	0.190078
ENSG00000223734.2	RP11-644K8.1	lincRNA	3.93393	-2.67668	7.96017	0.0047818	0.19189
ENSG00000274124.1	RP11-474C8.8	antisense	-1.44475	-1.20839	7.89208	0.00496518	0.197231

## Sheet: differential protein
pro_id	pro_description	Ensembl_ID	symbol	t	pvalue	p.ad
Q13813	Spectrin alpha chain, non-erythrocytic 1 OS=Homo sapiens GN=SPTAN1 PE=1 SV=3	ENSG00000197694	SPTAN1	-3.18687	0.0333158	0.51107
P02751	Fibronectin OS=Homo sapiens GN=FN1 PE=1 SV=4	ENSG00000115414	FN1	3.40379	0.0271822	0.51107
P02675	Fibrinogen beta chain OS=Homo sapiens GN=FGB PE=1 SV=2	ENSG00000171564	FGB	3.45725	0.0258825	0.51107
P49327	Fatty acid synthase OS=Homo sapiens GN=FASN PE=1 SV=3	ENSG00000169710	FASN	-2.7967	0.0489761	0.51107
P02671	Fibrinogen alpha chain OS=Homo sapiens GN=FGA PE=1 SV=2	ENSG00000171560	FGA	3.04539	0.0381999	0.51107
Q14980	Nuclear mitotic apparatus protein 1 OS=Homo sapiens GN=NUMA1 PE=1 SV=2	ENSG00000137497	NUMA1	2.9157	0.0434298	0.51107
P02679	Fibrinogen gamma chain OS=Homo sapiens GN=FGG PE=1 SV=3	ENSG00000171557	FGG	3.33742	0.0289051	0.51107
P05023	Sodium/potassium-transporting ATPase subunit alpha-1 OS=Homo sapiens GN=ATP1A1 PE=1 SV=1	ENSG00000163399	ATP1A1	2.87811	0.0450986	0.51107
Q07065	Cytoskeleton-associated protein 4 OS=Homo sapiens GN=CKAP4 PE=1 SV=2	ENSG00000136026	CKAP4	3.17177	0.0338004	0.51107
E7EVY3	Calpastatin OS=Homo sapiens GN=CAST PE=1 SV=1	ENSG00000153113	CAST	-3.0391	0.0384361	0.51107
P46939	Utrophin OS=Homo sapiens GN=UTRN PE=1 SV=2	ENSG00000152818	UTRN	-3.13075	0.0351598	0.51107
Q14152	Eukaryotic translation initiation factor 3 subunit A OS=Homo sapiens GN=EIF3A PE=1 SV=1	ENSG00000107581	EIF3A	3.12243	0.0354434	0.51107
P02452	Collagen alpha-1(I) chain OS=Homo sapiens GN=COL1A1 PE=1 SV=5	ENSG00000108821	COL1A1	3.7013	0.0208117	0.51107
P00352	Retinal dehydrogenase 1 OS=Homo sapiens GN=ALDH1A1 PE=1 SV=2	ENSG00000165092	ALDH1A1	-3.60082	0.0227416	0.51107
P07954	Fumarate hydratase, mitochondrial OS=Homo sapiens GN=FH PE=1 SV=3	ENSG00000091483	FH	-2.7997	0.0488267	0.51107
P30453	HLA class I histocompatibility antigen, A-34 alpha chain OS=Homo sapiens GN=HLA-A PE=1 SV=1	ENSG00000206505	HLA-A	2.77893	0.0498729	0.51107
P07814	Bifunctional glutamate/proline--tRNA ligase OS=Homo sapiens GN=EPRS PE=1 SV=5	ENSG00000136628	EPRS	2.92037	0.0432273	0.51107
Q02388	Collagen alpha-1(VII) chain OS=Homo sapiens GN=COL7A1 PE=1 SV=2	ENSG00000114270	COL7A1	2.88745	0.0446772	0.51107
O95373	Importin-7 OS=Homo sapiens GN=IPO7 PE=1 SV=1	ENSG00000205339	IPO7	-3.70624	0.020722	0.51107
P23526	Adenosylhomocysteinase OS=Homo sapiens GN=AHCY PE=1 SV=4	ENSG00000101444	AHCY	-3.14408	0.0347111	0.51107
Q01581	Hydroxymethylglutaryl-CoA synthase, cytoplasmic OS=Homo sapiens GN=HMGCS1 PE=1 SV=2	ENSG00000112972	HMGCS1	-3.38838	0.0275712	0.51107
A0A140TA52	Tenascin-X OS=Homo sapiens GN=TNXB PE=1 SV=1	ENSG00000233323	TNXB	-3.01222	0.0394642	0.51107
Q14CN2	Calcium-activated chloride channel regulator 4 OS=Homo sapiens GN=CLCA4 PE=1 SV=2	ENSG00000016602	CLCA4	-2.94515	0.0421723	0.51107
Q06210	Glutamine--fructose-6-phosphate aminotransferase [isomerizing] 1 OS=Homo sapiens GN=GFPT1 PE=1 SV=3	ENSG00000198380	GFPT1	-3.19382	0.0330954	0.51107
A0A140T9U8	HLA class I histocompatibility antigen, Cw-6 alpha chain OS=Homo sapiens GN=HLA-C PE=1 SV=1	ENSG00000233841	HLA-C	3.78238	0.019396	0.51107
P12270	Nucleoprotein TPR OS=Homo sapiens GN=TPR PE=1 SV=3	ENSG00000047410	TPR	2.86805	0.0455581	0.51107
P11766	Alcohol dehydrogenase class-3 OS=Homo sapiens GN=ADH5 PE=1 SV=4	ENSG00000197894	ADH5	-3.26763	0.0308579	0.51107
P51858	Hepatoma-derived growth factor OS=Homo sapiens GN=HDGF PE=1 SV=1	ENSG00000143321	HDGF	3.25841	0.0311276	0.51107
P11217	Glycogen phosphorylase, muscle form OS=Homo sapiens GN=PYGM PE=1 SV=6	ENSG00000068976	PYGM	-4.88054	0.00815743	0.51107
P17174	Aspartate aminotransferase, cytoplasmic OS=Homo sapiens GN=GOT1 PE=1 SV=3	ENSG00000120053	GOT1	-3.26301	0.0309928	0.51107
P09104	Gamma-enolase OS=Homo sapiens GN=ENO2 PE=1 SV=3	ENSG00000111674	ENO2	-3.71069	0.0206417	0.51107
Q15121	Astrocytic phosphoprotein PEA-15 OS=Homo sapiens GN=PEA15 PE=1 SV=2	ENSG00000162734	PEA15	-3.70203	0.0207984	0.51107
P10768	S-formylglutathione hydrolase OS=Homo sapiens GN=ESD PE=1 SV=2	ENSG00000139684	ESD	-5.30829	0.00605317	0.51107
P08123	Collagen alpha-2(I) chain OS=Homo sapiens GN=COL1A2 PE=1 SV=7	ENSG00000164692	COL1A2	3.06379	0.0375194	0.51107
P30154	Serine/threonine-protein phosphatase 2A 65 kDa regulatory subunit A beta isoform OS=Homo sapiens GN=PPP2R1B PE=1 SV=3	ENSG00000137713	PPP2R1B	-4.34344	0.0122199	0.51107
P08237	ATP-dependent 6-phosphofructokinase, muscle type OS=Homo sapiens GN=PFKM PE=1 SV=2	ENSG00000152556	PFKM	-5.70861	0.00465613	0.51107
P00325	Alcohol dehydrogenase 1B OS=Homo sapiens GN=ADH1B PE=1 SV=2	ENSG00000196616	ADH1B	-3.07535	0.037099	0.51107
P10253	Lysosomal alpha-glucosidase OS=Homo sapiens GN=GAA PE=1 SV=4	ENSG00000171298	GAA	2.78426	0.0496019	0.51107
Q99714	3-hydroxyacyl-CoA dehydrogenase type-2 OS=Homo sapiens GN=HSD17B10 PE=1 SV=3	ENSG00000072506	HSD17B10	3.47904	0.0253741	0.51107
Q14651	Plastin-1 OS=Homo sapiens GN=PLS1 PE=1 SV=2	ENSG00000120756	PLS1	-2.86464	0.045715	0.51107
Q12905	Interleukin enhancer-binding factor 2 OS=Homo sapiens GN=ILF2 PE=1 SV=2	ENSG00000143621	ILF2	3.07737	0.0370262	0.51107
P30466	HLA class I histocompatibility antigen, B-18 alpha chain OS=Homo sapiens GN=HLA-B PE=1 SV=1	ENSG00000206450	HLA-B	4.11318	0.014694	0.51107
Q9Y2X3	Nucleolar protein 58 OS=Homo sapiens GN=NOP58 PE=1 SV=1	ENSG00000055044	NOP58	2.78525	0.0495521	0.51107
P13284	Gamma-interferon-inducible lysosomal thiol reductase OS=Homo sapiens GN=IFI30 PE=1 SV=3	ENSG00000216490	IFI30	3.56065	0.0235724	0.51107
P27338	Amine oxidase [flavin-containing] B OS=Homo sapiens GN=MAOB PE=1 SV=3	ENSG00000069535	MAOB	-7.25859	0.00191291	0.51107
P29317	Ephrin type-A receptor 2 OS=Homo sapiens GN=EPHA2 PE=1 SV=2	ENSG00000142627	EPHA2	-4.69944	0.0093123	0.51107
O60701	UDP-glucose 6-dehydrogenase OS=Homo sapiens GN=UGDH PE=1 SV=1	ENSG00000109814	UGDH	4.33524	0.0122989	0.51107
P02511	Alpha-crystallin B chain OS=Homo sapiens GN=CRYAB PE=1 SV=2	ENSG00000109846	CRYAB	-3.22272	0.0321971	0.51107
O76070	Gamma-synuclein OS=Homo sapiens GN=SNCG PE=1 SV=2	ENSG00000173267	SNCG	-3.24198	0.0316145	0.51107
P37198	Nuclear pore glycoprotein p62 OS=Homo sapiens GN=NUP62 PE=1 SV=3	ENSG00000213024	NUP62	3.19986	0.0329053	0.51107
O95865	N(G),N(G)-dimethylarginine dimethylaminohydrolase 2 OS=Homo sapiens GN=DDAH2 PE=1 SV=1	,ENSG00000213722,ENSG00000206395,ENSG00000226634,ENSG00000233076,ENSG00000225635,ENSG00000228128,ENSG00000227317	DDAH2	-2.84387	0.0466845	0.51107
P46821	Microtubule-associated protein 1B OS=Homo sapiens GN=MAP1B PE=1 SV=2	ENSG00000131711	MAP1B	-4.44333	0.0113048	0.51107
P15088	Mast cell carboxypeptidase A OS=Homo sapiens GN=CPA3 PE=1 SV=2	ENSG00000163751	CPA3	-4.82284	0.00850543	0.51107
P21589	5'-nucleotidase OS=Homo sapiens GN=NT5E PE=1 SV=1	ENSG00000135318	NT5E	-7.13049	0.00204537	0.51107
P48163	NADP-dependent malic enzyme OS=Homo sapiens GN=ME1 PE=1 SV=1	ENSG00000065833	ME1	-2.96561	0.0413236	0.51107
Q5VZU9	Tripeptidyl-peptidase 2 OS=Homo sapiens GN=TPP2 PE=1 SV=1	ENSG00000134900	TPP2	4.88783	0.00811471	0.51107
A0A1W2PRS1	Lysosome membrane protein 2 (Fragment) OS=Homo sapiens GN=SCARB2 PE=1 SV=1	ENSG00000138760	SCARB2	3.29521	0.0300682	0.51107
Q6NXG1	Epithelial splicing regulatory protein 1 OS=Homo sapiens GN=ESRP1 PE=1 SV=2	ENSG00000104413	ESRP1	-3.763	0.0197235	0.51107
Q9H9B4	Sideroflexin-1 OS=Homo sapiens GN=SFXN1 PE=1 SV=4	ENSG00000164466	SFXN1	-2.78987	0.0493185	0.51107
P51570	Galactokinase OS=Homo sapiens GN=GALK1 PE=1 SV=1	ENSG00000108479	GALK1	-5.70418	0.00466928	0.51107
O75694	Nuclear pore complex protein Nup155 OS=Homo sapiens GN=NUP155 PE=1 SV=1	ENSG00000113569	NUP155	3.42446	0.0266708	0.51107
Q13085	Acetyl-CoA carboxylase 1 OS=Homo sapiens GN=ACACA PE=1 SV=2	,ENSG00000275176,ENSG00000278540	ACACA	-3.49993	0.0248977	0.51107
G0XQ39	STIM1L OS=Homo sapiens GN=STIM1 PE=1 SV=1	ENSG00000167323	STIM1	2.86937	0.0454975	0.51107
F6XZQ7	Glutathione S-transferase OS=Homo sapiens GN=GSTM2 PE=1 SV=1	ENSG00000213366	GSTM2	-3.83913	0.0184732	0.51107
P42025	Beta-centractin OS=Homo sapiens GN=ACTR1B PE=1 SV=1	ENSG00000115073	ACTR1B	-2.80346	0.04864	0.51107
Q6IAA8	Ragulator complex protein LAMTOR1 OS=Homo sapiens GN=LAMTOR1 PE=1 SV=2	ENSG00000149357	LAMTOR1	3.01621	0.0393094	0.51107
P13674	Prolyl 4-hydroxylase subunit alpha-1 OS=Homo sapiens GN=P4HA1 PE=1 SV=2	ENSG00000122884	P4HA1	3.04409	0.0382488	0.51107
Q9BUP3	Oxidoreductase HTATIP2 OS=Homo sapiens GN=HTATIP2 PE=1 SV=2	ENSG00000109854	HTATIP2	3.26002	0.0310803	0.51107
G3V1A6	Gasdermin domain containing 1, isoform CRA_d OS=Homo sapiens GN=GSDMD PE=1 SV=1	,ENSG00000104518,ENSG00000278718	GSDMD	3.02791	0.0388602	0.51107
Q8TEX9	Importin-4 OS=Homo sapiens GN=IPO4 PE=1 SV=2	ENSG00000196497	IPO4	-3.58343	0.0230968	0.51107
Q86UT6	NLR family member X1 OS=Homo sapiens GN=NLRX1 PE=1 SV=1	ENSG00000160703	NLRX1	-3.35293	0.0284913	0.51107
Q12765	Secernin-1 OS=Homo sapiens GN=SCRN1 PE=1 SV=2	ENSG00000136193	SCRN1	-4.37655	0.0119069	0.51107
P09471	Guanine nucleotide-binding protein G(o) subunit alpha OS=Homo sapiens GN=GNAO1 PE=1 SV=4	ENSG00000087258	GNAO1	-4.48549	0.0109436	0.51107
P31323	cAMP-dependent protein kinase type II-beta regulatory subunit OS=Homo sapiens GN=PRKAR2B PE=1 SV=3	,ENSG00000005249,ENSG00000284096	PRKAR2B	-2.87282	0.0453395	0.51107
F8VXC8	SWI/SNF complex subunit SMARCC2 OS=Homo sapiens GN=SMARCC2 PE=1 SV=1	ENSG00000139613	SMARCC2	3.30066	0.029915	0.51107
P07203	Glutathione peroxidase 1 OS=Homo sapiens GN=GPX1 PE=1 SV=4	ENSG00000233276	GPX1	3.16682	0.0339612	0.51107
Q9BX68	Histidine triad nucleotide-binding protein 2, mitochondrial OS=Homo sapiens GN=HINT2 PE=1 SV=1	ENSG00000137133	HINT2	2.86649	0.0456299	0.51107
A0A087WXI2	IgGFc-binding protein OS=Homo sapiens GN=FCGBP PE=1 SV=1	ENSG00000275395	FCGBP	-5.7817	0.00444554	0.51107
Q9Y2W1	Thyroid hormone receptor-associated protein 3 OS=Homo sapiens GN=THRAP3 PE=1 SV=2	ENSG00000054118	THRAP3	2.87981	0.0450216	0.51107
Q63ZY3	KN motif and ankyrin repeat domain-containing protein 2 OS=Homo sapiens GN=KANK2 PE=1 SV=1	ENSG00000197256	KANK2	-2.97229	0.0410512	0.51107
Q9NYF8	Bcl-2-associated transcription factor 1 OS=Homo sapiens GN=BCLAF1 PE=1 SV=2	ENSG00000029363	BCLAF1	3.84354	0.0184037	0.51107
Q16822	Phosphoenolpyruvate carboxykinase [GTP], mitochondrial OS=Homo sapiens GN=PCK2 PE=1 SV=3	ENSG00000100889	PCK2	7.77535	0.00147515	0.51107
P08294	Extracellular superoxide dismutase [Cu-Zn] OS=Homo sapiens GN=SOD3 PE=1 SV=2	ENSG00000109610	SOD3	-3.57416	0.023289	0.51107
Q9NZ32	Actin-related protein 10 OS=Homo sapiens GN=ACTR10 PE=1 SV=1	ENSG00000131966	ACTR10	-3.24997	0.0313767	0.51107
A0A0A0MSY4	Dedicator of cytokinesis protein 9 OS=Homo sapiens GN=DOCK9 PE=1 SV=1	ENSG00000088387	DOCK9	-2.98069	0.0407111	0.51107
Q96M27	Protein PRRC1 OS=Homo sapiens GN=PRRC1 PE=1 SV=1	ENSG00000164244	PRRC1	3.14165	0.0347924	0.51107
P49593	Protein phosphatase 1F OS=Homo sapiens GN=PPM1F PE=1 SV=3	ENSG00000100034	PPM1F	-2.90201	0.0440293	0.51107
Q9NX40	OCIA domain-containing protein 1 OS=Homo sapiens GN=OCIAD1 PE=1 SV=1	ENSG00000109180	OCIAD1	-6.08417	0.00368906	0.51107
P23497	Nuclear autoantigen Sp-100 OS=Homo sapiens GN=SP100 PE=1 SV=3	ENSG00000067066	SP100	3.20925	0.0326122	0.51107
Q01433	AMP deaminase 2 OS=Homo sapiens GN=AMPD2 PE=1 SV=2	ENSG00000116337	AMPD2	4.29069	0.0127392	0.51107
O75312	Zinc finger protein ZPR1 OS=Homo sapiens GN=ZPR1 PE=1 SV=1	ENSG00000109917	ZPR1	-3.33403	0.0289964	0.51107
Q8WTS6	Histone-lysine N-methyltransferase SETD7 OS=Homo sapiens GN=SETD7 PE=1 SV=1	ENSG00000145391	SETD7	-4.78676	0.00873226	0.51107
Q6UWY5	Olfactomedin-like protein 1 OS=Homo sapiens GN=OLFML1 PE=1 SV=2	ENSG00000183801	OLFML1	-2.97062	0.0411188	0.51107
A0A0A0MSV9	Tapasin OS=Homo sapiens GN=TAPBP PE=1 SV=1	,ENSG00000206208,ENSG00000231925	TAPBP	3.97032	0.0165343	0.51107
A9Z1X7	Serine/arginine repetitive matrix protein 1 OS=Homo sapiens GN=SRRM1 PE=1 SV=1	ENSG00000133226	SRRM1	3.16592	0.0339906	0.51107
O95168	NADH dehydrogenase [ubiquinone] 1 beta subcomplex subunit 4 OS=Homo sapiens GN=NDUFB4 PE=1 SV=3	ENSG00000065518	NDUFB4	3.2631	0.0309901	0.51107
Q8WZA9	Immunity-related GTPase family Q protein OS=Homo sapiens GN=IRGQ PE=1 SV=1	ENSG00000167378	IRGQ	-3.59827	0.0227933	0.51107
Q9UI09	NADH dehydrogenase [ubiquinone] 1 alpha subcomplex subunit 12 OS=Homo sapiens GN=NDUFA12 PE=1 SV=1	ENSG00000184752	NDUFA12	3.13662	0.0349614	0.51107
H0UI06	Cytochrome c oxidase subunit 7A2, mitochondrial OS=Homo sapiens GN=COX7A2 PE=1 SV=1	ENSG00000112695	COX7A2	3.52896	0.0242533	0.51107
A0A096LPC5	WASH complex subunit 2C OS=Homo sapiens GN=WASHC2C PE=1 SV=1	ENSG00000172661	WASHC2C	3.78484	0.0193549	0.51107
O15118	Niemann-Pick C1 protein OS=Homo sapiens GN=NPC1 PE=1 SV=2	ENSG00000141458	NPC1	3.91225	0.0173608	0.51107
Q8IWB7	WD repeat and FYVE domain-containing protein 1 OS=Homo sapiens GN=WDFY1 PE=1 SV=1	ENSG00000085449	WDFY1	6.76259	0.00249402	0.51107
P61769	Beta-2-microglobulin OS=Homo sapiens GN=B2M PE=1 SV=1	,ENSG00000166710,ENSG00000273686	B2M	2.92774	0.0429104	0.51107
P47914	60S ribosomal protein L29 OS=Homo sapiens GN=RPL29 PE=1 SV=2	ENSG00000162244	RPL29	2.90572	0.0438659	0.51107
E7EQT4	Apoptotic chromatin condensation inducer in the nucleus OS=Homo sapiens GN=ACIN1 PE=1 SV=2	ENSG00000100813	ACIN1	4.84568	0.00836554	0.51107
Q9Y5S9	RNA-binding protein 8A OS=Homo sapiens GN=RBM8A PE=1 SV=1	ENSG00000265241	RBM8A	3.16725	0.033947	0.51107
O95825	Quinone oxidoreductase-like protein 1 OS=Homo sapiens GN=CRYZL1 PE=1 SV=2	ENSG00000205758	CRYZL1	-2.80644	0.0484925	0.51107
Q969Z3	Mitochondrial amidoxime reducing component 2 OS=Homo sapiens GN=MARC2 PE=1 SV=1	ENSG00000117791	MARC2	-3.03591	0.0385563	0.51107
O00767	Acyl-CoA desaturase OS=Homo sapiens GN=SCD PE=1 SV=2	ENSG00000099194	SCD	-2.78025	0.049806	0.51107
Q9UPY8	Microtubule-associated protein RP/EB family member 3 OS=Homo sapiens GN=MAPRE3 PE=1 SV=1	ENSG00000084764	MAPRE3	-2.86556	0.0456727	0.51107
Q96T76	MMS19 nucleotide excision repair protein homolog OS=Homo sapiens GN=MMS19 PE=1 SV=2	ENSG00000155229	MMS19	3.36147	0.0282662	0.51107
C9J6P4	Zinc finger CCCH-type antiviral protein 1 OS=Homo sapiens GN=ZC3HAV1 PE=1 SV=1	ENSG00000105939	ZC3HAV1	2.92717	0.042935	0.51107
P78330	Phosphoserine phosphatase OS=Homo sapiens GN=PSPH PE=1 SV=2	ENSG00000146733	PSPH	-3.34897	0.0285961	0.51107
Q9UPU5	Ubiquitin carboxyl-terminal hydrolase 24 OS=Homo sapiens GN=USP24 PE=1 SV=3	ENSG00000162402	USP24	3.03095	0.0387445	0.51107
O43719	HIV Tat-specific factor 1 OS=Homo sapiens GN=HTATSF1 PE=1 SV=1	ENSG00000102241	HTATSF1	2.80653	0.0484877	0.51107
A0A0C4DFL7	Lanosterol 14-alpha demethylase OS=Homo sapiens GN=CYP51A1 PE=1 SV=1	ENSG00000001630	CYP51A1	-2.95445	0.0417843	0.51107
G3V145	Epidermal retinol dehydrogenase 2 OS=Homo sapiens GN=SDR16C5 PE=1 SV=1	ENSG00000170786	SDR16C5	-2.94191	0.0423086	0.51107
P15954	Cytochrome c oxidase subunit 7C, mitochondrial OS=Homo sapiens GN=COX7C PE=1 SV=1	ENSG00000127184	COX7C	2.77966	0.0498358	0.51107
Q5JPH6	Probable glutamate--tRNA ligase, mitochondrial OS=Homo sapiens GN=EARS2 PE=1 SV=2	ENSG00000103356	EARS2	4.07129	0.0152068	0.51107
J3QK89	Calcium homeostasis endoplasmic reticulum protein OS=Homo sapiens GN=CHERP PE=1 SV=1	ENSG00000085872	CHERP	3.02142	0.0391087	0.51107
Q3SY69	Mitochondrial 10-formyltetrahydrofolate dehydrogenase OS=Homo sapiens GN=ALDH1L2 PE=1 SV=2	ENSG00000136010	ALDH1L2	3.19705	0.0329936	0.51107
A0A0G2JLB3	Glucosylceramidase OS=Homo sapiens GN=GBA PE=1 SV=1	ENSG00000262446	GBA	3.46833	0.0256224	0.51107
Q92572	AP-3 complex subunit sigma-1 OS=Homo sapiens GN=AP3S1 PE=1 SV=1	ENSG00000177879	AP3S1	3.20527	0.0327361	0.51107
P23919	Thymidylate kinase OS=Homo sapiens GN=DTYMK PE=1 SV=4	ENSG00000168393	DTYMK	2.79215	0.049204	0.51107
O00506	Serine/threonine-protein kinase 25 OS=Homo sapiens GN=STK25 PE=1 SV=1	ENSG00000115694	STK25	-4.2187	0.0134917	0.51107
Q16647	Prostacyclin synthase OS=Homo sapiens GN=PTGIS PE=1 SV=1	ENSG00000124212	PTGIS	-3.05281	0.037924	0.51107
Q8IYM9	E3 ubiquitin-protein ligase TRIM22 OS=Homo sapiens GN=TRIM22 PE=1 SV=1	ENSG00000132274	TRIM22	3.44707	0.0261243	0.51107
Q9H8Y8	Golgi reassembly-stacking protein 2 OS=Homo sapiens GN=GORASP2 PE=1 SV=3	ENSG00000115806	GORASP2	2.83859	0.0469348	0.51107
Q9Y2S2	Lambda-crystallin homolog OS=Homo sapiens GN=CRYL1 PE=1 SV=3	ENSG00000165475	CRYL1	-4.1148	0.0146745	0.51107
P15927	Replication protein A 32 kDa subunit OS=Homo sapiens GN=RPA2 PE=1 SV=1	ENSG00000117748	RPA2	3.25567	0.0312082	0.51107
Q12884	Prolyl endopeptidase FAP OS=Homo sapiens GN=FAP PE=1 SV=5	ENSG00000078098	FAP	3.05174	0.0379636	0.51107
P50440	Glycine amidinotransferase, mitochondrial OS=Homo sapiens GN=GATM PE=1 SV=1	ENSG00000171766	GATM	-4.45845	0.0111737	0.51107
O60573	Eukaryotic translation initiation factor 4E type 2 OS=Homo sapiens GN=EIF4E2 PE=1 SV=1	ENSG00000135930	EIF4E2	-6.21952	0.00340214	0.51107
Q14435	Polypeptide N-acetylgalactosaminyltransferase 3 OS=Homo sapiens GN=GALNT3 PE=1 SV=2	ENSG00000115339	GALNT3	-3.97485	0.0164718	0.51107
P49959	Double-strand break repair protein MRE11 OS=Homo sapiens GN=MRE11 PE=1 SV=3	ENSG00000020922	MRE11	2.88765	0.0446681	0.51107
P04271	Protein S100-B OS=Homo sapiens GN=S100B PE=1 SV=2	ENSG00000160307	S100B	-3.57659	0.0232384	0.51107
P61457	Pterin-4-alpha-carbinolamine dehydratase OS=Homo sapiens GN=PCBD1 PE=1 SV=2	ENSG00000166228	PCBD1	-3.6484	0.0218023	0.51107
P20061	Transcobalamin-1 OS=Homo sapiens GN=TCN1 PE=1 SV=2	ENSG00000134827	TCN1	3.10232	0.0361397	0.51107
Q8IX12	Cell division cycle and apoptosis regulator protein 1 OS=Homo sapiens GN=CCAR1 PE=1 SV=2	ENSG00000060339	CCAR1	3.03078	0.0387509	0.51107
O95980	Reversion-inducing cysteine-rich protein with Kazal motifs OS=Homo sapiens GN=RECK PE=1 SV=1	ENSG00000122707	RECK	-3.15199	0.0344481	0.51107
Q5RI15	Cytochrome c oxidase protein 20 homolog OS=Homo sapiens GN=COX20 PE=1 SV=2	ENSG00000203667	COX20	-3.26506	0.0309329	0.51107
O43805	Sjoegren syndrome nuclear autoantigen 1 OS=Homo sapiens GN=SSNA1 PE=1 SV=2	ENSG00000176101	SSNA1	-3.16369	0.0340634	0.51107
Q96NR8	Retinol dehydrogenase 12 OS=Homo sapiens GN=RDH12 PE=1 SV=3	ENSG00000139988	RDH12	-4.69803	0.00932204	0.51107
O60711	Leupaxin OS=Homo sapiens GN=LPXN PE=1 SV=1	ENSG00000110031	LPXN	7.42474	0.0017565	0.51107
Q92629	Delta-sarcoglycan OS=Homo sapiens GN=SGCD PE=1 SV=2	ENSG00000170624	SGCD	-4.12408	0.0145639	0.51107
Q15287	RNA-binding protein with serine-rich domain 1 OS=Homo sapiens GN=RNPS1 PE=1 SV=1	ENSG00000205937	RNPS1	3.61012	0.0225541	0.51107
Q13361	Microfibrillar-associated protein 5 OS=Homo sapiens GN=MFAP5 PE=1 SV=1	ENSG00000197614	MFAP5	-2.78636	0.0494955	0.51107
Q13158	FAS-associated death domain protein OS=Homo sapiens GN=FADD PE=1 SV=1	ENSG00000168040	FADD	3.55434	0.023706	0.51107
P83111	Serine beta-lactamase-like protein LACTB, mitochondrial OS=Homo sapiens GN=LACTB PE=1 SV=2	ENSG00000103642	LACTB	2.81801	0.0479248	0.51107
P55001	Microfibrillar-associated protein 2 OS=Homo sapiens GN=MFAP2 PE=2 SV=1	ENSG00000117122	MFAP2	4.21481	0.0135339	0.51107
Q8N4C8	Misshapen-like kinase 1 OS=Homo sapiens GN=MINK1 PE=1 SV=2	ENSG00000141503	MINK1	3.29376	0.030109	0.51107
Q01459	Di-N-acetylchitobiase OS=Homo sapiens GN=CTBS PE=1 SV=1	ENSG00000117151	CTBS	2.9759	0.0409044	0.51107
A0A1B0GTU4	Paxillin OS=Homo sapiens GN=PXN PE=1 SV=1	ENSG00000089159	PXN	3.32257	0.0293081	0.51107
Q99615	DnaJ homolog subfamily C member 7 OS=Homo sapiens GN=DNAJC7 PE=1 SV=2	ENSG00000168259	DNAJC7	2.8639	0.0457492	0.51107
O43819	Protein SCO2 homolog, mitochondrial OS=Homo sapiens GN=SCO2 PE=1 SV=3	ENSG00000130489	SCO2	3.13285	0.0350888	0.51107
Q9UIL1	Short coiled-coil protein OS=Homo sapiens GN=SCOC PE=1 SV=2	ENSG00000153130	SCOC	-2.82547	0.0475634	0.51107
Q6ICB0	Desumoylating isopeptidase 1 OS=Homo sapiens GN=DESI1 PE=1 SV=1	ENSG00000100418	DESI1	-2.7773	0.0499561	0.51107
P16278	Beta-galactosidase OS=Homo sapiens GN=GLB1 PE=1 SV=2	ENSG00000170266	GLB1	3.06539	0.0374609	0.51107
Q9H0A0	RNA cytidine acetyltransferase OS=Homo sapiens GN=NAT10 PE=1 SV=2	ENSG00000135372	NAT10	2.88118	0.0449595	0.51107
G3V325	ATP5J2-PTCD1 readthrough OS=Homo sapiens GN=ATP5J2-PTCD1 PE=4 SV=1	ENSG00000248919	ATP5J2-PTCD1	3.67408	0.0213146	0.51107
O00479	High mobility group nucleosome-binding domain-containing protein 4 OS=Homo sapiens GN=HMGN4 PE=1 SV=3	ENSG00000182952	HMGN4	-3.13718	0.0349427	0.51107
O00592	Podocalyxin OS=Homo sapiens GN=PODXL PE=1 SV=2	ENSG00000128567	PODXL	3.73533	0.020203	0.51107
A0A0G2JPP5	Protein scribble homolog OS=Homo sapiens GN=SCRIB PE=1 SV=1	ENSG00000274287	SCRIB	3.90576	0.0174562	0.51107
Q14699	Raftlin OS=Homo sapiens GN=RFTN1 PE=1 SV=4	ENSG00000131378	RFTN1	2.82532	0.0475703	0.51107
O14949	Cytochrome b-c1 complex subunit 8 OS=Homo sapiens GN=UQCRQ PE=1 SV=4	ENSG00000164405	UQCRQ	-2.93255	0.042705	0.51107
Q9UHA4	Ragulator complex protein LAMTOR3 OS=Homo sapiens GN=LAMTOR3 PE=1 SV=1	ENSG00000109270	LAMTOR3	2.86141	0.045864	0.51107
Q56VL3	OCIA domain-containing protein 2 OS=Homo sapiens GN=OCIAD2 PE=1 SV=1	ENSG00000145247	OCIAD2	2.97788	0.0408245	0.51107
Q5T1Z8	Pumilio homolog 1 OS=Homo sapiens GN=PUM1 PE=1 SV=1	ENSG00000134644	PUM1	3.09418	0.0364263	0.51107
Q9NZ45	CDGSH iron-sulfur domain-containing protein 1 OS=Homo sapiens GN=CISD1 PE=1 SV=1	ENSG00000122873	CISD1	-2.96876	0.0411951	0.51107
Q8NCA5	Protein FAM98A OS=Homo sapiens GN=FAM98A PE=1 SV=1	ENSG00000119812	FAM98A	2.97299	0.0410227	0.51107
Q96EV8	Dysbindin OS=Homo sapiens GN=DTNBP1 PE=1 SV=1	ENSG00000047579	DTNBP1	3.97194	0.0165119	0.51107
Q8WTW3	Conserved oligomeric Golgi complex subunit 1 OS=Homo sapiens GN=COG1 PE=1 SV=1	ENSG00000166685	COG1	3.02327	0.0390376	0.51107
Q8IUX7	Adipocyte enhancer-binding protein 1 OS=Homo sapiens GN=AEBP1 PE=1 SV=1	ENSG00000106624	AEBP1	2.89339	0.0444115	0.51107
Q86U10	60 kDa lysophospholipase OS=Homo sapiens GN=ASPG PE=2 SV=3	ENSG00000166183	ASPG	-3.27371	0.0306817	0.51107
Q5SRE7	Phytanoyl-CoA dioxygenase domain-containing protein 1 OS=Homo sapiens GN=PHYHD1 PE=1 SV=2	ENSG00000175287	PHYHD1	-3.31833	0.0294244	0.51107
P12314	High affinity immunoglobulin gamma Fc receptor I OS=Homo sapiens GN=FCGR1A PE=1 SV=2	ENSG00000150337	FCGR1A	2.79296	0.0491632	0.51107
Q9BV38	WD repeat-containing protein 18 OS=Homo sapiens GN=WDR18 PE=1 SV=2	ENSG00000065268	WDR18	2.97073	0.0411144	0.51107
A0A0U1RRM6	Protein enabled homolog OS=Homo sapiens GN=ENAH PE=1 SV=1	ENSG00000154380	ENAH	2.83264	0.0472186	0.51107
Q86T03	Type 1 phosphatidylinositol 4,5-bisphosphate 4-phosphatase OS=Homo sapiens GN=TMEM55B PE=1 SV=1	ENSG00000165782	PIP4P1	4.08655	0.0150175	0.51107
P78536	Disintegrin and metalloproteinase domain-containing protein 17 OS=Homo sapiens GN=ADAM17 PE=1 SV=1	ENSG00000151694	ADAM17	3.45127	0.0260244	0.51107
P62942	Peptidyl-prolyl cis-trans isomerase FKBP1A OS=Homo sapiens GN=FKBP1A PE=1 SV=2	ENSG00000088832	FKBP1A	2.8641	0.0457399	0.51107
P04626	Receptor tyrosine-protein kinase erbB-2 OS=Homo sapiens GN=ERBB2 PE=1 SV=1	ENSG00000141736	ERBB2	3.33323	0.0290181	0.51107
Q8N118	Cytochrome P450 4X1 OS=Homo sapiens GN=CYP4X1 PE=2 SV=1	ENSG00000186377	CYP4X1	-5.53353	0.00521249	0.51107
P18433	Receptor-type tyrosine-protein phosphatase alpha OS=Homo sapiens GN=PTPRA PE=1 SV=2	ENSG00000132670	PTPRA	3.4814	0.0253197	0.51107
O60262	Guanine nucleotide-binding protein G(I)/G(S)/G(O) subunit gamma-7 OS=Homo sapiens GN=GNG7 PE=1 SV=1	ENSG00000176533	GNG7	-2.81806	0.0479226	0.51107
Q8IUR0	Trafficking protein particle complex subunit 5 OS=Homo sapiens GN=TRAPPC5 PE=1 SV=1	ENSG00000181029	TRAPPC5	-3.84642	0.0183587	0.51107
Q0PNE2	Elongator complex protein 6 OS=Homo sapiens GN=ELP6 PE=1 SV=1	ENSG00000163832	ELP6	-3.70802	0.0206898	0.51107
P10109	Adrenodoxin, mitochondrial OS=Homo sapiens GN=FDX1 PE=1 SV=1	ENSG00000137714	FDX1	2.87458	0.0452595	0.51107
Q5VTL8	Pre-mRNA-splicing factor 38B OS=Homo sapiens GN=PRPF38B PE=1 SV=1	ENSG00000134186	PRPF38B	3.01342	0.0394176	0.51107
P19387	DNA-directed RNA polymerase II subunit RPB3 OS=Homo sapiens GN=POLR2C PE=1 SV=2	ENSG00000102978	POLR2C	3.19384	0.0330948	0.51107
Q5JTB6	Placenta-specific protein 9 OS=Homo sapiens GN=PLAC9 PE=1 SV=1	ENSG00000189129	PLAC9	-4.05348	0.0154314	0.51107
P61966	AP-1 complex subunit sigma-1A OS=Homo sapiens GN=AP1S1 PE=1 SV=1	ENSG00000106367	AP1S1	-12.1683	0.000261771	0.51107
B4DDJ5	Macrophage scavenger receptor types I and II OS=Homo sapiens GN=MSR1 PE=1 SV=1	ENSG00000038945	MSR1	3.93727	0.0169987	0.51107
Q9Y6D9	Mitotic spindle assembly checkpoint protein MAD1 OS=Homo sapiens GN=MAD1L1 PE=1 SV=2	ENSG00000002822	MAD1L1	3.9634	0.0166302	0.51107
B7WNH4	Small integral membrane protein 7 OS=Homo sapiens GN=SMIM7 PE=1 SV=2	ENSG00000214046	SMIM7	-3.126	0.0353213	0.51107
O00115	Deoxyribonuclease-2-alpha OS=Homo sapiens GN=DNASE2 PE=1 SV=2	ENSG00000105612	DNASE2	3.13872	0.0348906	0.51107
Q9NPH2	Inositol-3-phosphate synthase 1 OS=Homo sapiens GN=ISYNA1 PE=1 SV=1	ENSG00000105655	ISYNA1	-3.19272	0.03313	0.51107
Q9NYL2	Mitogen-activated protein kinase kinase kinase 20 OS=Homo sapiens GN=MAP3K20 PE=1 SV=3	ENSG00000091436	MAP3K20	-2.92968	0.0428277	0.51107
Q96A00	Protein phosphatase 1 regulatory subunit 14A OS=Homo sapiens GN=PPP1R14A PE=1 SV=1	ENSG00000167641	PPP1R14A	-5.08764	0.00704306	0.51107
P42331	Rho GTPase-activating protein 25 OS=Homo sapiens GN=ARHGAP25 PE=1 SV=2	ENSG00000163219	ARHGAP25	3.73637	0.0201847	0.51107
O15067	Phosphoribosylformylglycinamidine synthase OS=Homo sapiens GN=PFAS PE=1 SV=4	ENSG00000178921	PFAS	2.88504	0.0447854	0.51107
Q9BUF7	Protein crumbs homolog 3 OS=Homo sapiens GN=CRB3 PE=1 SV=3	ENSG00000130545	CRB3	-3.6716	0.0213611	0.51107
Q12996	Cleavage stimulation factor subunit 3 OS=Homo sapiens GN=CSTF3 PE=1 SV=1	ENSG00000176102	CSTF3	2.93374	0.0426542	0.51107
Q9Y2U8	Inner nuclear membrane protein Man1 OS=Homo sapiens GN=LEMD3 PE=1 SV=2	ENSG00000174106	LEMD3	2.7789	0.0498747	0.51107
O75787	Renin receptor OS=Homo sapiens GN=ATP6AP2 PE=1 SV=2	ENSG00000182220	ATP6AP2	3.24723	0.031458	0.51107
A0A075B7B6	Immunoglobulin heavy variable 4/OR15-8 (non-functional) (Fragment) OS=Homo sapiens GN=IGHV4OR15-8 PE=4 SV=1	ENSG00000259261	IGHV4OR15-8	3.33548	0.0289573	0.51107
Q5BKT4	Dol-P-Glc:Glc(2)Man(9)GlcNAc(2)-PP-Dol alpha-1,2-glucosyltransferase OS=Homo sapiens GN=ALG10 PE=2 SV=1	ENSG00000139133	ALG10	2.90139	0.0440563	0.51107
Q96PC5	Melanoma inhibitory activity protein 2 OS=Homo sapiens GN=MIA2 PE=1 SV=4	NA	MIA2	4.22086	0.0134683	0.51107
Q9HA77	Probable cysteine--tRNA ligase, mitochondrial OS=Homo sapiens GN=CARS2 PE=1 SV=1	ENSG00000134905	CARS2	3.17291	0.0337636	0.51107
Q15020	Squamous cell carcinoma antigen recognized by T-cells 3 OS=Homo sapiens GN=SART3 PE=1 SV=1	ENSG00000075856	SART3	4.18663	0.0138441	0.51107
Q86YZ3	Hornerin OS=Homo sapiens GN=HRNR PE=1 SV=2	ENSG00000197915	HRNR	-6.14995	0.00354606	0.51107
Q08357	Sodium-dependent phosphate transporter 2 OS=Homo sapiens GN=SLC20A2 PE=1 SV=1	ENSG00000168575	SLC20A2	-3.62885	0.0221826	0.51107
Q15386	Ubiquitin-protein ligase E3C OS=Homo sapiens GN=UBE3C PE=1 SV=3	ENSG00000009335	UBE3C	-4.00907	0.0160089	0.51107
K7ELE3	Amino-terminal enhancer of split (Fragment) OS=Homo sapiens GN=AES PE=1 SV=1	ENSG00000104964	AES	5.90296	0.0041213	0.51107
Q92934	Bcl2-associated agonist of cell death OS=Homo sapiens GN=BAD PE=1 SV=3	ENSG00000002330	BAD	-2.80712	0.0484588	0.51107
O94829	Importin-13 OS=Homo sapiens GN=IPO13 PE=1 SV=3	ENSG00000117408	IPO13	-2.83001	0.0473445	0.51107
Q9UPU7	TBC1 domain family member 2B OS=Homo sapiens GN=TBC1D2B PE=1 SV=2	ENSG00000167202	TBC1D2B	3.27031	0.0307802	0.51107
Q9H1Y0	Autophagy protein 5 OS=Homo sapiens GN=ATG5 PE=1 SV=2	ENSG00000057663	ATG5	-6.2269	0.00338729	0.51107
Q13445	Transmembrane emp24 domain-containing protein 1 OS=Homo sapiens GN=TMED1 PE=1 SV=1	ENSG00000099203	TMED1	2.86625	0.045641	0.51107
M0R1Y2	ER lumen protein-retaining receptor 1 (Fragment) OS=Homo sapiens GN=KDELR1 PE=1 SV=1	ENSG00000105438	KDELR1	3.23963	0.0316851	0.51107
Q6NXE6	Armadillo repeat-containing protein 6 OS=Homo sapiens GN=ARMC6 PE=1 SV=2	ENSG00000105676	ARMC6	-4.22621	0.0134107	0.51107
Q7L0Y3	Mitochondrial ribonuclease P protein 1 OS=Homo sapiens GN=TRMT10C PE=1 SV=2	ENSG00000174173	TRMT10C	2.83327	0.0471884	0.51107
O75843	AP-1 complex subunit gamma-like 2 OS=Homo sapiens GN=AP1G2 PE=1 SV=1	ENSG00000213983	AP1G2	4.19914	0.0137053	0.51107
Q969E4	Transcription elongation factor A protein-like 3 OS=Homo sapiens GN=TCEAL3 PE=1 SV=1	ENSG00000196507	TCEAL3	-2.9865	0.0404778	0.51107
Q9NUQ8	ATP-binding cassette sub-family F member 3 OS=Homo sapiens GN=ABCF3 PE=1 SV=2	ENSG00000161204	ABCF3	2.90135	0.0440582	0.51107
Q7Z5K2	Wings apart-like protein homolog OS=Homo sapiens GN=WAPL PE=1 SV=1	ENSG00000062650	WAPL	2.82068	0.0477952	0.51107
J3KN01	Afadin OS=Homo sapiens GN=AFDN PE=1 SV=1	ENSG00000130396	AFDN	-3.07503	0.0371105	0.51107
Q6UWE0	E3 ubiquitin-protein ligase LRSAM1 OS=Homo sapiens GN=LRSAM1 PE=1 SV=1	ENSG00000148356	LRSAM1	3.15766	0.0342609	0.51107
P13612	Integrin alpha-4 OS=Homo sapiens GN=ITGA4 PE=1 SV=3	ENSG00000115232	ITGA4	3.29065	0.030197	0.51107
Q9BTL3	RNMT-activating mini protein OS=Homo sapiens GN=FAM103A1 PE=1 SV=1	ENSG00000169612	FAM103A1	-3.22973	0.0319837	0.51107
P53384	Cytosolic Fe-S cluster assembly factor NUBP1 OS=Homo sapiens GN=NUBP1 PE=1 SV=2	ENSG00000103274	NUBP1	3.57317	0.0233096	0.51107
E9PH57	Transcription factor 4 OS=Homo sapiens GN=TCF4 PE=1 SV=2	ENSG00000196628	TCF4	3.56605	0.0234586	0.51107
Q92903	Phosphatidate cytidylyltransferase 1 OS=Homo sapiens GN=CDS1 PE=2 SV=2	ENSG00000163624	CDS1	3.64112	0.0219429	0.51107
Q9UPQ9	Trinucleotide repeat-containing gene 6B protein OS=Homo sapiens GN=TNRC6B PE=1 SV=4	ENSG00000100354	TNRC6B	4.7703	0.00883816	0.51107
E9PN30	Selenoprotein S (Fragment) OS=Homo sapiens GN=SELENOS PE=1 SV=1	ENSG00000131871	SELENOS	3.76755	0.019646	0.51107
Q07075	Glutamyl aminopeptidase OS=Homo sapiens GN=ENPEP PE=1 SV=3	ENSG00000138792	ENPEP	3.32969	0.0291141	0.51107
Q9H8M7	Ubiquitin carboxyl-terminal hydrolase MINDY-3 OS=Homo sapiens GN=MINDY3 PE=1 SV=1	ENSG00000148481	MINDY3	-2.95344	0.041826	0.51107
Q13422	DNA-binding protein Ikaros OS=Homo sapiens GN=IKZF1 PE=1 SV=1	ENSG00000185811	IKZF1	2.99452	0.0401585	0.51107
Q92482	Aquaporin-3 OS=Homo sapiens GN=AQP3 PE=2 SV=2	ENSG00000165272	AQP3	-3.19444	0.0330758	0.51107
Q8TE82	SH3 domain and tetratricopeptide repeat-containing protein 1 OS=Homo sapiens GN=SH3TC1 PE=1 SV=3	ENSG00000125089	SH3TC1	2.86084	0.0458908	0.51107
Q96T60	Bifunctional polynucleotide phosphatase/kinase OS=Homo sapiens GN=PNKP PE=1 SV=1	ENSG00000039650	PNKP	3.16049	0.034168	0.51107
Q9NQ88	Fructose-2,6-bisphosphatase TIGAR OS=Homo sapiens GN=TIGAR PE=1 SV=1	ENSG00000078237	TIGAR	3.79298	0.0192195	0.51107
Q9NRX2	39S ribosomal protein L17, mitochondrial OS=Homo sapiens GN=MRPL17 PE=1 SV=1	ENSG00000158042	MRPL17	2.98469	0.0405504	0.51107
Q9UPY3	Endoribonuclease Dicer OS=Homo sapiens GN=DICER1 PE=1 SV=3	ENSG00000100697	DICER1	2.97832	0.0408065	0.51107
Q6P2Q0	ABCB9 protein OS=Homo sapiens GN=ABCB9 PE=1 SV=1	ENSG00000150967	ABCB9	3.62634	0.0222318	0.51107
Q9BRT2	Ubiquinol-cytochrome-c reductase complex assembly factor 2 OS=Homo sapiens GN=UQCC2 PE=1 SV=1	ENSG00000137288	UQCC2	5.17889	0.00661137	0.51107
Q9BXP2	Solute carrier family 12 member 9 OS=Homo sapiens GN=SLC12A9 PE=1 SV=1	ENSG00000146828	SLC12A9	2.81575	0.048035	0.51107
O94822	E3 ubiquitin-protein ligase listerin OS=Homo sapiens GN=LTN1 PE=1 SV=6	ENSG00000198862	LTN1	2.78521	0.0495539	0.51107
Q9P270	SLAIN motif-containing protein 2 OS=Homo sapiens GN=SLAIN2 PE=1 SV=2	ENSG00000109171	SLAIN2	3.1104	0.035858	0.51107
Q8WU79	Stromal membrane-associated protein 2 OS=Homo sapiens GN=SMAP2 PE=1 SV=1	ENSG00000084070	SMAP2	3.31646	0.0294757	0.51107
P25208	Nuclear transcription factor Y subunit beta OS=Homo sapiens GN=NFYB PE=1 SV=2	ENSG00000120837	NFYB	9.82781	0.000601073	0.51107
I3L3H0	Phosphatidylcholine transfer protein OS=Homo sapiens GN=PCTP PE=1 SV=1	ENSG00000141179	PCTP	-3.78036	0.0194297	0.51107
Q9H1C4	Protein unc-93 homolog B1 OS=Homo sapiens GN=UNC93B1 PE=1 SV=2	ENSG00000110057	UNC93B1	3.32129	0.0293433	0.51107
Q7Z304	MAM domain-containing protein 2 OS=Homo sapiens GN=MAMDC2 PE=2 SV=3	ENSG00000165072	MAMDC2	-8.53738	0.00103309	0.51107
F8WCT1	ADP-ribosylation factor-like protein 6-interacting protein 4 OS=Homo sapiens GN=ARL6IP4 PE=1 SV=1	ENSG00000182196	ARL6IP4	3.20884	0.0326248	0.51107
Q5SW79	Centrosomal protein of 170 kDa OS=Homo sapiens GN=CEP170 PE=1 SV=1	,ENSG00000143702,ENSG00000276725	CEP170	3.95275	0.0167793	0.51107
