# Supplementary material for: Identification of Critical Genes and Proteins for Stent Restenosis Induced by Esophageal Benign Hyperplasia in Esophageal Cancer
Source: Front Genet. 2020 Dec 17;11:563954. doi: 10.3389/fgene.2020.563954 (PMC7773907; doi:10.3389/fgene.2020.563954)
Supplement: Supplementary File 1 — Proteins identification. [file Data_Sheet_1.XLSX]

## Sheet: Proteins
Checked	Protein FDR Confidence	Master	Accession	Description	Exp. q-value	Sum PEP Score	Coverage	# Peptides	# PSMs	# Unique Peptides	# Protein Groups	# AAs	MW [kDa]	calc. pI	Found in Sample: [S1] F1: 126, Control	Found in Sample: [S2] F1: 127N, Sample	Found in Sample: [S3] F1: 127C, Sample	Found in Sample: [S4] F1: 128N, Sample	Found in Sample: [S5] F1: 128C, Sample	Found in Sample: [S6] F1: 129N, Sample	Found in Sample: [S7] F1: 129C, Sample	Found in Sample: [S8] F1: 130N, Sample	Found in Sample: [S9] F1: 130C, Sample	Found in Sample: [S10] F1: 131, Sample	Modifications	Abundance Ratio: (F1, 127N) / (F1, 126)	Abundance Ratio: (F1, 127C) / (F1, 126)	Abundance Ratio: (F1, 128N) / (F1, 126)	Abundance Ratio: (F1, 128C) / (F1, 126)	Abundance Ratio: (F1, 129N) / (F1, 126)	Abundance Ratio: (F1, 129C) / (F1, 126)	Abundance Ratio: (F1, 130N) / (F1, 126)	Abundance Ratio: (F1, 130C) / (F1, 126)	Abundance Ratio: (F1, 131) / (F1, 126)	Abundances (Scaled): F1: 126, Control	Abundances (Scaled): F1: 127N, Sample	Abundances (Scaled): F1: 127C, Sample	Abundances (Scaled): F1: 128N, Sample	Abundances (Scaled): F1: 128C, Sample	Abundances (Scaled): F1: 129N, Sample	Abundances (Scaled): F1: 129C, Sample	Abundances (Scaled): F1: 130N, Sample	Abundances (Scaled): F1: 130C, Sample	Abundances (Scaled): F1: 131, Sample	Abundances Count: F1: 126, Control	Abundances Count: F1: 127N, Sample	Abundances Count: F1: 127C, Sample	Abundances Count: F1: 128N, Sample	Abundances Count: F1: 128C, Sample
FALSE	High	Master Protein	Q15149	Plectin OS=Homo sapiens GN=PLEC PE=1 SV=3	0	1288.08	52.8181	226	507	218	1	4684	531.466	5.96	High	High	High	High	High	High	High	High	High	High		1.085	1.15	0.915	1.244	1.136	1.002	1.251	0.775	0.918	95.4	103.6	109.7	87.4	118.8	108.4	95.6	119.4	74	87.6	227	227	227	227	227
FALSE	High	Master Protein	P02768	Serum albumin OS=Homo sapiens GN=ALB PE=1 SV=2	0	967.797	89.9836	79	1720	79	1	609	69.321	6.28	High	High	High	High	High	High	High	High	High	High		1.258	0.546	0.481	0.615	0.863	0.829	0.484	2.524	0.817	106.2	133.6	58	51.1	65.3	91.6	88	51.4	268	86.8	88	88	88	88	88
FALSE	High	Master Protein	P21333	Filamin-A OS=Homo sapiens GN=FLNA PE=1 SV=4	0	940.277	56.2901	114	333	100	1	2647	280.564	6.06	High	High	High	High	High	High	High	High	High	High		1.149	2.217	1.779	2.273	1.218	1.161	2.563	1.061	1.914	61.2	70.3	135.7	108.9	139.1	74.6	71.1	156.9	64.9	117.2	116	116	116	116	116
FALSE	High	Master Protein	P35579	Myosin-9 OS=Homo sapiens GN=MYH9 PE=1 SV=4	0	910.172	58.1122	119	376	95	1	1960	226.392	5.6	High	High	High	High	High	High	High	High	High	High		1.093	1.592	1.806	1.01	1.096	0.694	2.051	0.979	2.47	72.5	79.3	115.5	130.9	73.2	79.4	50.3	148.7	71	179.1	126	126	126	126	126
FALSE	High	Master Protein	P35749	Myosin-11 OS=Homo sapiens GN=MYH11 PE=1 SV=3	0	850.759	53.6004	109	355	84	1	1972	227.199	5.5	High	High	High	High	High	High	High	High	High	High		1.458	4.894	0.562	1.559	0.645	0.818	0.858	0.513	0.406	78.7	114.7	385	44.2	122.6	50.7	64.3	67.5	40.3	32	97	97	97	97	97
FALSE	High	Master Protein	P15924	Desmoplakin OS=Homo sapiens GN=DSP PE=1 SV=3	0	837.941	53.6747	157	321	156	1	2871	331.569	6.81	High	High	High	High	High	High	High	High	High	High		1.165	1.719	3.705	1.035	1.09	0.941	1.392	1.007	0.502	73.8	85.9	126.8	273.3	76.4	80.4	69.4	102.7	74.3	37	159	159	159	159	159
FALSE	High	Master Protein	P12111	Collagen alpha-3(VI) chain OS=Homo sapiens GN=COL6A3 PE=1 SV=5	0	828.83	41.2339	108	409	90	1	3177	343.457	6.68	High	High	High	High	High	High	High	High	High	High		0.901	0.836	0.582	1.118	1.432	0.856	1.192	0.575	0.79	107.7	97.1	90.1	62.7	120.4	154.3	92.3	128.4	61.9	85.1	112	112	112	112	112
FALSE	High	Master Protein	Q14204	Cytoplasmic dynein 1 heavy chain 1 OS=Homo sapiens GN=DYNC1H1 PE=1 SV=5	0	815.018	36.7843	154	267	154	1	4646	532.072	6.4	High	High	High	High	High	High	High	High	High	High		0.986	1.034	0.783	1.058	1.001	1.134	0.891	0.685	0.808	106.6	105.1	110.2	83.5	112.8	106.7	120.9	95	73	86.1	154	154	154	154	154
FALSE	High	Master Protein	Q9Y490	Talin-1 OS=Homo sapiens GN=TLN1 PE=1 SV=3	0	747.622	59.5828	110	227	96	1	2541	269.599	6.07	High	High	High	High	High	High	High	High	High	High		0.952	1.299	0.947	1.648	1.211	1.054	1.785	0.92	1.519	81.1	77.2	105.3	76.7	133.6	98.2	85.5	144.7	74.6	123.2	110	110	110	110	110
FALSE	High	Master Protein	P01024	Complement C3 OS=Homo sapiens GN=C3 PE=1 SV=2	0	667.243	59.3506	88	326	86	1	1663	187.03	6.4	High	High	High	High	High	High	High	High	High	High		1.021	0.553	0.889	1.072	1.631	0.899	1.185	4.647	2.041	66.9	68.3	37	59.5	71.8	109.2	60.2	79.4	311.1	136.6	91	91	91	91	91
FALSE	High	Master Protein	Q13813	Spectrin alpha chain, non-erythrocytic 1 OS=Homo sapiens GN=SPTAN1 PE=1 SV=3	0	658.776	54.3285	118	224	118	1	2472	284.364	5.35	High	High	High	High	High	High	High	High	High	High		0.993	1.047	0.924	1.126	0.831	1.324	0.952	1.055	0.825	99.2	98.6	103.9	91.7	111.7	82.5	131.4	94.5	104.7	81.9	119	119	119	119	119
FALSE	High	Master Protein	P04114	Apolipoprotein B-100 OS=Homo sapiens GN=APOB PE=1 SV=2	0	645.891	31.3609	123	196	122	1	4563	515.283	7.05	High	High	High	High	High	High	High	High	High	High		1.023	0.754	1.277	1.358	1.257	0.86	1.078	4.132	1.876	68.4	70	51.6	87.4	92.9	86	58.8	73.8	282.7	128.3	123	123	123	123	123
FALSE	High	Master Protein	Q09666	Neuroblast differentiation-associated protein AHNAK OS=Homo sapiens GN=AHNAK PE=1 SV=2	0	637.995	51.8166	147	264	144	1	5890	628.699	6.15	High	High	High	High	High	High	High	High	High	High		1.025	0.89	1.576	1.04	1.008	1.014	1.125	2.405	1.603	78.8	80.8	70.1	124.2	82	79.5	79.9	88.7	189.6	126.4	145	145	145	145	145
FALSE	High	Master Protein	A0A087WVQ6	Clathrin heavy chain OS=Homo sapiens GN=CLTC PE=1 SV=1	0	593.347	55.9857	80	200	80	1	1679	191.936	5.69	High	High	High	High	High	High	High	High	High	High		0.996	0.896	0.72	1.013	0.989	1.112	0.901	0.637	0.747	110.9	110.5	99.4	79.9	112.4	109.8	123.4	100	70.7	82.9	84	84	84	84	84
FALSE	High	Master Protein	P13646	Keratin, type I cytoskeletal 13 OS=Homo sapiens GN=KRT13 PE=1 SV=4	0	572.989	78.1659	49	1688	16	1	458	49.557	4.96	High	High	High	High	High	High	High	High	High	High		1.513	1.664	0.499	0.742	0.631	1.146	0.46	0.328	0.2	122.2	184.9	203.4	61	90.6	77.2	140	56.2	40.1	24.4	65	65	65	65	65
FALSE	High	Master Protein	P12814	Alpha-actinin-1 OS=Homo sapiens GN=ACTN1 PE=1 SV=2	0	553.359	67.9372	60	302	5	1	892	102.993	5.41	High	High	High	High	High	High	High	High	High	High	Acetyl [N-Term]	1.182	2.014	0.694	1.485	1.033	1.127	0.965	0.543	0.867	91.7	108.3	184.6	63.6	136.1	94.7	103.3	88.5	49.7	79.4	65	65	65	65	65
FALSE	High	Master Protein	P02787	Serotransferrin OS=Homo sapiens GN=TF PE=1 SV=3	0	542.417	69.6275	53	332	53	1	698	77.014	7.12	High	High	High	High	High	High	High	High	High	High		1.194	0.424	0.537	0.624	0.668	0.817	0.577	4.515	1.503	84.3	100.7	35.7	45.3	52.6	56.3	68.9	48.6	380.8	126.7	60	60	60	60	60
FALSE	High	Master Protein	O43707	Alpha-actinin-4 OS=Homo sapiens GN=ACTN4 PE=1 SV=2	0	529.476	69.2645	60	286	39	1	911	104.788	5.44	High	High	High	High	High	High	High	High	High	High		1.17	1.402	0.574	0.965	0.772	1.315	0.662	0.538	0.518	112.2	131.2	157.3	64.4	108.2	86.6	147.5	74.2	60.3	58.1	44	44	44	44	44
FALSE	High	Master Protein	P18206	Vinculin OS=Homo sapiens GN=VCL PE=1 SV=4	0	512.838	65.1675	72	220	72	1	1134	123.722	5.66	High	High	High	High	High	High	High	High	High	High		1.133	1.875	0.692	2.028	0.998	1.496	1.171	0.711	0.906	83.3	94.4	156.1	57.6	168.9	83.1	124.6	97.5	59.2	75.4	75	75	75	75	75
FALSE	High	Master Protein	P02533	Keratin, type I cytoskeletal 14 OS=Homo sapiens GN=KRT14 PE=1 SV=4	0	508.705	78.178	48	888	19	1	472	51.529	5.16	High	High	High	High	High	High	High	High	High	High		1.019	1.271	5.732	3.222	3.639	0.921	2.763	0.653	0.616	48	48.9	61	275.1	154.7	174.6	44.2	132.6	31.3	29.6	58	58	58	58	58
FALSE	High	Master Protein	H9KV75	Alpha-actinin-1 OS=Homo sapiens GN=ACTN1 PE=1 SV=1	0	489.847	65.5718	54	273	3	1	822	94.766	5.69	High	High	High	High	High	High	High	High	High	High		1.353	3.051	0.608	1.903	1.065	1.3	0.726	0.537	0.562	82.6	111.8	252	50.2	157.2	88	107.4	60	44.4	46.4	4	4	4	4	4
FALSE	High	Master Protein	P01023	Alpha-2-macroglobulin OS=Homo sapiens GN=A2M PE=1 SV=3	0	470.717	46.0651	54	223	45	1	1474	163.188	6.46	High	High	High	High	High	High	High	High	High	High		1.025	0.516	0.622	0.895	1.581	0.81	0.669	2.92	1.083	89.9	92.2	46.4	55.9	80.5	142.2	72.8	60.1	262.5	97.4	58	58	58	58	58
FALSE	High	Master Protein	P02751	Fibronectin OS=Homo sapiens GN=FN1 PE=1 SV=4	0	453.046	38.8097	66	164	66	1	2386	262.46	5.71	High	High	High	High	High	High	High	High	High	High		1.06	0.885	1.33	1.348	2.482	0.93	2.211	1.157	2.336	67.9	71.9	60	90.2	91.5	168.4	63.1	150	78.5	158.5	68	68	68	68	68
FALSE	High	Master Protein	A0A087WUZ3	Spectrin beta chain OS=Homo sapiens GN=SPTBN1 PE=1 SV=1	0	445.035	43.153	89	146	76	1	2366	274.659	5.57	High	High	High	High	High	High	High	High	High	High		1.033	0.772	0.884	1.061	0.942	1.016	0.997	1.23	0.994	100.7	104.1	77.8	89	106.9	94.9	102.4	100.4	123.8	100.1	81	81	81	81	81
FALSE	High	Master Protein	P11277	Spectrin beta chain, erythrocytic OS=Homo sapiens GN=SPTB PE=1 SV=5	0	434.921	46.5138	91	155	83	1	2137	246.316	5.27	High	High	High	High	High	High	High	High	High	High		0.447	0.35	0.327	0.563	1.21	0.364	0.853	0.448	0.437	166.7	74.6	58.3	54.5	93.9	201.7	60.7	142.2	74.6	72.9	91	91	91	91	91
FALSE	High	Master Protein	O60437	Periplakin OS=Homo sapiens GN=PPL PE=1 SV=4	0	434.031	52.1071	92	174	92	1	1756	204.623	5.6	High	High	High	High	High	High	High	High	High	High		1.186	1.694	1.816	0.891	0.785	1.663	1.091	1.153	0.52	84.8	100.5	143.6	153.9	75.5	66.5	141	92.5	97.7	44	92	92	92	92	92
FALSE	High	Master Protein	P08779	Keratin, type I cytoskeletal 16 OS=Homo sapiens GN=KRT16 PE=1 SV=4	0	418.787	81.3953	43	638	26	1	473	51.236	5.05	High	High	High	High	High	High	High	High	High	High		0.975	1.815	4.915	3.246	2.903	1.284	2.593	0.493	0.581	50.5	49.2	91.7	248.2	163.9	146.6	64.8	130.9	24.9	29.3	35	35	35	35	35
FALSE	High	Master Protein	P02538	Keratin, type II cytoskeletal 6A OS=Homo sapiens GN=KRT6A PE=1 SV=3	0	415.393	64.0071	49	484	2	1	564	60.008	8	High	High	High	High	High	High	High	High	High	High		1.131	1.167	7.041	1.411	1.473	0.838	2.26	0.541	0.486	57.6	65.2	67.3	405.9	81.3	84.9	48.3	130.3	31.2	28	34	34	34	34	34
FALSE	High	Master Protein	P13647	Keratin, type II cytoskeletal 5 OS=Homo sapiens GN=KRT5 PE=1 SV=3	0	412.294	59.661	52	469	29	1	590	62.34	7.74	High	High	High	High	High	High	High	High	High	High		1.219	0.774	3.147	1.208	1.075	0.882	1.544	0.744	0.322	83.9	102.3	65	264.1	101.4	90.2	74.1	129.6	62.4	27	59	59	59	59	59
FALSE	High	Master Protein	P02549	Spectrin alpha chain, erythrocytic 1 OS=Homo sapiens GN=SPTA1 PE=1 SV=5	0	411.104	39.2724	79	119	79	1	2419	279.842	5.05	High	High	High	High	High	High	High	High	High	High		0.412	0.354	0.315	0.572	1.259	0.353	0.974	0.45	0.458	162.7	67	57.5	51.2	93	204.9	57.5	158.5	73.2	74.6	79	79	79	79	79
FALSE	High	Master Protein	P48668	Keratin, type II cytoskeletal 6C OS=Homo sapiens GN=KRT6C PE=1 SV=3	0	398.268	64.0071	49	458	2	1	564	59.988	8	High	High	High	High	High	High	High	High	High	High		1.011	0.97	8.188	1.238	1.775	0.862	2.576	0.646	0.8	52.4	53	50.9	429.5	64.9	93.1	45.2	135.1	33.9	42	5	5	5	5	5
FALSE	High	Master Protein	P04259	Keratin, type II cytoskeletal 6B OS=Homo sapiens GN=KRT6B PE=1 SV=5	0	394.168	64.0071	48	456	2	1	564	60.03	8	High	High	High	High	High	High	High	High	High	High		0.874	0.715	3.29	1.036	0.995	0.674	1.265	0.81	0.588	88.9	77.7	63.6	292.5	92.1	88.5	60	112.5	72	52.2	3	3	3	3	3
FALSE	High	Master Protein	P60709	Actin, cytoplasmic 1 OS=Homo sapiens GN=ACTB PE=1 SV=1	0	393.547	72	27	550	11	1	375	41.71	5.48	High	High	High	High	High	High	High	High	High	High		0.988	1.008	0.784	1.089	0.971	1.049	1.005	0.591	0.968	105.8	104.5	106.6	83	115.2	102.7	111	106.3	62.5	102.4	17	17	17	17	17
FALSE	High	Master Protein	P35555	Fibrillin-1 OS=Homo sapiens GN=FBN1 PE=1 SV=3	0	387.5	31.4873	71	144	68	1	2871	312.022	4.93	High	High	High	High	High	High	High	High	High	High		1.127	0.843	0.912	1.938	2.191	1.183	1.522	2.509	1.166	69.5	78.3	58.6	63.4	134.7	152.2	82.2	105.8	174.4	81	73	73	73	73	73
FALSE	High	Master Protein	P19013	Keratin, type II cytoskeletal 4 OS=Homo sapiens GN=KRT4 PE=1 SV=4	0	387.143	70.0375	46	349	35	1	534	57.25	6.61	High	High	High	High	High	High	High	High	High	High		1.529	1.586	0.327	0.352	0.27	2.459	0.834	1.023	0.231	104	159.1	165	34	36.6	28.1	255.8	86.8	106.5	24	46	46	46	46	46
FALSE	High	Master Protein	P19012	Keratin, type I cytoskeletal 15 OS=Homo sapiens GN=KRT15 PE=1 SV=3	0	384.277	85.307	42	824	25	1	456	49.181	4.77	High	High	High	High	High	High	High	High	High	High		1.361	0.764	0.409	0.72	1.106	0.739	0.427	0.295	0.168	143	194.8	109.3	58.5	103	158.3	105.7	61.1	42.3	24	32	32	32	32	32
FALSE	High	Master Protein	A0A140TA32	Complement C4-A OS=Homo sapiens GN=C4A PE=1 SV=1	0	384.054	43.404	58	142	2	1	1698	187.646	7.12	High	High	High	High	High	High	High	High	High	High		1.04	0.855	1.008	1.099	1.671	0.773	0.994	1.567	1.229	89	92.6	76.1	89.7	97.9	148.7	68.8	88.4	139.5	109.4	2	2	2	2	2
FALSE	High	Master Protein	P78527	DNA-dependent protein kinase catalytic subunit OS=Homo sapiens GN=PRKDC PE=1 SV=3	0	382.669	26.2112	97	129	96	1	4128	468.788	7.12	High	High	High	High	High	High	High	High	High	High		0.938	0.708	1.013	1.007	0.944	0.905	1.17	0.833	1.143	103.5	97.1	73.3	104.9	104.2	97.7	93.7	121.1	86.3	118.3	96	96	96	96	96
FALSE	High	Master Protein	P0C0L5	Complement C4-B OS=Homo sapiens GN=C4B PE=1 SV=2	0	376.029	41.9151	58	142	1	1	1744	192.631	7.27	High	High	High	High	High	High	High	High	High	High		1.066	0.737	1.311	1.244	1.514	0.88	1.211	6.934	3.07	52.7	56.2	38.9	69.1	65.6	79.8	46.4	63.9	365.6	161.9	59	59	59	59	59
FALSE	High	Master Protein	A0A140TA29	Complement C4-B OS=Homo sapiens GN=C4B PE=1 SV=1	0	375.506	43.0506	58	141	0	1	1698	187.549	7.33	Not Found	Not Found	Not Found	Not Found	Not Found	Not Found	Not Found	Not Found	Not Found	Not Found		1.11	0.566	0.985	1.205	2.038	0.679	1.011	5.467	2.974	58.7	65.2	33.2	57.8	70.8	119.6	39.9	59.3	321	174.6	1	1	1	1	1
FALSE	High	Master Protein	P02675	Fibrinogen beta chain OS=Homo sapiens GN=FGB PE=1 SV=2	0	371.057	74.3381	34	206	34	1	491	55.892	8.27	High	High	High	High	High	High	High	High	High	High		1.184	0.473	1.358	0.926	1.259	0.479	1.708	1.147	2.441	83.5	98.9	39.5	113.4	77.3	105.1	40	142.7	95.8	203.8	40	40	40	40	40
FALSE	High	Master Protein	P62736	Actin, aortic smooth muscle OS=Homo sapiens GN=ACTA2 PE=1 SV=1	0	363.935	71.618	26	526	3	1	377	41.982	5.39	High	High	High	High	High	High	High	High	High	High		1.37	2.093	0.48	1.733	0.862	1.114	0.686	0.736	0.543	94.2	129	197.1	45.2	163.2	81.2	104.9	64.6	69.3	51.2	5	5	5	5	5
FALSE	High	Master Protein	P08670	Vimentin OS=Homo sapiens GN=VIM PE=1 SV=4	0	362.505	78.3262	42	305	36	1	466	53.619	5.12	High	High	High	High	High	High	High	High	High	High		0.771	0.632	0.631	1.142	1.175	0.848	1.426	1.403	1.461	95.3	73.5	60.2	60.2	108.9	112	80.8	135.9	133.8	139.3	49	49	49	49	49
FALSE	High	Master Protein	P07476	Involucrin OS=Homo sapiens GN=IVL PE=1 SV=2	0	360.498	70.7692	36	143	36	1	585	68.437	4.61	High	High	High	High	High	High	High	High	High	High		1.015	4.207	1.18	0.848	0.645	2.617	0.906	0.523	0.379	75.1	76.2	315.8	88.6	63.6	48.5	196.5	68	39.3	28.4	36	36	36	36	36
FALSE	High	Master Protein	P13639	Elongation factor 2 OS=Homo sapiens GN=EEF2 PE=1 SV=4	0	359.78	64.3357	48	152	47	1	858	95.277	6.83	High	High	High	High	High	High	High	High	High	High		0.879	0.698	1.096	1.174	0.957	1.277	1.038	0.698	1.009	101.8	89.5	71.1	111.5	119.5	97.4	130	105.7	71.1	102.6	49	49	49	49	49
FALSE	High	Master Protein	Q05707	Collagen alpha-1(XIV) chain OS=Homo sapiens GN=COL14A1 PE=1 SV=3	0	357.567	40.0891	54	125	54	1	1796	193.394	5.3	High	High	High	High	High	High	High	High	High	High		0.833	0.473	0.577	1.07	0.702	0.995	0.987	1.993	0.638	107.9	89.9	51	62.2	115.5	75.7	107.4	106.5	215	68.9	57	57	57	57	57
FALSE	High	Master Protein	P14923	Junction plakoglobin OS=Homo sapiens GN=JUP PE=1 SV=3	0	351.566	62.2819	36	169	30	1	745	81.693	6.14	High	High	High	High	High	High	High	High	High	High		1.228	1.368	0.662	0.924	1.055	1.205	0.586	0.411	0.273	114.8	140.9	157	75.9	106.1	121.1	138.3	67.3	47.2	31.4	44	44	44	44	44
FALSE	High	Master Protein	A8K2U0	Alpha-2-macroglobulin-like protein 1 OS=Homo sapiens GN=A2ML1 PE=1 SV=3	0	341.603	39.4085	49	166	49	1	1454	161.004	5.73	High	High	High	High	High	High	High	High	High	High		1.312	1.243	0.309	0.573	0.596	1.443	0.373	0.306	0.175	136.4	179	169.6	42.1	78.2	81.3	196.9	50.9	41.8	23.9	54	54	54	54	54
FALSE	High	Master Protein	P46940	Ras GTPase-activating-like protein IQGAP1 OS=Homo sapiens GN=IQGAP1 PE=1 SV=1	0	339.651	43.0296	57	110	54	1	1657	189.134	6.48	High	High	High	High	High	High	High	High	High	High		0.98	0.855	2.042	1.051	1.134	0.942	1.874	1.414	2.249	73.9	72.4	63.1	150.8	77.6	83.7	69.5	138.4	104.4	166.1	58	58	58	58	58
FALSE	High	Master Protein	P98160	Basement membrane-specific heparan sulfate proteoglycan core protein OS=Homo sapiens GN=HSPG2 PE=1 SV=4	0	338.733	19.13	62	108	62	1	4391	468.532	6.51	High	High	High	High	High	High	High	High	High	High		1.036	1.04	1.612	1.483	1.363	1.048	3.016	1.343	2.203	66	68.4	68.7	106.5	97.9	90	69.2	199.2	88.7	145.5	62	62	62	62	62
FALSE	High	Master Protein	P07900	Heat shock protein HSP 90-alpha OS=Homo sapiens GN=HSP90AA1 PE=1 SV=5	0	336.395	57.7869	39	209	21	1	732	84.607	5.02	High	High	High	High	High	High	High	High	High	High		0.943	1.11	0.886	1.364	0.887	1.237	0.886	0.643	0.744	103.1	97.3	114.4	91.3	140.6	91.4	127.5	91.3	66.3	76.7	25	25	25	25	25
FALSE	High	Master Protein	P08238	Heat shock protein HSP 90-beta OS=Homo sapiens GN=HSP90AB1 PE=1 SV=4	0	335.994	59.8066	41	197	23	1	724	83.212	5.03	High	High	High	High	High	High	High	High	High	High		0.927	1.109	0.94	1.241	0.796	1.308	0.831	0.595	0.712	105.7	98	117.3	99.3	131.2	84.1	138.3	87.8	62.9	75.3	43	43	43	43	43
FALSE	High	Master Protein	P02788	Lactotransferrin OS=Homo sapiens GN=LTF PE=1 SV=6	0	330.558	76.1972	44	131	44	1	710	78.132	8.12	High	High	High	High	High	High	High	High	High	High		0.912	0.95	4.005	1.316	1.384	0.867	2.757	1.443	17.82	30.8	28.1	29.3	123.4	40.6	42.6	26.7	85	44.5	549.1	44	44	44	44	44
FALSE	High	Master Protein	P14618	Pyruvate kinase PKM OS=Homo sapiens GN=PKM PE=1 SV=4	0	327.877	69.1149	36	162	36	1	531	57.9	7.84	High	High	High	High	High	High	High	High	High	High		0.796	0.797	3.271	1.53	1.473	0.867	2.746	1.427	2.71	60.2	47.9	48	196.9	92.1	88.6	52.2	165.3	85.9	163.1	39	39	39	39	39
FALSE	High	Master Protein	Q08188	Protein-glutamine gamma-glutamyltransferase E OS=Homo sapiens GN=TGM3 PE=1 SV=4	0	326.303	58.4416	34	155	34	1	693	76.584	5.86	High	High	High	High	High	High	High	High	High	High		1.009	0.999	0.323	0.632	0.315	2.345	0.342	0.395	0.245	131.5	132.7	131.3	42.5	83.1	41.4	308.4	45	51.9	32.2	40	40	40	40	40
FALSE	High	Master Protein	P08727	Keratin, type I cytoskeletal 19 OS=Homo sapiens GN=KRT19 PE=1 SV=4	0	325.851	79.75	34	408	19	1	400	44.079	5.14	High	High	High	High	High	High	High	High	High	High		1.469	0.617	0.429	0.558	0.577	0.426	0.337	0.475	0.163	165.2	242.8	101.9	70.9	92.2	95.4	70.4	55.7	78.5	26.9	23	23	23	23	23
FALSE	High	Master Protein	P11047	Laminin subunit gamma-1 OS=Homo sapiens GN=LAMC1 PE=1 SV=3	0	324.824	35.4879	52	107	52	1	1609	177.489	5.12	High	High	High	High	High	High	High	High	High	High		1.069	1.384	0.663	1.484	1.129	1.038	1.428	0.592	0.952	93.1	99.5	128.9	61.7	138.2	105.1	96.6	133	55.2	88.7	54	54	54	54	54
FALSE	High	Master Protein	P49327	Fatty acid synthase OS=Homo sapiens GN=FASN PE=1 SV=3	0	323.962	29.9482	61	98	60	1	2511	273.254	6.44	High	High	High	High	High	High	High	High	High	High		0.969	0.805	0.694	1.29	0.887	1.019	0.73	0.649	0.534	116.6	112.9	93.8	80.9	150.4	103.4	118.8	85.2	75.7	62.3	61	61	61	61	61
FALSE	High	Master Protein	Q04695	Keratin, type I cytoskeletal 17 OS=Homo sapiens GN=KRT17 PE=1 SV=2	0	317.491	79.1667	43	272	23	1	432	48.076	5.02	High	High	High	High	High	High	High	High	High	High		1.001	0.76	6.915	3.562	1.661	1.036	3.424	0.485	0.571	49	49	37.2	338.8	174.5	81.4	50.7	167.7	23.7	28	29	29	29	29	29
FALSE	High	Master Protein	P68133	Actin, alpha skeletal muscle OS=Homo sapiens GN=ACTA1 PE=1 SV=1	0	312.768	71.618	27	491	3	1	377	42.024	5.39	High	High	High	High	High	High	High	High	High	High		1.318	1.644	0.673	1.479	0.899	1.102	0.884	0.488	0.843	96.8	127.6	159.1	65.2	143.2	87	106.7	85.5	47.3	81.6	34	34	34	34	34
FALSE	High	Master Protein	K7EMD9	Keratin, type I cytoskeletal 13 (Fragment) OS=Homo sapiens GN=KRT13 PE=1 SV=1	0	312.759	100	28	884	1	1	165	19.202	4.74	High	High	High	High	High	High	High	High	High	High		0.955	1.227	4.666	0.929	1.19	1.232	0.831	0.638	0.555	75.6	72.2	92.8	352.9	70.2	90	93.1	62.9	48.2	42	1	1	1	1	1
FALSE	High	Master Protein	P01009	Alpha-1-antitrypsin OS=Homo sapiens GN=SERPINA1 PE=1 SV=3	0	310.827	69.6172	36	230	25	1	418	46.707	5.59	High	High	High	High	High	High	High	High	High	High		1.092	0.645	0.482	0.691	1.066	0.567	0.544	2.014	0.801	112.3	122.7	72.5	54.1	77.6	119.8	63.7	61.1	226.2	90	40	40	40	40	40
FALSE	High	Master Protein	O75369	Filamin-B OS=Homo sapiens GN=FLNB PE=1 SV=2	0	302.062	30.3613	68	102	54	1	2602	277.99	5.73	High	High	High	High	High	High	High	High	High	High		0.957	0.771	3.279	1.162	1.341	0.915	2.906	1.65	1.921	62.9	60.2	48.5	206.2	73.1	84.3	57.5	182.7	103.8	120.8	58	58	58	58	58
FALSE	High	Master Protein	P17661	Desmin OS=Homo sapiens GN=DES PE=1 SV=3	0	300.479	78.2979	37	199	31	1	470	53.503	5.27	High	High	High	High	High	High	High	High	High	High		1.084	2.783	0.345	2.95	0.741	1.485	0.776	0.337	0.296	84.8	91.9	235.8	29.2	250.1	62.8	125.9	65.8	28.6	25.1	34	34	34	34	34
FALSE	High	Master Protein	A0A087X1U6	Epiplakin OS=Homo sapiens GN=EPPK1 PE=1 SV=1	0	297.382	35.2398	56	89	51	1	5088	555.316	5.62	High	High	High	High	High	High	High	High	High	High		1.027	0.821	1.509	1.858	1.112	1.01	1.292	0.644	0.544	92.4	95	75.9	139.5	171.8	102.8	93.4	119.5	59.5	50.3	51	51	51	51	51
FALSE	High	Master Protein	P02671	Fibrinogen alpha chain OS=Homo sapiens GN=FGA PE=1 SV=2	0	296.86	42.1478	35	187	35	1	866	94.914	6.01	High	High	High	High	High	High	High	High	High	High		1.103	0.418	1.069	0.946	1.262	0.428	1.755	1.058	1.897	91.4	100.9	38.2	97.7	86.5	115.4	39.2	160.5	96.8	173.4	41	41	41	41	41
FALSE	High	Master Protein	P14625	Endoplasmin OS=Homo sapiens GN=HSP90B1 PE=1 SV=1	0	296.463	50.5604	39	148	37	1	803	92.411	4.84	High	High	High	High	High	High	High	High	High	High		0.726	0.73	1.032	0.955	0.802	0.808	1.707	0.732	1.462	100.4	72.9	73.4	103.7	96	80.6	81.2	171.4	73.6	146.8	39	39	39	39	39
FALSE	High	Master Protein	P32926	Desmoglein-3 OS=Homo sapiens GN=DSG3 PE=1 SV=2	0	291.345	38.9389	33	103	33	1	999	107.465	5	High	High	High	High	High	High	High	High	High	High		1.127	1.277	1.061	0.988	1.1	1.29	0.655	0.452	0.232	108.9	122.8	139.1	115.5	107.6	119.8	140.5	71.4	49.2	25.2	33	33	33	33	33
FALSE	High	Master Protein	P00450	Ceruloplasmin OS=Homo sapiens GN=CP PE=1 SV=1	0	288.403	38.216	32	115	32	1	1065	122.128	5.72	High	High	High	High	High	High	High	High	High	High		1.064	0.487	0.541	0.741	1.143	0.618	0.628	2.395	0.93	104.8	111.4	51	56.6	77.6	119.7	64.7	65.8	250.9	97.4	34	34	34	34	34
FALSE	High	Master Protein	P06576	ATP synthase subunit beta, mitochondrial OS=Homo sapiens GN=ATP5B PE=1 SV=3	0	284.858	68.0529	24	109	24	1	529	56.525	5.4	High	High	High	High	High	High	High	High	High	High		1.057	0.863	0.525	0.859	0.902	0.873	0.697	0.525	0.528	127.7	134.9	110.2	67.1	109.8	115.3	111.5	89	67.1	67.5	29	29	29	29	29
FALSE	High	Master Protein	P08133	Annexin A6 OS=Homo sapiens GN=ANXA6 PE=1 SV=3	0	283.687	67.7563	43	121	17	1	673	75.826	5.6	High	High	High	High	High	High	High	High	High	High		0.702	0.987	0.631	1.215	0.993	0.794	1.217	0.633	1.614	102.2	71.7	100.8	64.5	124.1	101.5	81.1	124.4	64.7	165	43	43	43	43	43
FALSE	High	Master Protein	P13796	Plastin-2 OS=Homo sapiens GN=LCP1 PE=1 SV=6	0	282.356	62.0415	33	129	25	1	627	70.244	5.43	High	High	High	High	High	High	High	High	High	High		0.699	0.591	1.611	0.895	1.017	0.965	2.174	0.957	3.731	73.3	51.2	43.3	118.1	65.6	74.6	70.8	159.4	70.2	273.5	28	28	28	28	28
FALSE	High	Master Protein	P07237	Protein disulfide-isomerase OS=Homo sapiens GN=P4HB PE=1 SV=3	0	272.061	71.8504	40	150	39	1	508	57.081	4.87	High	High	High	High	High	High	High	High	High	High		1.069	1.114	0.662	0.892	0.863	1.09	0.929	0.44	0.822	112.6	120.4	125.5	74.5	100.4	97.2	122.7	104.6	49.6	92.6	42	42	42	42	42
FALSE	High	Master Protein	P11142	Heat shock cognate 71 kDa protein OS=Homo sapiens GN=HSPA8 PE=1 SV=1	0	269.91	62.6935	39	129	16	1	646	70.854	5.52	High	High	High	High	High	High	High	High	High	High		0.924	1.149	3.147	1.322	1.152	1.198	2.203	1.608	2.188	62.9	58.1	72.3	198.1	83.2	72.5	75.4	138.7	101.2	137.7	42	42	42	42	42
FALSE	High	Master Protein	Q92817	Envoplakin OS=Homo sapiens GN=EVPL PE=1 SV=3	0	265.554	33.7432	63	85	63	1	2033	231.463	6.96	High	High	High	High	High	High	High	High	High	High		1.043	1.426	3.137	0.914	0.973	1.314	1.286	1.466	0.693	75.5	78.7	107.6	236.7	68.9	73.4	99.2	97	110.6	52.3	63	63	63	63	63
FALSE	High	Master Protein	P12109	Collagen alpha-1(VI) chain OS=Homo sapiens GN=COL6A1 PE=1 SV=3	0	263.156	33.8521	28	125	28	1	1028	108.462	5.43	High	High	High	High	High	High	High	High	High	High		0.906	0.836	0.584	1.123	1.415	0.891	1.264	0.537	0.813	106.7	96.7	89.2	62.4	119.9	151	95.1	134.9	57.3	86.8	29	29	29	29	29
FALSE	High	Master Protein	P04083	Annexin A1 OS=Homo sapiens GN=ANXA1 PE=1 SV=2	0	262.63	68.4971	24	158	24	1	346	38.69	7.02	High	High	High	High	High	High	High	High	High	High		0.936	2.874	1.328	1.414	0.702	3.25	1.005	0.968	0.732	70.4	65.9	202.2	93.5	99.5	49.4	228.7	70.7	68.1	51.5	28	28	28	28	28
FALSE	High	Master Protein	P16615	Sarcoplasmic/endoplasmic reticulum calcium ATPase 2 OS=Homo sapiens GN=ATP2A2 PE=1 SV=1	0	256.988	44.3378	41	88	33	1	1042	114.683	5.34	High	High	High	High	High	High	High	High	High	High		1.114	0.958	0.711	0.971	0.847	0.912	0.73	0.519	0.514	120.8	134.6	115.7	85.9	117.4	102.3	110.2	88.2	62.7	62.1	41	41	41	41	41
FALSE	High	Master Protein	A0A0G2JIW1	Heat shock 70 kDa protein 1B OS=Homo sapiens GN=HSPA1B PE=1 SV=1	0	254.401	54.2056	30	100	20	1	642	70.066	5.66	High	High	High	High	High	High	High	High	High	High		0.997	1.117	2.429	1.501	0.946	1.28	1.692	1.874	1.876	68	67.8	75.9	165.1	102	64.3	87	115	127.4	127.5	25	25	25	25	25
FALSE	High	Master Protein	Q9P2E9	Ribosome-binding protein 1 OS=Homo sapiens GN=RRBP1 PE=1 SV=4	0	253.106	50.3546	59	106	57	1	1410	152.381	8.6	High	High	High	High	High	High	High	High	High	High		0.781	0.894	1.091	0.923	0.83	0.719	1.355	1.092	2.169	92.1	72	82.4	100.5	85	76.5	66.3	124.9	100.6	199.8	59	59	59	59	59
FALSE	High	Master Protein	P34932	Heat shock 70 kDa protein 4 OS=Homo sapiens GN=HSPA4 PE=1 SV=4	0	251.497	56.5476	42	82	39	1	840	94.271	5.19	High	High	High	High	High	High	High	High	High	High		0.811	0.879	0.754	0.974	0.794	1.069	0.765	0.549	0.608	121.9	98.8	107.2	91.9	118.8	96.8	130.3	93.3	66.9	74.2	42	42	42	42	42
FALSE	High	Master Protein	P04275	von Willebrand factor OS=Homo sapiens GN=VWF PE=1 SV=4	0	251.474	21.8628	50	73	50	1	2813	309.058	5.48	High	High	High	High	High	High	High	High	High	High		0.941	0.734	0.95	1.604	2.16	1.056	2.063	1.239	1.558	75.2	70.7	55.2	71.4	120.5	162.3	79.4	155	93.2	117.1	50	50	50	50	50
FALSE	High	Master Protein	Q14980	Nuclear mitotic apparatus protein 1 OS=Homo sapiens GN=NUMA1 PE=1 SV=2	0	250.582	32.0095	58	67	57	1	2115	238.115	5.78	High	High	High	High	High	High	High	High	High	High		1.092	0.768	0.958	0.95	0.936	0.887	1.177	0.88	1.137	102.2	111.6	78.5	97.9	97.1	95.6	90.6	120.3	89.9	116.2	58	58	58	58	58
FALSE	High	Master Protein	P27797	Calreticulin OS=Homo sapiens GN=CALR PE=1 SV=1	0	246.96	67.8657	26	109	26	1	417	48.112	4.44	High	High	High	High	High	High	High	High	High	High		0.902	0.914	0.715	0.858	0.853	0.86	0.924	0.448	0.792	121	109.1	110.6	86.5	103.8	103.3	104	111.8	54.2	95.8	27	27	27	27	27
FALSE	High	Master Protein	Q71U36	Tubulin alpha-1A chain OS=Homo sapiens GN=TUBA1A PE=1 SV=1	0	240.513	61.4191	22	133	1	1	451	50.104	5.06	High	High	High	High	High	High	High	High	High	High		0.939	1.031	0.739	1.063	0.979	1.09	0.855	0.62	0.801	109.7	103	113.1	81.1	116.5	107.4	119.6	93.8	68	87.9	26	26	26	26	26
FALSE	High	Master Protein	P02545	Prelamin-A/C OS=Homo sapiens GN=LMNA PE=1 SV=1	0	239.365	53.012	37	88	36	1	664	74.095	7.02	High	High	High	High	High	High	High	High	High	High		1.023	0.846	2.18	1.028	1.19	1.072	1.262	2.627	2.165	69.5	71.1	58.8	151.5	71.4	82.7	74.5	87.7	182.5	150.4	38	38	38	38	38
FALSE	High	Master Protein	P07437	Tubulin beta chain OS=Homo sapiens GN=TUBB PE=1 SV=2	0	239.272	68.2432	21	194	4	1	444	49.639	4.89	High	High	High	High	High	High	High	High	High	High		0.868	0.791	0.754	0.956	0.991	0.948	0.899	0.583	0.941	114.5	99.4	90.6	86.4	109.5	113.5	108.6	103	66.7	107.8	7	7	7	7	7
FALSE	High	Master Protein	P12110	Collagen alpha-2(VI) chain OS=Homo sapiens GN=COL6A2 PE=1 SV=4	0	238.393	32.7772	27	131	27	1	1019	108.512	6.21	High	High	High	High	High	High	High	High	High	High		0.932	0.831	0.562	1.068	1.344	0.894	1.244	0.543	0.821	108.2	100.9	90	60.8	115.6	145.5	96.7	134.6	58.8	88.9	30	30	30	30	30
FALSE	High	Master Protein	P68371	Tubulin beta-4B chain OS=Homo sapiens GN=TUBB4B PE=1 SV=1	0	238.123	68.0899	21	191	4	1	445	49.799	4.89	High	High	High	High	High	High	High	High	High	High		0.92	0.974	0.825	1.048	0.986	1.095	0.866	0.645	0.834	108.8	100	105.9	89.7	114	107.3	119.2	94.2	70.1	90.7	26	26	26	26	26
FALSE	High	Master Protein	Q86UP2	Kinectin OS=Homo sapiens GN=KTN1 PE=1 SV=1	0	237.988	36.1091	49	77	48	1	1357	156.179	5.64	High	High	High	High	High	High	High	High	High	High		0.98	0.809	0.84	0.923	0.949	0.809	0.854	0.628	0.677	118.1	115.7	95.5	99.2	109	112	95.5	100.8	74.2	80	49	49	49	49	49
FALSE	High	Master Protein	J3QSU6	Tenascin OS=Homo sapiens GN=TNC PE=1 SV=1	0	234.77	25.0619	39	66	39	1	2019	220.712	4.93	High	High	High	High	High	High	High	High	High	High		0.943	0.952	4.025	1.784	3.543	1.107	2.427	0.978	1.496	54.8	51.7	52.2	220.5	97.7	194.1	60.7	132.9	53.6	81.9	40	40	40	40	40
FALSE	High	Master Protein	P11021	78 kDa glucose-regulated protein OS=Homo sapiens GN=HSPA5 PE=1 SV=2	0	234.649	49.5413	32	107	29	1	654	72.288	5.16	High	High	High	High	High	High	High	High	High	High		0.891	0.874	4.296	0.916	1.178	0.787	2.851	2.164	4.078	52.5	46.8	45.9	225.7	48.1	61.9	41.3	149.7	113.7	214.3	30	30	30	30	30
FALSE	High	Master Protein	Q6ZN40	Tropomyosin 1 (Alpha), isoform CRA_f OS=Homo sapiens GN=TPM1 PE=1 SV=1	0	232.894	75.1534	40	218	4	1	326	37.43	4.72	High	High	High	High	High	High	High	High	High	High		1.657	3.053	0.421	2.079	0.781	1.277	0.598	0.442	0.366	85.7	141.9	261.5	36	178.2	66.9	109.4	51.2	37.9	31.3	41	41	41	41	41
FALSE	High	Master Protein	P22314	Ubiquitin-like modifier-activating enzyme 1 OS=Homo sapiens GN=UBA1 PE=1 SV=3	0	232.566	38.7524	34	73	34	1	1058	117.774	5.76	High	High	High	High	High	High	High	High	High	High		0.989	1.04	0.951	1.116	1.076	1.32	1.011	0.787	0.956	97.6	96.5	101.5	92.8	108.9	105	128.8	98.7	76.8	93.3	34	34	34	34	34
FALSE	High	Master Protein	P07355	Annexin A2 OS=Homo sapiens GN=ANXA2 PE=1 SV=2	0	232.237	76.4012	29	188	29	1	339	38.58	7.75	High	High	High	High	High	High	High	High	High	High		1.356	1.315	0.884	1.105	0.847	1.356	0.939	0.746	0.683	97.7	132.5	128.6	86.4	108	82.8	132.5	91.7	72.9	66.8	32	32	32	32	32
FALSE	High	Master Protein	P00738	Haptoglobin OS=Homo sapiens GN=HP PE=1 SV=1	0	232.1	60.3448	24	163	12	1	406	45.177	6.58	High	High	High	High	High	High	High	High	High	High		1.086	0.453	0.389	1.15	2.461	0.406	0.746	0.273	0.215	122.2	132.8	55.4	47.5	140.6	300.9	49.6	91.2	33.4	26.3	27	27	27	27	27
FALSE	High	Master Protein	O15061	Synemin OS=Homo sapiens GN=SYNM PE=1 SV=2	0	230.616	33.6741	47	96	47	1	1565	172.663	5.16	High	High	High	High	High	High	High	High	High	High		1.24	3.477	0.578	2.259	0.818	1.784	0.735	0.602	0.498	77	95.4	267.7	44.5	173.9	63	137.3	56.6	46.4	38.3	47	47	47	47	47
FALSE	High	Master Protein	Q14764	Major vault protein OS=Homo sapiens GN=MVP PE=1 SV=4	0	230.185	46.0246	32	77	32	1	893	99.266	5.48	High	High	High	High	High	High	High	High	High	High		0.925	0.729	1.686	1.006	1.061	0.848	1.422	0.85	1.24	92.9	85.9	67.7	156.6	93.4	98.5	78.7	132.1	78.9	115.2	32	32	32	32	32
FALSE	High	Master Protein	P13010	X-ray repair cross-complementing protein 5 OS=Homo sapiens GN=XRCC5 PE=1 SV=3	0	229.952	45.6284	30	75	30	1	732	82.652	5.81	High	High	High	High	High	High	High	High	High	High		1.038	0.755	0.794	0.941	0.983	0.895	0.837	0.619	0.752	116.1	120.5	87.7	92.2	109.2	114.1	103.9	97.2	71.8	87.3	32	32	32	32	32
FALSE	High	Master Protein	P68366	Tubulin alpha-4A chain OS=Homo sapiens GN=TUBA4A PE=1 SV=1	0	227.181	57.1429	20	114	5	1	448	49.892	5.06	High	High	High	High	High	High	High	High	High	High		0.902	1.105	0.868	0.916	0.976	1.133	0.884	0.486	0.692	111.6	100.6	123.3	96.9	102.2	108.9	126.4	98.7	54.3	77.2	5	5	5	5	5
FALSE	High	Master Protein	P19367	Hexokinase-1 OS=Homo sapiens GN=HK1 PE=1 SV=3	0	226.553	40.2399	36	83	34	1	917	102.42	6.8	High	High	High	High	High	High	High	High	High	High		1.108	0.985	0.62	0.873	0.856	1.099	0.735	0.51	0.521	120.4	133.4	118.5	74.6	105.1	103.1	132.3	88.4	61.4	62.8	36	36	36	36	36
FALSE	High	Master Protein	Q9UBG3	Cornulin OS=Homo sapiens GN=CRNN PE=1 SV=1	0	226.307	59.3939	23	192	23	1	495	53.502	6.1	High	High	High	High	High	High	High	High	High	High		1.04	3.314	0.358	0.783	0.394	2.807	0.411	0.458	0.259	92.4	96.1	306.2	33.1	72.4	36.4	259.3	38	42.3	23.9	25	25	25	25	25
FALSE	High	Master Protein	P29508	Serpin B3 OS=Homo sapiens GN=SERPINB3 PE=1 SV=2	0	226.193	61.7949	26	107	14	1	390	44.537	6.81	High	High	High	High	High	High	High	High	High	High	Acetyl [N-Term]	0.84	2.037	0.477	0.648	0.655	1.382	0.474	0.341	0.19	124.3	104.4	253.2	59.3	80.6	81.4	171.8	58.9	42.4	23.7	30	30	30	30	30
FALSE	High	Master Protein	P06737	Glycogen phosphorylase, liver form OS=Homo sapiens GN=PYGL PE=1 SV=4	0	225.095	54.1913	43	87	35	1	847	97.087	7.17	High	High	High	High	High	High	High	High	High	High		0.994	0.929	0.83	0.847	1.008	0.877	0.78	0.564	1.262	110	109.3	102.2	91.3	93.2	110.9	96.5	85.8	62.1	138.8	43	43	43	43	43
FALSE	High	Master Protein	P13797	Plastin-3 OS=Homo sapiens GN=PLS3 PE=1 SV=4	0	225.02	58.4127	34	87	25	1	630	70.766	5.6	High	High	High	High	High	High	High	High	High	High		1.004	1.249	0.827	0.859	0.893	1.51	0.964	0.637	0.969	100.9	101.3	126	83.4	86.7	90.1	152.3	97.2	64.3	97.8	35	35	35	35	35
FALSE	High	Master Protein	P42704	Leucine-rich PPR motif-containing protein, mitochondrial OS=Homo sapiens GN=LRPPRC PE=1 SV=3	0	223.449	39.2396	50	85	50	1	1394	157.805	6.13	High	High	High	High	High	High	High	High	High	High		1.027	0.84	0.505	0.969	0.885	0.863	0.712	0.536	0.559	126.6	130.1	106.4	63.9	122.7	112.1	109.3	90.1	67.9	70.8	50	50	50	50	50
FALSE	High	Master Protein	Q6UWP8	Suprabasin OS=Homo sapiens GN=SBSN PE=1 SV=2	0	223.127	59.1525	20	74	20	1	590	60.505	7.01	High	High	High	High	High	High	High	High	High	High		0.828	2.204	1.1	1.597	0.969	1.978	0.825	0.473	0.47	87.4	72.4	192.6	96.1	139.5	84.7	172.8	72.1	41.3	41.1	21	21	21	21	21
FALSE	High	Master Protein	O15230	Laminin subunit alpha-5 OS=Homo sapiens GN=LAMA5 PE=1 SV=8	0	222.87	18.6739	50	66	49	1	3695	399.479	7.02	High	High	High	High	High	High	High	High	High	High		0.959	0.91	0.581	1.041	0.847	0.854	0.782	0.634	0.611	121.7	116.7	110.7	70.7	126.7	103.1	103.9	95.2	77.2	74.3	50	50	50	50	50
FALSE	High	Master Protein	P68871	Hemoglobin subunit beta OS=Homo sapiens GN=HBB PE=1 SV=2	0	221.791	89.7959	15	433	9	1	147	15.988	7.28	High	High	High	High	High	High	High	High	High	High		0.335	0.201	0.177	0.428	1.263	0.27	0.897	0.506	0.483	179.9	60.2	36.1	31.8	77	227.2	48.6	161.3	91	86.8	16	16	16	16	16
FALSE	High	Master Protein	P04264	Keratin, type II cytoskeletal 1 OS=Homo sapiens GN=KRT1 PE=1 SV=6	0	221.668	46.4286	38	118	29	1	644	65.999	8.12	High	High	High	High	High	High	High	High	High	High		0.566	0.491	0.326	0.528	0.42	0.457	0.35	0.472	0.556	193.6	109.5	95.1	63.2	102.1	81.2	88.4	67.8	91.4	107.7	34	34	34	34	34
FALSE	High	Master Protein	P55268	Laminin subunit beta-2 OS=Homo sapiens GN=LAMB2 PE=1 SV=2	0	218.514	26.7519	40	79	40	1	1798	195.854	6.52	High	High	High	High	High	High	High	High	High	High		1.096	1.291	0.511	1.36	0.834	0.995	0.633	0.629	0.527	112.7	123.4	145.4	57.6	153.2	94	112.2	71.3	70.9	59.4	41	41	41	41	41
FALSE	High	Master Protein	F5H5D3	Tubulin alpha chain OS=Homo sapiens GN=TUBA1C PE=1 SV=1	0	217.513	49.3256	21	114	2	1	519	57.693	5.07	High	High	High	High	High	High	High	High	High	High		1.059	1.255	0.853	1.03	0.955	1.147	0.649	0.425	0.452	113.3	120	142.2	96.6	116.8	108.2	130	73.5	48.2	51.2	2	2	2	2	2
FALSE	High	Master Protein	P13645	Keratin, type I cytoskeletal 10 OS=Homo sapiens GN=KRT10 PE=1 SV=6	0	215.951	55.4795	34	178	26	1	584	58.792	5.21	High	High	High	High	High	High	High	High	High	High		0.862	0.936	0.689	0.967	0.76	0.932	0.74	0.975	1.255	109.7	94.5	102.7	75.6	106	83.4	102.3	81.2	106.9	137.6	27	27	27	27	27
FALSE	High	Master Protein	P35908	Keratin, type II cytoskeletal 2 epidermal OS=Homo sapiens GN=KRT2 PE=1 SV=2	0	215.214	50.7042	33	188	20	1	639	65.393	8	High	High	High	High	High	High	High	High	High	High		1.123	1.118	0.8	1.225	0.971	1.093	0.838	1.169	1.679	90.8	101.9	101.5	72.6	111.2	88.1	99.2	76.1	106.2	152.4	23	23	23	23	23
FALSE	High	Master Protein	P06733	Alpha-enolase OS=Homo sapiens GN=ENO1 PE=1 SV=2	0	213.21	58.9862	24	100	21	1	434	47.139	7.39	High	High	High	High	High	High	High	High	High	High		0.929	0.724	2.947	0.979	1.055	0.995	1.56	1.5	2.137	72.3	67.2	52.3	213.1	70.8	76.3	72	112.8	108.5	154.6	25	25	25	25	25
FALSE	High	Master Protein	P02679	Fibrinogen gamma chain OS=Homo sapiens GN=FGG PE=1 SV=3	0	213.17	68.8742	28	136	28	1	453	51.479	5.62	High	High	High	High	High	High	High	High	High	High		1.143	0.436	1.254	0.885	1.231	0.445	1.666	1.058	2.347	87.2	99.7	38	109.4	77.2	107.4	38.8	145.3	92.3	204.7	31	31	31	31	31
FALSE	High	Master Protein	P00734	Prothrombin OS=Homo sapiens GN=F2 PE=1 SV=2	0	211.761	50.1608	25	67	25	1	622	69.992	5.9	High	High	High	High	High	High	High	High	High	High		0.818	0.512	0.539	0.885	1.429	0.566	1.371	1.355	0.9	106.7	87.3	54.6	57.5	94.4	152.5	60.4	146.2	144.5	96	25	25	25	25	25
FALSE	High	Master Protein	P31947	14-3-3 protein sigma OS=Homo sapiens GN=SFN PE=1 SV=1	0	211.467	71.371	18	207	14	1	248	27.757	4.74	High	High	High	High	High	High	High	High	High	High		0.999	1.466	0.8	0.996	0.895	1.338	0.518	0.342	0.182	117.2	117.1	171.7	93.8	116.7	104.8	156.7	60.7	40.1	21.3	17	17	17	17	17
FALSE	High	Master Protein	P38646	Stress-70 protein, mitochondrial OS=Homo sapiens GN=HSPA9 PE=1 SV=2	0	210.798	43.8881	32	96	31	1	679	73.635	6.16	High	High	High	High	High	High	High	High	High	High		0.881	0.817	0.603	0.888	0.774	0.806	0.658	0.418	0.524	135.7	119.6	110.8	81.8	120.5	105.1	109.4	89.3	56.7	71.1	31	31	31	31	31
FALSE	High	Master Protein	P29401	Transketolase OS=Homo sapiens GN=TKT PE=1 SV=3	0	210.437	56.5008	26	74	26	1	623	67.835	7.66	High	High	High	High	High	High	High	High	High	High	Acetyl [N-Term]	0.896	0.702	1.267	1.146	0.878	0.93	1.342	1.014	2.36	86.7	77.7	60.9	109.8	99.4	76.1	80.6	116.4	87.9	204.6	28	28	28	28	28
FALSE	High	Master Protein	P55786	Puromycin-sensitive aminopeptidase OS=Homo sapiens GN=NPEPPS PE=1 SV=2	0	210.399	46.8988	37	77	37	1	919	103.211	5.72	High	High	High	High	High	High	High	High	High	High		0.966	1.459	0.747	0.894	0.817	1.148	0.74	0.55	0.559	112.6	108.8	164.3	84.1	100.7	92	129.3	83.4	61.9	63	37	37	37	37	37
FALSE	High	Master Protein	P52209	6-phosphogluconate dehydrogenase, decarboxylating OS=Homo sapiens GN=PGD PE=1 SV=3	0	205.296	56.5217	26	111	25	1	483	53.106	7.23	High	High	High	High	High	High	High	High	High	High		0.98	1.291	0.559	0.744	0.572	1.261	0.603	0.463	0.733	121.9	119.4	157.4	68.1	90.7	69.7	153.6	73.4	56.4	89.4	27	27	27	27	27
FALSE	High	Master Protein	P50395	Rab GDP dissociation inhibitor beta OS=Homo sapiens GN=GDI2 PE=1 SV=2	0	204.892	65.618	27	90	20	1	445	50.631	6.47	High	High	High	High	High	High	High	High	High	High		0.912	0.922	0.723	0.966	0.887	1.052	0.898	0.706	0.906	111.5	101.7	102.7	80.6	107.7	98.9	117.3	100.1	78.7	101	28	28	28	28	28
FALSE	High	Master Protein	G3XAI2	Laminin subunit beta-1 OS=Homo sapiens GN=LAMB1 PE=1 SV=1	0	203.172	24.4751	40	75	40	1	1810	200.347	4.96	High	High	High	High	High	High	High	High	High	High		0.943	1.214	0.912	1.339	1.612	0.966	2.494	0.832	1.679	77	72.6	93.4	70.2	103.1	124.1	74.4	192	64.1	129.3	43	43	43	43	43
FALSE	High	Master Protein	P50990	T-complex protein 1 subunit theta OS=Homo sapiens GN=CCT8 PE=1 SV=4	0	201.675	60.7664	30	89	30	1	548	59.583	5.6	High	High	High	High	High	High	High	High	High	High		0.89	0.863	0.657	0.915	0.865	0.991	0.712	0.505	0.618	124.8	111	107.6	82	114.2	107.9	123.6	88.8	63.1	77.1	30	30	30	30	30
FALSE	High	Master Protein	P09493	Tropomyosin alpha-1 chain OS=Homo sapiens GN=TPM1 PE=1 SV=2	0	201.327	73.5915	35	180	1	1	284	32.689	4.74	High	High	High	High	High	High	High	High	High	High		1.502	2.313	0.369	1.863	1.068	1.015	0.817	0.972	0.632	86.6	130	200.2	31.9	161.3	92.4	87.9	70.8	84.2	54.7	2	2	2	2	2
FALSE	High	Master Protein	Q6ZN66	Guanylate-binding protein 6 OS=Homo sapiens GN=GBP6 PE=2 SV=1	0	200.056	53.7125	32	69	31	1	633	72.381	6.37	High	High	High	High	High	High	High	High	High	High		1.241	0.901	1.261	0.908	0.991	1.141	0.795	0.968	0.343	104.7	129.9	94.4	132	95.1	103.8	119.5	83.2	101.4	36	33	33	33	33	33
FALSE	High	Master Protein	P07384	Calpain-1 catalytic subunit OS=Homo sapiens GN=CAPN1 PE=1 SV=1	0	199.047	42.9972	30	71	30	1	714	81.838	5.67	High	High	High	High	High	High	High	High	High	High		1.064	1.142	0.693	0.846	0.848	1.199	0.715	0.554	0.511	116.7	124.1	133.2	80.9	98.7	99	139.9	83.4	64.6	59.6	31	31	31	31	31
FALSE	High	Master Protein	P22735	Protein-glutamine gamma-glutamyltransferase K OS=Homo sapiens GN=TGM1 PE=1 SV=4	0	198.082	45.6548	31	98	31	1	817	89.73	6.04	High	High	High	High	High	High	High	High	High	High		1.18	1.255	0.488	0.733	0.466	1.06	0.376	0.298	0.181	142.1	167.7	178.3	69.3	104.2	66.3	150.7	53.4	42.4	25.7	31	31	31	31	31
FALSE	High	Master Protein	Q86VP6	Cullin-associated NEDD8-dissociated protein 1 OS=Homo sapiens GN=CAND1 PE=1 SV=2	0	197.932	36.2602	38	68	38	1	1230	136.289	5.78	High	High	High	High	High	High	High	High	High	High		0.906	0.946	0.701	0.954	0.96	1.024	0.801	0.602	0.717	116.2	105.2	109.9	81.4	110.8	111.5	118.9	93	70	83.2	38	38	38	38	38
FALSE	High	Master Protein	P10809	60 kDa heat shock protein, mitochondrial OS=Homo sapiens GN=HSPD1 PE=1 SV=2	0	197.471	64.2234	29	66	29	1	573	61.016	5.87	High	High	High	High	High	High	High	High	High	High		0.989	0.761	3.209	1.453	1.229	0.983	2.277	1.845	2.044	63.3	62.6	48.2	203.3	92	77.8	62.2	144.2	116.9	129.4	29	29	29	29	29
FALSE	High	Master Protein	P08603	Complement factor H OS=Homo sapiens GN=CFH PE=1 SV=4	0	194.083	32.3314	34	72	30	1	1231	139.005	6.61	High	High	High	High	High	High	High	High	High	High		0.958	0.762	1.748	0.979	1.347	0.937	1.863	5.782	2.748	55.2	52.8	42	96.5	54	74.3	51.7	102.8	319	151.6	34	34	34	34	34
FALSE	High	Master Protein	Q13885	Tubulin beta-2A chain OS=Homo sapiens GN=TUBB2A PE=1 SV=1	0	192.317	61.7978	19	174	3	1	445	49.875	4.89	High	High	High	High	High	High	High	High	High	High		0.957	1.575	1.371	1.484	1.182	1.398	1.054	0.673	0.848	86.6	82.9	136.5	118.8	128.6	102.4	121.1	91.3	58.3	73.5	4	4	4	4	4
FALSE	High	Master Protein	P48643	T-complex protein 1 subunit epsilon OS=Homo sapiens GN=CCT5 PE=1 SV=1	0	191.459	64.1405	32	70	31	1	541	59.633	5.66	High	High	High	High	High	High	High	High	High	High		0.852	0.724	0.702	0.916	0.896	0.961	0.78	0.534	0.661	124.6	106.1	90.2	87.4	114.2	111.7	119.8	97.1	66.6	82.3	32	32	32	32	32
FALSE	High	Master Protein	P69905	Hemoglobin subunit alpha OS=Homo sapiens GN=HBA1 PE=1 SV=2	0	191.455	87.3239	10	228	10	1	142	15.248	8.68	High	High	High	High	High	High	High	High	High	High		0.351	0.246	0.222	0.479	1.371	0.307	1.089	0.62	0.603	159.1	55.8	39.1	35.3	76.2	218.1	48.9	173.1	98.6	95.9	13	13	13	13	13
FALSE	High	Master Protein	P35580	Myosin-10 OS=Homo sapiens GN=MYH10 PE=1 SV=3	0	190.541	17.1053	34	100	12	1	1976	228.858	5.54	High	High	High	High	High	High	High	High	High	High		1.05	1.073	1.324	1.048	1.206	0.823	1.387	1.478	1.357	85.1	89.4	91.3	112.7	89.2	102.7	70.1	118.1	125.8	115.5	13	13	13	13	13
FALSE	High	Master Protein	O15020	Spectrin beta chain, non-erythrocytic 2 OS=Homo sapiens GN=SPTBN2 PE=1 SV=3	0	189.761	18.41	41	57	31	1	2390	271.157	6.11	High	High	High	High	High	High	High	High	High	High		1.066	1.043	0.974	0.961	0.88	1.095	0.822	0.775	0.628	108.2	115.3	112.8	105.4	103.9	95.2	118.5	88.9	83.8	68	31	31	31	31	31
FALSE	High	Master Protein	P67936	Tropomyosin alpha-4 chain OS=Homo sapiens GN=TPM4 PE=1 SV=3	0	188.552	72.9839	28	163	7	1	248	28.504	4.69	High	High	High	High	High	High	High	High	High	High		0.868	0.806	0.819	1.177	1.405	0.803	1.38	0.537	1.052	101.6	88.1	81.8	83.2	119.5	142.7	81.6	140.1	54.5	106.9	10	10	10	10	10
FALSE	High	Master Protein	Q5TCU3	Tropomyosin beta chain OS=Homo sapiens GN=TPM2 PE=1 SV=1	0	188.001	68.3099	28	195	2	1	284	32.795	4.68	High	High	High	High	High	High	High	High	High	High		1.538	2.779	0.447	2.065	0.919	1.241	0.68	0.423	0.409	87	133.7	241.6	38.9	179.5	79.9	107.9	59.1	36.8	35.6	15	15	15	15	15
FALSE	High	Master Protein	P35527	Keratin, type I cytoskeletal 9 OS=Homo sapiens GN=KRT9 PE=1 SV=3	0	186.349	49.2777	27	84	25	1	623	62.027	5.24	High	High	High	High	High	High	High	High	High	High		0.521	0.401	0.249	0.462	0.376	0.35	0.292	0.449	0.391	222.6	116.1	89.4	55.5	102.9	83.7	78	65	99.9	87	30	30	30	30	30
FALSE	High	Master Protein	P26038	Moesin OS=Homo sapiens GN=MSN PE=1 SV=3	0	186.069	51.9931	37	93	27	1	577	67.778	6.4	High	High	High	High	High	High	High	High	High	High		1.007	0.95	5.358	1.307	1.427	1.001	2.402	2.504	5.805	43.9	44.3	41.7	235.4	57.4	62.7	44	105.5	110	255	37	37	37	37	37
FALSE	High	Master Protein	Q99715	Collagen alpha-1(XII) chain OS=Homo sapiens GN=COL12A1 PE=1 SV=2	0	185.523	18.1521	47	60	47	1	3063	332.941	5.53	High	High	High	High	High	High	High	High	High	High		1.022	1.085	4.036	1.052	1.578	0.955	3.236	1.31	2.597	56	57.2	60.7	225.8	58.9	88.3	53.5	181.1	73.3	145.3	47	47	47	47	47
FALSE	High	Master Protein	Q7L576	Cytoplasmic FMR1-interacting protein 1 OS=Homo sapiens GN=CYFIP1 PE=1 SV=1	0	185.069	30.7263	34	58	34	1	1253	145.089	6.9	High	High	High	High	High	High	High	High	High	High		1.023	1.024	0.744	0.903	0.909	1.07	0.812	0.629	0.686	113.6	116.2	116.4	84.6	102.6	103.3	121.6	92.2	71.5	77.9	34	34	34	34	34
FALSE	High	Master Protein	P53621	Coatomer subunit alpha OS=Homo sapiens GN=COPA PE=1 SV=2	0	184.763	30.8007	35	59	35	1	1224	138.258	7.66	High	High	High	High	High	High	High	High	High	High		0.968	0.828	0.837	0.935	0.94	0.948	0.988	0.681	0.998	109.6	106.1	90.8	91.8	102.5	103	103.9	108.2	74.6	109.4	35	35	35	35	35
FALSE	High	Master Protein	Q92616	eIF-2-alpha kinase activator GCN1 OS=Homo sapiens GN=GCN1 PE=1 SV=6	0	182.752	18.4949	41	53	41	1	2671	292.572	7.47	High	High	High	High	High	High	High	High	High	High		0.931	0.75	0.832	0.925	0.937	0.909	0.876	0.644	0.753	116.9	108.8	87.7	97.3	108.1	109.5	106.2	102.3	75.2	88	41	41	41	41	41
FALSE	High	Master Protein	A0A0A0MQS9	Laminin subunit alpha-4 OS=Homo sapiens GN=LAMA4 PE=1 SV=1	0	182.686	25.4526	38	57	38	1	1823	202.441	6.25	High	High	High	High	High	High	High	High	High	High		1.136	1.687	0.833	1.577	1.321	1.147	1.92	0.708	1.374	78.7	89.4	132.8	65.6	124.1	104	90.3	151.1	55.8	108.1	38	38	38	38	38
FALSE	High	Master Protein	H3BQK9	Microtubule-actin cross-linking factor 1, isoforms 1/2/3/5 OS=Homo sapiens GN=MACF1 PE=1 SV=1	0	182.376	7.88988	52	53	50	1	7592	860.543	5.38	High	High	High	High	High	High	High	High	High	High		0.897	0.783	0.934	1.091	0.897	0.764	1.021	0.684	0.886	111.7	100.2	87.4	104.3	121.8	100.1	85.3	114	76.3	98.9	51	51	51	51	51
FALSE	High	Master Protein	P01857	Immunoglobulin heavy constant gamma 1 OS=Homo sapiens GN=IGHG1 PE=1 SV=1	0	181.532	64.2424	17	314	8	1	330	36.083	8.19	High	High	High	High	High	High	High	High	High	High		1.28	0.614	1.289	1.07	1.504	0.997	1.566	4.103	2.059	64.6	82.7	39.7	83.3	69.1	97.1	64.4	101.1	265	133	17	17	17	17	17
FALSE	High	Master Protein	P63104	14-3-3 protein zeta/delta OS=Homo sapiens GN=YWHAZ PE=1 SV=1	0	181.454	74.2857	19	150	14	1	245	27.728	4.79	High	High	High	High	High	High	High	High	High	High		0.944	1.104	0.674	0.973	0.953	1.127	0.742	0.572	0.54	115.9	109.4	128	78.1	112.7	110.4	130.6	86	66.3	62.6	15	15	15	15	15
FALSE	High	Master Protein	Q96TA1	Niban-like protein 1 OS=Homo sapiens GN=FAM129B PE=1 SV=3	0	181.12	45.3083	30	63	29	1	746	84.085	6.19	High	High	High	High	High	High	High	High	High	High		1.171	1.801	0.584	0.882	0.847	1.583	0.645	0.565	0.409	105.4	123.5	189.9	61.5	92.9	89.2	166.9	68	59.5	43.1	31	31	31	31	31
FALSE	High	Master Protein	P07951	Tropomyosin beta chain OS=Homo sapiens GN=TPM2 PE=1 SV=1	0	180.547	61.2676	27	184	1	1	284	32.831	4.7	High	High	High	High	High	High	High	High	High	High		1.015	1.928	0.608	1.513	1.035	1.223	0.866	4.315	0.615	70.8	71.9	136.6	43.1	107.2	73.3	86.6	61.4	305.6	43.6	1	1	1	1	1
FALSE	High	Master Protein	Q08211	ATP-dependent RNA helicase A OS=Homo sapiens GN=DHX9 PE=1 SV=4	0	179.259	29.2913	32	64	32	1	1270	140.869	6.84	High	High	High	High	High	High	High	High	High	High		1.003	0.778	1.103	1.09	0.929	0.95	1.214	0.908	1.216	98.1	98.5	76.4	108.2	106.9	91.1	93.2	119.1	89.1	119.3	32	32	32	32	32
FALSE	High	Master Protein	Q9Y3Z3	Deoxynucleoside triphosphate triphosphohydrolase SAMHD1 OS=Homo sapiens GN=SAMHD1 PE=1 SV=2	0	179.053	54.6326	34	61	34	1	626	72.155	7.14	High	High	High	High	High	High	High	High	High	High		0.835	0.665	1.379	0.806	0.921	0.907	1.067	1	1.106	103.2	86.2	68.6	142.3	83.2	95.1	93.7	110.2	103.3	114.2	34	34	34	34	34
FALSE	High	Master Protein	P05023	Sodium/potassium-transporting ATPase subunit alpha-1 OS=Homo sapiens GN=ATP1A1 PE=1 SV=1	0	178.701	33.9198	28	56	28	1	1023	112.824	5.49	High	High	High	High	High	High	High	High	High	High		1.129	0.758	1.097	0.936	1.172	0.73	0.916	0.717	0.693	109.3	123.5	82.9	119.9	102.3	128.1	79.8	100.2	78.4	75.7	29	29	29	29	29
FALSE	High	Master Protein	P02042	Hemoglobin subunit delta OS=Homo sapiens GN=HBD PE=1 SV=2	0	178.591	78.9116	13	200	7	1	147	16.045	8.05	High	High	High	High	High	High	High	High	High	High		0.24	0.172	0.153	0.429	1.326	0.243	0.892	0.44	0.426	188	45.1	32.3	28.7	80.7	249.2	45.8	167.6	82.7	80	9	9	9	9	9
FALSE	High	Master Protein	P05164	Myeloperoxidase OS=Homo sapiens GN=MPO PE=1 SV=1	0	178.098	40.9396	25	87	22	1	745	83.815	8.97	High	High	High	High	High	High	High	High	High	High		0.819	0.852	2.528	1.245	1.175	0.844	2.314	0.81	7.205	53.2	43.6	45.3	134.5	66.3	62.5	44.9	123.1	43.1	383.4	27	27	27	27	27
FALSE	High	Master Protein	Q14112	Nidogen-2 OS=Homo sapiens GN=NID2 PE=1 SV=3	0	177.761	22.6909	28	72	27	1	1375	151.158	5.29	High	High	High	High	High	High	High	High	High	High		0.975	1.186	0.689	1.178	1.202	0.825	1.527	0.875	1.187	94	91.6	111.4	64.8	110.7	112.9	77.5	143.4	82.2	111.5	29	29	29	29	29
FALSE	High	Master Protein	Q10567	AP-1 complex subunit beta-1 OS=Homo sapiens GN=AP1B1 PE=1 SV=2	0	175.711	35.0896	30	56	15	1	949	104.57	5.06	High	High	High	High	High	High	High	High	High	High		0.955	0.8	0.764	0.969	1.011	1.127	0.999	0.776	0.883	107.7	102.9	86.2	82.3	104.4	108.9	121.3	107.6	83.6	95.1	31	31	31	31	31
FALSE	High	Master Protein	E5RK69	Annexin OS=Homo sapiens GN=ANXA6 PE=1 SV=1	0	174.725	61.5217	27	71	1	1	460	51.744	6.05	High	High	High	High	High	High	High	High	High	High		0.659	0.687	0.743	1.059	1.003	0.623	1.16	0.606	1.488	110.8	73	76.1	82.3	117.3	111	69	128.5	67.1	164.8	1	1	1	1	1
FALSE	High	Master Protein	J3KN67	Tropomyosin alpha-3 chain OS=Homo sapiens GN=TPM3 PE=1 SV=1	0	174.057	70.8772	35	152	0	1	285	33.202	4.77	Not Found	Not Found	Not Found	Not Found	Not Found	Not Found	Not Found	Not Found	Not Found	Not Found		0.948	1.154	0.742	1.09	0.98	0.938	0.985	0.618	0.956	106.3	100.7	122.6	78.9	115.8	104.2	99.7	104.6	65.7	101.5	20	20	20	20	20
FALSE	High	Master Protein	P02774	Vitamin D-binding protein OS=Homo sapiens GN=GC PE=1 SV=1	0	173.701	62.6582	27	74	2	1	474	52.929	5.54	High	High	High	High	High	High	High	High	High	High		1.022	0.485	0.561	0.62	0.935	0.647	0.637	2.318	0.905	109.5	111.9	53.1	61.4	67.9	102.4	70.9	69.7	253.9	99.2	28	28	28	28	28
FALSE	High	Master Protein	Q15075	Early endosome antigen 1 OS=Homo sapiens GN=EEA1 PE=1 SV=2	0	173.519	33.4515	44	62	44	1	1411	162.367	5.68	High	High	High	High	High	High	High	High	High	High		1.112	1.052	1.458	1.327	1.345	1.774	1.492	1.254	1.226	76.7	85.3	80.7	111.8	101.8	103.1	136	114.4	96.2	94	44	44	44	44	44
FALSE	High	Master Protein	B4E1Z4	cDNA FLJ55673, highly similar to Complement factor B (EC 3.4.21.47) OS=Homo sapiens PE=1 SV=1	0	173.103	28.278	33	62	26	1	1266	140.853	7.18	High	High	High	High	High	High	High	High	High	High		1.258	0.746	1.066	0.89	1.053	0.594	0.983	2.694	1.356	85.9	108.1	64.1	91.6	76.5	90.5	51	84.4	231.4	116.5	33	33	33	33	33
FALSE	High	Master Protein	D6RF35	Vitamin D-binding protein OS=Homo sapiens GN=GC PE=1 SV=1	0	171.333	62.8151	26	71	1	1	476	52.986	5.52	High	High	High	High	High	High	High	High	High	High		1.259	0.729	0.941	1.192	1.766	6.275	5.03	25.753	9.534	18.7	23.5	13.6	17.6	22.3	33	117.3	94	481.6	178.3	1	1	1	1	1
FALSE	High	Master Protein	P48594	Serpin B4 OS=Homo sapiens GN=SERPINB4 PE=1 SV=2	0	171.058	53.3333	22	80	10	1	390	44.825	6.21	High	High	High	High	High	High	High	High	High	High	Acetyl [N-Term]	0.612	2.143	1.317	0.965	1.142	0.9	1.01	0.307	0.42	101.9	62.4	218.3	134.2	98.3	116.3	91.7	102.9	31.3	42.8	10	10	10	10	10
FALSE	High	Master Protein	P27824	Calnexin OS=Homo sapiens GN=CANX PE=1 SV=2	0	167.632	37.8378	21	69	16	1	592	67.526	4.6	High	High	High	High	High	High	High	High	High	High		0.9	0.835	0.665	0.92	0.841	0.765	0.836	0.417	0.791	125.5	112.9	104.8	83.4	115.4	105.5	96	104.9	52.3	99.3	22	22	22	22	22
FALSE	High	Master Protein	P11216	Glycogen phosphorylase, brain form OS=Homo sapiens GN=PYGB PE=1 SV=5	0	165.488	50.2966	36	67	25	1	843	96.635	6.86	High	High	High	High	High	High	High	High	High	High		0.995	1.418	0.544	1.219	0.887	1.388	0.707	0.845	0.602	104.1	103.6	147.7	56.7	126.9	92.4	144.5	73.6	88	62.7	29	29	29	29	29
FALSE	High	Master Protein	P02647	Apolipoprotein A-I OS=Homo sapiens GN=APOA1 PE=1 SV=1	0	164.923	69.6629	23	132	23	1	267	30.759	5.76	High	High	High	High	High	High	High	High	High	High		1.016	0.539	0.484	0.566	1.07	0.647	0.504	2.821	0.982	103.8	105.5	56	50.2	58.8	111.1	67.2	52.4	292.9	102	24	24	24	24	24
FALSE	High	Master Protein	P00747	Plasminogen OS=Homo sapiens GN=PLG PE=1 SV=2	0	164.408	42.963	30	62	30	1	810	90.51	7.24	High	High	High	High	High	High	High	High	High	High		1.023	0.806	1.312	1.019	1.296	0.868	1.561	3.932	3.122	62.7	64.2	50.6	82.3	64	81.3	54.5	97.9	246.7	195.9	30	30	30	30	30
FALSE	High	Master Protein	A0A087WWU8	Tropomyosin alpha-3 chain OS=Homo sapiens GN=TPM3 PE=1 SV=1	0	164.321	75.3304	26	117	3	1	227	26.404	4.78	High	High	High	High	High	High	High	High	High	High		0.853	0.86	0.755	0.904	0.959	0.881	0.988	0.49	0.99	115.2	98.3	99.1	86.9	104.2	110.5	101.5	113.8	56.5	114.1	3	3	3	3	3
FALSE	High	Master Protein	P35609	Alpha-actinin-2 OS=Homo sapiens GN=ACTN2 PE=1 SV=1	0	164.309	20.0224	19	80	3	1	894	103.788	5.45	High	High	High	High	High	High	High	High	High	High		0.836	0.746	0.919	0.864	0.9	0.991	0.735	6.296	0.735	71.3	59.6	53.2	65.5	61.6	64.2	70.7	52.4	449	52.4	3	3	3	3	3
FALSE	High	Master Protein	K7ENT6	Tropomyosin alpha-4 chain (Fragment) OS=Homo sapiens GN=TPM4 PE=1 SV=1	0	163.423	82.6816	25	140	4	1	179	20.608	4.61	High	High	High	High	High	High	High	High	High	High		1.272	1.547	0.81	1.359	0.944	1.277	0.719	0.501	0.427	101.5	129	157	82.2	137.9	95.8	129.6	73	50.8	43.3	6	6	6	6	6
FALSE	High	Master Protein	P20591	Interferon-induced GTP-binding protein Mx1 OS=Homo sapiens GN=MX1 PE=1 SV=4	0	163.244	52.568	29	54	25	1	662	75.473	5.83	High	High	High	High	High	High	High	High	High	High		1.016	0.617	4.31	0.401	1.044	0.8	0.628	0.456	0.553	92.4	93.9	57	398.2	37.1	96.5	73.9	58	42.1	51.1	29	29	29	29	29
FALSE	High	Master Protein	O14980	Exportin-1 OS=Homo sapiens GN=XPO1 PE=1 SV=1	0	162.952	35.4809	29	49	29	1	1071	123.306	6.06	High	High	High	High	High	High	High	High	High	High		0.937	0.862	0.663	0.939	0.917	0.928	0.787	0.593	0.746	119.5	111.9	103	79.2	112.1	109.6	110.9	94	70.8	89.1	29	29	29	29	29
FALSE	High	Master Protein	Q8N1N4	Keratin, type II cytoskeletal 78 OS=Homo sapiens GN=KRT78 PE=1 SV=2	0	162.65	60.5769	30	78	26	1	520	56.83	6.02	High	High	High	High	High	High	High	High	High	High		1.054	2.242	1.066	0.966	0.704	3.279	1.087	1.285	0.461	76.1	80.2	170.6	81.1	73.5	53.6	249.5	82.7	97.7	35.1	26	26	26	26	26
FALSE	High	Master Protein	Q13835	Plakophilin-1 OS=Homo sapiens GN=PKP1 PE=1 SV=2	0	162.35	47.5234	29	48	29	1	747	82.808	9.13	High	High	High	High	High	High	High	High	High	High		1.106	1.398	2.755	1.113	1.272	1.248	1.22	0.968	0.512	79.4	87.8	111	218.8	88.4	101	99.1	96.9	76.9	40.7	29	29	29	29	29
FALSE	High	Master Protein	P01876	Immunoglobulin heavy constant alpha 1 OS=Homo sapiens GN=IGHA1 PE=1 SV=2	0	162.163	56.3739	14	112	8	1	353	37.631	6.51	High	High	High	High	High	High	High	High	High	High		0.871	0.599	0.56	0.654	1.031	0.834	0.937	1.773	0.712	111.5	97.1	66.8	62.4	72.9	115	92.9	104.5	197.6	79.4	14	14	14	14	14
FALSE	High	Master Protein	P08758	Annexin A5 OS=Homo sapiens GN=ANXA5 PE=1 SV=2	0	162.14	72.8125	22	74	21	1	320	35.914	5.05	High	High	High	High	High	High	High	High	High	High		0.754	0.894	0.738	1.11	1.331	0.987	1.107	0.77	1.104	102.1	76.9	91.3	75.3	113.3	135.9	100.7	113	78.7	112.7	23	23	23	23	23
FALSE	High	Master Protein	P04040	Catalase OS=Homo sapiens GN=CAT PE=1 SV=3	0	162.084	51.0436	22	60	22	1	527	59.719	7.39	High	High	High	High	High	High	High	High	High	High		0.566	0.48	0.55	0.629	1.104	0.534	1.066	0.668	1.23	127.8	72.3	61.3	70.2	80.4	141.1	68.3	136.2	85.3	157.1	23	23	23	23	23
FALSE	High	Master Protein	Q07065	Cytoskeleton-associated protein 4 OS=Homo sapiens GN=CKAP4 PE=1 SV=2	0	161.966	42.8571	21	46	20	1	602	65.983	5.92	High	High	High	High	High	High	High	High	High	High		1.039	0.83	1.007	0.921	1.231	0.84	1.447	0.832	1.264	96.1	99.8	79.7	96.7	88.5	118.2	80.7	139	80	121.4	20	20	20	20	20
FALSE	High	Master Protein	P53618	Coatomer subunit beta OS=Homo sapiens GN=COPB1 PE=1 SV=3	0	161.372	37.5656	28	42	28	1	953	107.074	6.05	High	High	High	High	High	High	High	High	High	High		0.94	0.909	0.85	0.95	0.912	0.966	0.991	0.825	1.037	106.6	100.2	96.9	90.6	101.2	97.2	103	105.6	87.9	110.6	28	28	28	28	28
FALSE	High	Master Protein	Q9NQ38	Serine protease inhibitor Kazal-type 5 OS=Homo sapiens GN=SPINK5 PE=1 SV=2	0	160.445	33.8346	31	68	31	1	1064	120.637	8.06	High	High	High	High	High	High	High	High	High	High		1.149	2.355	0.62	0.753	0.47	1.8	0.561	0.579	0.38	103.4	118.9	243.6	64.1	77.9	48.6	186.2	58.1	59.9	39.3	31	31	31	31	31
FALSE	High	Master Protein	P00558	Phosphoglycerate kinase 1 OS=Homo sapiens GN=PGK1 PE=1 SV=3	0	159.72	65.9472	25	71	25	1	417	44.586	8.1	High	High	High	High	High	High	High	High	High	High		1.009	0.76	3.781	1.172	1.184	1.024	1.945	2.432	3.767	55.3	55.8	42.1	209.2	64.8	65.5	56.7	107.6	134.6	208.4	25	25	25	25	25
FALSE	High	Master Protein	P30101	Protein disulfide-isomerase A3 OS=Homo sapiens GN=PDIA3 PE=1 SV=4	0	159.402	48.5149	23	52	19	1	505	56.747	6.35	High	High	High	High	High	High	High	High	High	High		0.831	0.739	1.807	0.89	1.076	0.879	2.144	1.186	1.895	80.3	66.8	59.4	145.2	71.5	86.4	70.6	172.2	95.3	152.2	23	23	23	23	23
FALSE	High	Master Protein	P00488	Coagulation factor XIII A chain OS=Homo sapiens GN=F13A1 PE=1 SV=4	0	159.153	33.0601	22	55	22	1	732	83.215	6.09	High	High	High	High	High	High	High	High	High	High		0.632	0.598	0.791	1.226	1.273	0.712	0.999	1.374	0.623	108.4	68.5	64.8	85.7	132.9	138	77.1	108.2	148.9	67.6	23	23	23	23	23
FALSE	High	Master Protein	P01871	Immunoglobulin heavy constant mu OS=Homo sapiens GN=IGHM PE=1 SV=4	0	159.034	62.9139	22	83	6	1	453	49.409	6.77	High	High	High	High	High	High	High	High	High	High		1.091	0.755	1.2	0.829	1.366	0.816	0.967	4.726	1.848	68.5	74.7	51.7	82.2	56.8	93.6	55.9	66.3	323.7	126.6	23	23	23	23	23
FALSE	High	Master Protein	P05091	Aldehyde dehydrogenase, mitochondrial OS=Homo sapiens GN=ALDH2 PE=1 SV=2	0	157.906	54.7389	21	41	19	1	517	56.346	7.05	High	High	High	High	High	High	High	High	High	High		1.152	1.025	0.505	0.995	1.112	0.582	0.472	0.421	0.399	130.5	150.3	133.7	65.9	129.9	145.1	76	61.7	54.9	52	21	21	21	21	21
FALSE	High	Master Protein	P43490	Nicotinamide phosphoribosyltransferase OS=Homo sapiens GN=NAMPT PE=1 SV=1	0	157.32	60.4888	27	69	27	1	491	55.487	7.15	High	High	High	High	High	High	High	High	High	High		0.849	1.252	0.876	1.025	0.675	1.095	1.251	0.532	1.37	100.7	85.6	126.1	88.3	103.3	68	110.3	126	53.6	138	27	27	27	27	27
FALSE	High	Master Protein	O60763	General vesicular transport factor p115 OS=Homo sapiens GN=USO1 PE=1 SV=2	0	157.164	35.6549	28	45	28	1	962	107.828	4.91	High	High	High	High	High	High	High	High	High	High		0.997	1.008	0.777	0.935	0.882	1.141	0.892	0.703	0.801	109.5	109.1	110.3	85	102.3	96.5	124.9	97.6	77	87.7	28	28	28	28	28
FALSE	High	Master Protein	P05787	Keratin, type II cytoskeletal 8 OS=Homo sapiens GN=KRT8 PE=1 SV=7	0	157.084	51.1387	30	132	17	1	483	53.671	5.59	High	High	High	High	High	High	High	High	High	High		1.332	0.702	1.324	1.346	0.703	1.371	0.867	3.882	0.619	76.1	101.3	53.4	100.7	102.4	53.5	104.3	65.9	295.3	47.1	18	18	18	18	18
FALSE	High	Master Protein	C9JNG9	Collagen alpha-3(VI) chain (Fragment) OS=Homo sapiens GN=COL6A3 PE=1 SV=1	0	157.055	36.0169	20	70	2	1	708	77.125	5.43	High	High	High	High	High	High	High	High	High	High		0.799	0.793	0.452	1.047	1.176	0.745	0.794	0.481	0.395	130.2	104	103.3	58.8	136.3	153.1	97	103.4	62.6	51.4	2	2	2	2	2
FALSE	High	Master Protein	J3KPS3	Fructose-bisphosphate aldolase OS=Homo sapiens GN=ALDOA PE=1 SV=1	0	156.838	60.8696	20	95	16	1	368	39.793	8.09	High	High	High	High	High	High	High	High	High	High		0.802	0.749	0.807	0.938	0.751	1.088	0.76	0.611	0.735	121.3	97.3	90.9	98	113.9	91.1	132	92.2	74.1	89.2	21	21	21	21	21
FALSE	High	Master Protein	P02790	Hemopexin OS=Homo sapiens GN=HPX PE=1 SV=2	0	156.635	48.0519	22	131	22	1	462	51.643	7.02	High	High	High	High	High	High	High	High	High	High		1.087	0.689	0.581	0.778	1.126	0.732	0.626	2.12	0.786	105	114.2	72.3	61	81.7	118.2	76.9	65.8	222.6	82.6	25	25	25	25	25
FALSE	High	Master Protein	P68104	Elongation factor 1-alpha 1 OS=Homo sapiens GN=EEF1A1 PE=1 SV=1	0	156.277	54.1126	22	72	12	1	462	50.109	9.01	High	High	High	High	High	High	High	High	High	High		0.901	0.693	3.64	1.309	1.078	0.997	1.579	2.184	3.012	61	55	42.3	222	79.8	65.8	60.8	96.3	133.3	183.7	23	23	23	23	23
FALSE	High	Master Protein	Q7KZF4	Staphylococcal nuclease domain-containing protein 1 OS=Homo sapiens GN=SND1 PE=1 SV=1	0	155.863	34.8352	27	59	27	1	910	101.934	7.17	High	High	High	High	High	High	High	High	High	High		0.961	0.715	1.153	0.994	0.871	0.934	1.523	0.763	1.422	96.8	93	69.1	111.6	96.2	84.3	90.3	147.3	73.8	137.6	27	27	27	27	27
FALSE	High	Master Protein	P13489	Ribonuclease inhibitor OS=Homo sapiens GN=RNH1 PE=1 SV=2	0	155.773	58.7852	20	45	20	1	461	49.941	4.82	High	High	High	High	High	High	High	High	High	High		1.004	1.432	0.725	1.008	0.957	1.443	0.818	0.76	0.735	101.2	101.6	144.9	73.3	102	96.8	146	82.8	76.9	74.4	20	20	20	20	20
FALSE	High	Master Protein	Q01995	Transgelin OS=Homo sapiens GN=TAGLN PE=1 SV=4	0	155.432	82.0896	18	115	18	1	201	22.596	8.84	High	High	High	High	High	High	High	High	High	High		1.382	3.383	0.391	3.59	1.092	1.984	0.836	0.621	0.419	68	94.1	230.2	26.6	244.3	74.3	135	56.9	42.3	28.5	24	24	24	24	24
FALSE	High	Master Protein	Q99832	T-complex protein 1 subunit eta OS=Homo sapiens GN=CCT7 PE=1 SV=2	0	154.384	58.5635	25	47	25	1	543	59.329	7.65	High	High	High	High	High	High	High	High	High	High		0.908	0.769	1.057	1.063	0.968	1	1.071	0.73	0.981	104.7	95.2	80.5	110.7	111.4	101.4	104.7	112.2	76.5	102.7	25	25	25	25	25
FALSE	High	Master Protein	P35222	Catenin beta-1 OS=Homo sapiens GN=CTNNB1 PE=1 SV=1	0	153.705	32.5224	21	55	15	1	781	85.442	5.86	High	High	High	High	High	High	High	High	High	High		1.062	1.156	0.66	0.875	1.095	1.147	0.692	0.707	0.502	112.4	119.4	129.9	74.2	98.3	123.2	128.9	77.8	79.4	56.4	16	16	16	16	16
FALSE	High	Master Protein	Q7Z406	Myosin-14 OS=Homo sapiens GN=MYH14 PE=1 SV=2	0	153.659	15.99	30	55	19	1	1995	227.732	5.6	High	High	High	High	High	High	High	High	High	High		1.066	1.156	1.348	1.012	0.863	1.382	1.371	1.011	0.812	90.7	96.7	104.9	122.3	91.8	78.3	125.4	124.4	91.7	73.7	19	19	19	19	19
FALSE	High	Master Protein	P12883	Myosin-7 OS=Homo sapiens GN=MYH7 PE=1 SV=5	0	153.303	23.0491	43	51	26	1	1935	222.959	5.8	High	High	High	High	High	High	High	High	High	High		0.937	0.819	0.996	0.994	1.081	1.073	0.974	8.994	1.118	55.6	52.1	45.5	55.4	55.3	60.1	59.7	54.2	500	62.2	41	41	41	41	41
FALSE	High	Master Protein	P63010	AP-2 complex subunit beta OS=Homo sapiens GN=AP2B1 PE=1 SV=1	0	152.438	33.2978	28	45	13	1	937	104.486	5.38	High	High	High	High	High	High	High	High	High	High		0.941	0.786	0.868	1.131	1.209	0.986	1.138	0.91	1.155	98.8	93	77.7	85.7	111.7	119.4	97.4	112.4	89.9	114.1	13	13	13	13	13
FALSE	High	Master Protein	P30153	Serine/threonine-protein phosphatase 2A 65 kDa regulatory subunit A alpha isoform OS=Homo sapiens GN=PPP2R1A PE=1 SV=4	0	152.33	47.0289	26	57	20	1	589	65.267	5.11	High	High	High	High	High	High	High	High	High	High		1.048	1.207	0.586	0.876	0.807	1.093	0.618	0.447	0.494	122.3	128.2	147.7	71.7	107.1	98.7	133.6	75.6	54.7	60.4	26	26	26	26	26
FALSE	High	Master Protein	P17655	Calpain-2 catalytic subunit OS=Homo sapiens GN=CAPN2 PE=1 SV=6	0	151.664	45	26	52	26	1	700	79.945	4.98	High	High	High	High	High	High	High	High	High	High		0.962	1.256	0.696	1.126	0.933	1.16	0.78	0.676	0.614	108.7	104.5	136.5	75.6	122.3	101.4	126.1	84.8	73.5	66.7	27	27	27	27	27
FALSE	High	Master Protein	P21980	Protein-glutamine gamma-glutamyltransferase 2 OS=Homo sapiens GN=TGM2 PE=1 SV=2	0	151.311	43.6681	26	56	26	1	687	77.28	5.22	High	High	High	High	High	High	High	High	High	High		0.735	1.105	0.559	1.044	0.568	0.839	0.627	0.617	0.674	128.7	94.7	142.3	71.9	134.4	73.1	108	80.7	79.4	86.8	26	26	26	26	26
FALSE	High	Master Protein	Q14974	Importin subunit beta-1 OS=Homo sapiens GN=KPNB1 PE=1 SV=2	0	151.254	38.0137	25	41	25	1	876	97.108	4.78	High	High	High	High	High	High	High	High	High	High		0.864	0.837	1.014	1.048	0.985	1.083	1.186	0.828	1.127	100.3	86.6	83.9	101.7	105.1	98.8	108.6	118.9	83.1	113	26	26	26	26	26
FALSE	High	Master Protein	P06702	Protein S100-A9 OS=Homo sapiens GN=S100A9 PE=1 SV=1	0	151.179	91.2281	11	148	11	1	114	13.234	6.13	High	High	High	High	High	High	High	High	High	High		1.034	1.811	0.793	0.851	0.614	1.369	0.571	0.263	0.46	114	118	206.6	90.4	97.1	70	156.2	65.2	30	52.5	15	15	15	15	15
FALSE	High	Master Protein	Q14315	Filamin-C OS=Homo sapiens GN=FLNC PE=1 SV=3	0	151.092	13.7248	32	55	16	1	2725	290.841	5.97	High	High	High	High	High	High	High	High	High	High		1.115	1.185	0.923	2.57	1.275	1.237	1.497	1.613	1.154	73.7	82.1	87.3	68.1	189.4	94	91.2	110.3	118.9	85.1	17	17	17	17	17
FALSE	High	Master Protein	P78371	T-complex protein 1 subunit beta OS=Homo sapiens GN=CCT2 PE=1 SV=4	0	150.563	53.6449	22	50	22	1	535	57.452	6.46	High	High	High	High	High	High	High	High	High	High		0.898	0.752	0.854	1.011	0.935	1.058	0.881	0.661	0.782	113.2	101.6	85.2	96.6	114.5	105.9	119.8	99.8	74.8	88.5	23	23	23	23	23
FALSE	High	Master Protein	Q14697	Neutral alpha-glucosidase AB OS=Homo sapiens GN=GANAB PE=1 SV=3	0	150.441	35.911	28	53	6	1	944	106.807	6.14	High	High	High	High	High	High	High	High	High	High		0.941	0.67	0.909	0.997	1.038	0.851	1.181	0.694	1.145	106.1	99.8	71.1	96.4	105.8	110.1	90.3	125.3	73.7	121.4	28	28	28	28	28
FALSE	High	Master Protein	P36952	Serpin B5 OS=Homo sapiens GN=SERPINB5 PE=1 SV=2	0	150.162	57.6	20	60	20	1	375	42.073	6.05	High	High	High	High	High	High	High	High	High	High		0.943	0.847	0.97	1.019	0.896	1.254	0.736	0.478	0.292	118.6	111.8	100.4	115.1	120.8	106.3	148.6	87.2	56.6	34.6	20	20	20	20	20
FALSE	High	Master Protein	P04406	Glyceraldehyde-3-phosphate dehydrogenase OS=Homo sapiens GN=GAPDH PE=1 SV=3	0	150.146	61.791	17	68	17	1	335	36.03	8.46	High	High	High	High	High	High	High	High	High	High		0.93	0.915	5.594	1.165	1.289	1.049	1.821	2.924	5.145	45.8	42.6	41.9	256.3	53.3	59	48.1	83.4	133.9	235.7	18	18	18	18	18
FALSE	High	Master Protein	P62258	14-3-3 protein epsilon OS=Homo sapiens GN=YWHAE PE=1 SV=1	0	150.004	75.6863	20	111	17	1	255	29.155	4.74	High	High	High	High	High	High	High	High	High	High		1.064	1.088	0.67	0.934	0.896	1.076	0.678	0.518	0.507	118.6	126.2	129.1	79.5	110.8	106.2	127.6	80.4	61.5	60.1	24	24	24	24	24
FALSE	High	Master Protein	Q99460	26S proteasome non-ATPase regulatory subunit 1 OS=Homo sapiens GN=PSMD1 PE=1 SV=2	0	149.391	33.788	27	46	27	1	953	105.769	5.39	High	High	High	High	High	High	High	High	High	High		0.94	1.068	0.746	0.976	0.911	1.09	0.78	0.643	0.708	112.8	106.1	120.5	84.2	110.1	102.8	123	88	72.6	79.9	27	27	27	27	27
FALSE	High	Master Protein	H0YNC7	Tropomyosin alpha-1 chain (Fragment) OS=Homo sapiens GN=TPM1 PE=1 SV=1	0	149.248	73.0942	25	129	1	1	223	25.565	4.64	High	High	High	High	High	High	High	High	High	High		1.615	3.611	0.352	2.26	0.716	1.403	0.514	0.326	0.294	82.7	133.6	298.6	29.1	186.9	59.2	116	42.5	27	24.4	1	1	1	1	1
FALSE	High	Master Protein	P60174	Triosephosphate isomerase OS=Homo sapiens GN=TPI1 PE=1 SV=3	0	149.077	70.979	17	50	17	1	286	30.772	5.92	High	High	High	High	High	High	High	High	High	High		0.931	1.119	3.102	1.144	1.147	1.328	2.224	2.563	3.067	56.7	52.8	63.5	176	64.9	65.1	75.4	126.2	145.4	174	17	17	17	17	17
FALSE	High	Master Protein	A0A0C4DGB5	Calpastatin OS=Homo sapiens GN=CAST PE=1 SV=1	0	149.008	47.878	28	54	4	1	754	80.95	5.1	High	High	High	High	High	High	High	High	High	High		1.07	1.156	0.784	0.943	0.822	1.148	0.834	0.946	0.72	106.1	113.6	122.7	83.2	100.1	87.2	121.8	88.5	100.4	76.4	28	28	28	28	28
FALSE	High	Master Protein	P28838	Cytosol aminopeptidase OS=Homo sapiens GN=LAP3 PE=1 SV=3	0	148.608	50.289	23	56	23	1	519	56.131	7.93	High	High	High	High	High	High	High	High	High	High		0.818	0.661	2.396	0.834	1.142	0.967	1.261	1.097	1.454	86	70.3	56.9	206	71.7	98.2	83.1	108.4	94.4	125	23	23	23	23	23
FALSE	High	Master Protein	Q9Y678	Coatomer subunit gamma-1 OS=Homo sapiens GN=COPG1 PE=1 SV=1	0	148.429	35.3547	25	44	23	1	874	97.655	5.47	High	High	High	High	High	High	High	High	High	High		0.923	0.91	0.941	1.021	0.972	1.025	1.107	0.768	1.134	102	94.2	92.9	96	104.2	99.1	104.5	112.9	78.4	115.7	25	25	25	25	25
FALSE	High	Master Protein	P26641	Elongation factor 1-gamma OS=Homo sapiens GN=EEF1G PE=1 SV=3	0	147.609	49.6568	23	51	23	1	437	50.087	6.67	High	High	High	High	High	High	High	High	High	High		0.912	1.091	0.695	0.981	0.88	1.192	0.821	0.472	0.678	114.7	104.6	125.1	79.7	112.5	100.9	136.7	94.1	54.1	77.7	23	23	23	23	23
FALSE	High	Master Protein	P01859	Immunoglobulin heavy constant gamma 2 OS=Homo sapiens GN=IGHG2 PE=1 SV=2	0	147.301	65.6442	17	264	8	1	326	35.878	7.59	High	High	High	High	High	High	High	High	High	High		1.175	0.582	1.741	1.023	1.605	1.471	2.141	7.791	3.281	45.9	53.9	26.7	79.8	46.9	73.6	67.4	98.2	357.3	150.4	13	13	13	13	13
FALSE	High	Master Protein	P09960	Leukotriene A-4 hydrolase OS=Homo sapiens GN=LTA4H PE=1 SV=2	0	145.743	49.0998	24	52	24	1	611	69.241	6.18	High	High	High	High	High	High	High	High	High	High		0.911	1.318	0.725	0.88	0.72	1.204	0.82	0.564	0.985	109.5	99.8	144.4	79.4	96.4	78.9	131.8	89.9	61.8	107.9	24	24	24	24	24
FALSE	High	Master Protein	P06753	Tropomyosin alpha-3 chain OS=Homo sapiens GN=TPM3 PE=1 SV=2	0	145.524	56.8421	29	136	1	1	285	32.93	4.72	High	High	High	High	High	High	High	High	High	High		0.942	0.963	0.844	1.215	1.24	0.952	1.219	0.781	1.023	98.2	92.6	94.6	82.9	119.4	121.8	93.6	119.8	76.7	100.5	1	1	1	1	1
FALSE	High	Master Protein	P25705	ATP synthase subunit alpha, mitochondrial OS=Homo sapiens GN=ATP5A1 PE=1 SV=1	0	145.033	48.8246	23	54	23	1	553	59.714	9.13	High	High	High	High	High	High	High	High	High	High		0.893	0.698	2.885	1.248	1.09	0.847	1.812	2.476	2.345	65.4	58.4	45.6	188.6	81.6	71.3	55.4	118.5	161.9	153.3	23	23	23	23	23
FALSE	High	Master Protein	P09211	Glutathione S-transferase P OS=Homo sapiens GN=GSTP1 PE=1 SV=2	0	144.82	55.2381	10	99	10	1	210	23.341	5.64	High	High	High	High	High	High	High	High	High	High		0.873	0.766	0.553	0.68	0.718	0.956	0.505	0.418	0.333	147	128.4	112.6	81.3	100	105.5	140.5	74.2	61.4	49	13	13	13	13	13
FALSE	High	Master Protein	P54136	Arginine--tRNA ligase, cytoplasmic OS=Homo sapiens GN=RARS PE=1 SV=2	0	144.577	47.5758	30	52	30	1	660	75.331	6.68	High	High	High	High	High	High	High	High	High	High		0.894	1.057	0.837	0.88	0.878	1.076	0.747	0.546	0.607	117.4	104.9	124.1	98.2	103.3	103	126.3	87.6	64	71.2	30	30	30	30	30
FALSE	High	Master Protein	P01031	Complement C5 OS=Homo sapiens GN=C5 PE=1 SV=4	0	144.389	20.5847	35	56	35	1	1676	188.186	6.52	High	High	High	High	High	High	High	High	High	High		1.099	0.641	0.986	1.042	2.021	0.714	1.082	2.95	1.737	75.3	82.8	48.3	74.3	78.5	152.3	53.8	81.5	222.3	130.9	35	35	35	35	35
FALSE	High	Master Protein	P13667	Protein disulfide-isomerase A4 OS=Homo sapiens GN=PDIA4 PE=1 SV=2	0	144.222	45.7364	30	52	30	1	645	72.887	5.07	High	High	High	High	High	High	High	High	High	High		0.814	0.777	2.736	0.921	0.999	0.733	1.743	1.615	3.032	69.6	56.7	54.1	190.4	64.1	69.5	51	121.3	112.4	211	30	30	30	30	30
FALSE	High	Master Protein	Q16610	Extracellular matrix protein 1 OS=Homo sapiens GN=ECM1 PE=1 SV=2	0	143.746	54.4444	22	51	22	1	540	60.635	6.71	High	High	High	High	High	High	High	High	High	High		1.051	1.939	0.554	0.821	0.731	2.622	0.672	0.734	0.451	94.6	99.4	183.3	52.4	77.6	69.1	247.9	63.6	69.4	42.7	22	22	22	22	22
FALSE	High	Master Protein	P63244	Receptor of activated protein C kinase 1 OS=Homo sapiens GN=RACK1 PE=1 SV=3	0	143.461	67.5079	17	61	17	1	317	35.055	7.69	High	High	High	High	High	High	High	High	High	High		0.935	0.736	0.674	0.941	0.93	0.921	0.74	0.511	0.588	125.4	117.2	92.3	84.5	117.9	116.6	115.5	92.8	64.1	73.7	17	17	17	17	17
FALSE	High	Master Protein	O60664	Perilipin-3 OS=Homo sapiens GN=PLIN3 PE=1 SV=3	0	142.39	63.3641	21	43	21	1	434	47.046	5.44	High	High	High	High	High	High	High	High	High	High		1.023	0.91	0.872	0.85	1.004	1.171	0.851	0.587	0.726	111.2	113.8	101.2	97	94.5	111.6	130.2	94.6	65.3	80.7	21	21	21	21	21
FALSE	High	Master Protein	A0A0A0MT22	Tyrosine-protein phosphatase OS=Homo sapiens GN=PTPRC PE=1 SV=1	0	142.116	22.4349	28	52	28	1	1306	147.394	6.15	High	High	High	High	High	High	High	High	High	High		0.745	0.62	1.107	0.847	0.968	0.762	1.466	0.704	1.996	97.9	72.9	60.7	108.3	83	94.7	74.6	143.6	68.9	195.4	28	28	28	28	28
FALSE	High	Master Protein	Q92598	Heat shock protein 105 kDa OS=Homo sapiens GN=HSPH1 PE=1 SV=1	0	141.752	33.1002	25	43	20	1	858	96.804	5.39	High	High	High	High	High	High	High	High	High	High		0.898	1.059	1.293	1.421	1.042	1.007	0.899	0.678	0.726	99.8	89.5	105.7	129	141.8	104	100.4	89.7	67.7	72.5	22	22	22	22	22
FALSE	High	Master Protein	O00159	Unconventional myosin-Ic OS=Homo sapiens GN=MYO1C PE=1 SV=4	0	141.516	29.539	28	54	28	1	1063	121.606	9.41	High	High	High	High	High	High	High	High	High	High		1.102	1.053	0.851	1.153	0.93	1.124	0.961	0.921	0.785	101.2	111.6	106.6	86.1	116.7	94.2	113.7	97.3	93.2	79.5	28	28	28	28	28
FALSE	High	Master Protein	B7ZKJ8	ITIH4 protein OS=Homo sapiens GN=ITIH4 PE=1 SV=1	0	140.459	30.2674	24	54	24	1	935	103.816	6.89	High	High	High	High	High	High	High	High	High	High		1.012	0.534	0.57	0.851	1.367	0.643	0.779	1.91	0.899	104.5	105.8	55.8	59.6	88.9	142.9	67.3	81.5	199.7	93.9	25	25	25	25	25
FALSE	High	Master Protein	Q01469	Fatty acid-binding protein, epidermal OS=Homo sapiens GN=FABP5 PE=1 SV=3	0	140.285	69.6296	10	121	10	1	135	15.155	7.01	High	High	High	High	High	High	High	High	High	High		1.043	1.111	0.731	0.89	0.932	1.347	0.511	0.308	0.229	123.4	128.7	137.2	90.3	109.9	115	166.2	63	38	28.3	12	12	12	12	12
FALSE	High	Master Protein	Q7Z6Z7	E3 ubiquitin-protein ligase HUWE1 OS=Homo sapiens GN=HUWE1 PE=1 SV=3	0	139.719	10.8368	33	39	33	1	4374	481.589	5.22	High	High	High	High	High	High	High	High	High	High		0.94	0.878	0.802	0.972	0.927	1.032	0.851	0.632	0.849	112.6	105.8	98.9	90.3	109.4	104.3	116.2	95.8	71.2	95.6	33	33	33	33	33
FALSE	High	Master Protein	P27348	14-3-3 protein theta OS=Homo sapiens GN=YWHAQ PE=1 SV=1	0	139.084	73.4694	19	100	12	1	245	27.747	4.78	High	High	High	High	High	High	High	High	High	High		0.904	1.104	0.738	1.061	0.896	1.086	0.679	0.503	0.517	117.8	106.5	130.1	87	125	105.5	127.9	80	59.2	61	17	17	17	17	17
FALSE	High	Master Protein	Q15124	Phosphoglucomutase-like protein 5 OS=Homo sapiens GN=PGM5 PE=1 SV=2	0	138.603	42.328	23	59	23	1	567	62.186	7.21	High	High	High	High	High	High	High	High	High	High		1.302	2.903	0.399	1.675	0.762	1.333	0.566	0.506	0.381	92.4	120.2	268.1	36.9	154.7	70.4	123.1	52.2	46.7	35.2	23	23	23	23	23
FALSE	High	Master Protein	P35221	Catenin alpha-1 OS=Homo sapiens GN=CTNNA1 PE=1 SV=1	0	138.292	34.8786	26	37	26	1	906	100.009	6.29	High	High	High	High	High	High	High	High	High	High		0.793	0.891	1.871	0.815	0.768	0.779	0.891	1.018	0.66	105.4	83.6	93.9	197.3	86	81	82.1	93.9	107.3	69.6	26	26	26	26	26
FALSE	High	Master Protein	Q14134	Tripartite motif-containing protein 29 OS=Homo sapiens GN=TRIM29 PE=1 SV=2	0	138.041	47.2789	28	54	28	1	588	65.793	7.15	High	High	High	High	High	High	High	High	High	High		1.138	0.839	2.839	1.029	1.011	1.133	1.262	1.11	0.551	83.9	95.5	70.4	238.3	86.4	84.9	95.1	105.9	93.2	46.3	28	28	28	28	28
FALSE	High	Master Protein	P55072	Transitional endoplasmic reticulum ATPase OS=Homo sapiens GN=VCP PE=1 SV=4	0	137.673	45.2854	29	43	29	1	806	89.266	5.26	High	High	High	High	High	High	High	High	High	High		0.882	0.697	3.074	1.157	1.272	0.84	2.02	2.016	2.763	63.6	56.1	44.3	195.6	73.6	80.9	53.4	128.5	128.3	175.8	29	29	29	29	29
FALSE	High	Master Protein	P12277	Creatine kinase B-type OS=Homo sapiens GN=CKB PE=1 SV=1	0	137.565	60.105	16	43	14	1	381	42.617	5.59	High	High	High	High	High	High	High	High	High	High		0.946	1.97	0.443	2.846	0.838	2.304	1.454	0.632	0.907	75	70.9	147.6	33.2	213.4	62.8	172.7	109	47.4	68	17	17	17	17	17
FALSE	High	Master Protein	P04843	Dolichyl-diphosphooligosaccharide--protein glycosyltransferase subunit 1 OS=Homo sapiens GN=RPN1 PE=1 SV=1	0	137.527	36.9028	22	80	22	1	607	68.527	6.38	High	High	High	High	High	High	High	High	High	High		0.882	0.716	0.661	0.851	0.9	0.718	0.971	0.525	0.861	123.7	109.1	88.6	81.8	105.3	111.3	88.8	120.1	64.9	106.5	22	22	22	22	22
FALSE	High	Master Protein	P02730	Band 3 anion transport protein OS=Homo sapiens GN=SLC4A1 PE=1 SV=3	0	136.509	23.3809	17	48	17	1	911	101.727	5.19	High	High	High	High	High	High	High	High	High	High		0.324	0.23	0.187	0.466	1.293	0.223	0.768	0.341	0.289	195.3	63.2	44.9	36.5	91	252.5	43.6	150	66.5	56.4	18	18	18	18	18
FALSE	High	Master Protein	E7EVA0	Microtubule-associated protein OS=Homo sapiens GN=MAP4 PE=1 SV=1	0	136.438	14.8019	30	54	27	1	2297	245.292	6.23	High	High	High	High	High	High	High	High	High	High		1.014	0.927	0.914	1.279	0.993	1.039	1.054	0.935	1.003	98.4	99.9	91.3	90	125.9	97.7	102.2	103.8	92	98.7	30	30	30	30	30
FALSE	High	Master Protein	H0YK48	Tropomyosin alpha-1 chain OS=Homo sapiens GN=TPM1 PE=1 SV=1	0	136.37	60.8871	24	108	0	1	248	28.563	4.77	Not Found	Not Found	Not Found	Not Found	Not Found	Not Found	Not Found	Not Found	Not Found	Not Found		0.626	0.599	0.439	1.076	1.314	0.617	1.147	0.792	0.724	120	75.1	71.9	52.7	129.1	157.7	74	137.6	95	86.9	1	1	1	1	1
FALSE	High	Master Protein	P04003	C4b-binding protein alpha chain OS=Homo sapiens GN=C4BPA PE=1 SV=2	0	136.305	38.861	20	73	20	1	597	66.989	7.3	High	High	High	High	High	High	High	High	High	High		0.972	0.535	0.625	0.847	1.683	0.506	0.894	1.452	0.935	105.8	102.9	56.6	66.2	89.7	178.1	53.5	94.6	153.7	99	21	21	21	21	21
FALSE	High	Master Protein	P61158	Actin-related protein 3 OS=Homo sapiens GN=ACTR3 PE=1 SV=3	0	136.228	56.4593	19	57	19	1	418	47.341	5.88	High	High	High	High	High	High	High	High	High	High		0.954	0.862	0.919	0.977	0.941	1.017	1.145	0.655	1.278	102.6	97.9	88.4	94.2	100.3	96.5	104.4	117.5	67.2	131.1	19	19	19	19	19
FALSE	High	Master Protein	P50991	T-complex protein 1 subunit delta OS=Homo sapiens GN=CCT4 PE=1 SV=4	0	136.168	47.8664	22	45	21	1	539	57.888	7.83	High	High	High	High	High	High	High	High	High	High		0.909	0.8	0.901	1.146	1.068	1.123	1.027	0.73	0.877	104.4	94.8	83.5	94.1	119.6	111.5	117.2	107.2	76.2	91.5	21	21	21	21	21
FALSE	High	Master Protein	E9PK54	Heat shock cognate 71 kDa protein (Fragment) OS=Homo sapiens GN=HSPA8 PE=1 SV=8	0	135.083	93.4426	16	61	1	1	183	19.943	7.33	High	High	High	High	High	High	High	High	High	High		0.942	0.741	1.033	0.953	1.005	0.839	1.564	1.215	1.358	93.9	88.5	69.6	97	89.5	94.4	78.7	146.8	114	127.5	1	1	1	1	1
FALSE	High	Master Protein	E7EVY3	Calpastatin OS=Homo sapiens GN=CAST PE=1 SV=1	0	134.737	47.3304	25	48	1	1	693	74.873	5.07	High	High	High	High	High	High	High	High	High	High		0.992	1.105	0.867	0.951	0.859	1.224	0.998	0.787	0.689	105.6	104.7	116.7	91.5	100.4	90.6	129.2	105.4	83.1	72.8	1	1	1	1	1
FALSE	High	Master Protein	Q03252	Lamin-B2 OS=Homo sapiens GN=LMNB2 PE=1 SV=4	0	134.527	42.9032	28	51	25	1	620	69.906	5.59	High	High	High	High	High	High	High	High	High	High		0.849	0.593	0.856	1.058	1.002	0.952	1.206	0.898	0.956	106.7	90.6	63.3	91.3	113	106.9	101.6	128.7	95.9	102.1	27	27	27	27	27
FALSE	High	Master Protein	O95782	AP-2 complex subunit alpha-1 OS=Homo sapiens GN=AP2A1 PE=1 SV=3	0	134.508	29.9898	26	40	18	1	977	107.478	7.03	High	High	High	High	High	High	High	High	High	High		0.885	0.689	0.864	0.933	1.042	0.92	1.128	0.827	1.098	106.5	94.3	73.4	92.1	99.4	111	98	120.2	88.1	117	26	26	26	26	26
FALSE	High	Master Protein	A0A1B0GW77	Alpha-aminoadipic semialdehyde dehydrogenase OS=Homo sapiens GN=ALDH7A1 PE=1 SV=1	0	133.837	42.0578	21	47	21	1	554	59.995	8.18	High	High	High	High	High	High	High	High	High	High		1.075	0.737	0.565	0.666	0.887	0.709	0.511	0.491	0.359	142.9	153.6	105.3	80.7	95.1	126.7	101.3	73	70.1	51.3	21	21	21	21	21
FALSE	High	Master Protein	P49748	Very long-chain specific acyl-CoA dehydrogenase, mitochondrial OS=Homo sapiens GN=ACADVL PE=1 SV=1	0	133.792	43.0534	21	55	21	1	655	70.345	8.75	High	High	High	High	High	High	High	High	High	High		1.012	0.741	0.685	0.783	0.821	1.087	0.993	0.669	0.77	116.8	118.2	86.6	80	91.4	95.9	126.9	116	78.1	90	21	21	21	21	21
FALSE	High	Master Protein	P37802	Transgelin-2 OS=Homo sapiens GN=TAGLN2 PE=1 SV=3	0	133.683	82.9146	16	55	16	1	199	22.377	8.25	High	High	High	High	High	High	High	High	High	High		0.806	0.635	0.873	1.034	0.971	0.885	0.946	0.671	0.76	116.5	93.9	74	101.7	120.5	113.2	103.1	110.3	78.2	88.5	17	17	17	17	17
FALSE	High	Master Protein	P19971	Thymidine phosphorylase OS=Homo sapiens GN=TYMP PE=1 SV=2	0	133.589	47.5104	17	48	17	1	482	49.924	5.53	High	High	High	High	High	High	High	High	High	High		0.921	0.606	2.007	1.112	1.339	0.981	1.329	0.788	1.328	87.6	80.7	53.1	175.9	97.4	117.3	86	116.5	69	116.4	17	17	17	17	17
FALSE	High	Master Protein	Q93052	Lipoma-preferred partner OS=Homo sapiens GN=LPP PE=1 SV=1	0	133.548	39.7059	15	32	14	1	612	65.704	7.37	High	High	High	High	High	High	High	High	High	High		1.052	2.13	0.672	2.156	0.901	1.265	0.823	0.713	0.607	88.3	92.9	188.2	59.4	190.5	79.6	111.7	72.7	63	53.7	16	16	16	16	16
FALSE	High	Master Protein	P31150	Rab GDP dissociation inhibitor alpha OS=Homo sapiens GN=GDI1 PE=1 SV=2	0	133.266	49.8881	18	41	11	1	447	50.55	5.14	High	High	High	High	High	High	High	High	High	High		0.912	1.219	0.842	1.255	1.028	1.222	1.073	0.784	1.015	96.6	88.1	117.8	81.3	121.3	99.3	118.1	103.7	75.8	98	11	11	11	11	11
FALSE	High	Master Protein	O15231	Zinc finger protein 185 OS=Homo sapiens GN=ZNF185 PE=1 SV=3	0	133.186	46.1538	25	49	8	1	689	73.48	7.01	High	High	High	High	High	High	High	High	High	High		1.372	1.083	1.31	0.854	0.776	1.145	0.728	0.642	0.452	106.8	146.6	115.7	139.9	91.2	82.9	122.3	77.7	68.5	48.3	25	25	25	25	25
FALSE	High	Master Protein	Q02218	2-oxoglutarate dehydrogenase, mitochondrial OS=Homo sapiens GN=OGDH PE=1 SV=3	0	133.095	32.6491	27	39	27	1	1023	115.861	6.86	High	High	High	High	High	High	High	High	High	High		1	0.767	0.684	1.049	0.932	0.895	0.992	0.792	0.784	112.4	112.4	86.2	76.9	117.9	104.8	100.7	111.5	89	88.2	27	27	27	27	27
FALSE	High	Master Protein	A0A024R571	EH domain-containing protein 1 OS=Homo sapiens GN=EHD1 PE=1 SV=1	0	132.658	47.9927	22	43	14	1	548	61.888	6.71	High	High	High	High	High	High	High	High	High	High		0.876	1.017	0.945	1.158	1.03	1.207	1.131	0.748	1.326	95.8	83.9	97.5	90.5	111	98.7	115.7	108.3	71.6	127	21	21	21	21	21
FALSE	High	Master Protein	P00338	L-lactate dehydrogenase A chain OS=Homo sapiens GN=LDHA PE=1 SV=2	0	131.953	56.6265	22	73	20	1	332	36.665	8.27	High	High	High	High	High	High	High	High	High	High		0.914	1.22	1.019	0.983	0.985	1.045	0.874	0.543	0.809	106.5	97.4	129.9	108.5	104.6	104.9	111.3	93	57.8	86.1	22	22	22	22	22
FALSE	High	Master Protein	Q00839	Heterogeneous nuclear ribonucleoprotein U OS=Homo sapiens GN=HNRNPU PE=1 SV=6	0	131.785	33.0909	22	43	2	1	825	90.528	6	High	High	High	High	High	High	High	High	High	High		0.845	0.633	1.858	0.909	0.852	0.833	1.641	1.438	2.383	80.7	68.2	51.1	149.9	73.3	68.8	67.2	132.4	116.1	192.3	22	22	22	22	22
FALSE	High	Master Protein	O75083	WD repeat-containing protein 1 OS=Homo sapiens GN=WDR1 PE=1 SV=4	0	131.734	42.2442	23	50	23	1	606	66.152	6.65	High	High	High	High	High	High	High	High	High	High		0.926	0.862	1.072	1.477	1.204	1.19	1.545	0.881	1.576	85.2	78.9	73.5	91.4	125.9	102.6	101.5	131.6	75.1	134.3	23	23	23	23	23
FALSE	High	Master Protein	Q12931	Heat shock protein 75 kDa, mitochondrial OS=Homo sapiens GN=TRAP1 PE=1 SV=3	0	131.563	45.5966	25	46	24	1	704	80.06	8.21	High	High	High	High	High	High	High	High	High	High		1.009	0.839	0.592	0.932	0.834	0.887	0.624	0.519	0.468	129.8	130.9	108.9	76.9	121	108.2	115.1	81	67.4	60.8	24	24	24	24	24
FALSE	High	Master Protein	P28331	NADH-ubiquinone oxidoreductase 75 kDa subunit, mitochondrial OS=Homo sapiens GN=NDUFS1 PE=1 SV=3	0	131.163	36.0385	20	45	20	1	727	79.417	6.23	High	High	High	High	High	High	High	High	High	High		1.086	0.733	0.457	0.788	0.796	0.774	0.586	0.644	0.521	135.4	147.1	99.3	61.9	106.7	107.8	104.8	79.4	87.1	70.6	20	20	20	20	20
FALSE	High	Master Protein	Q96AC1	Fermitin family homolog 2 OS=Homo sapiens GN=FERMT2 PE=1 SV=1	0	130.638	40.4412	25	34	23	1	680	77.811	6.7	High	High	High	High	High	High	High	High	High	High		1.014	2.112	0.589	1.693	0.908	1.386	0.872	0.832	0.792	89.3	90.6	188.6	52.6	151.2	81.1	123.8	77.9	74.3	70.7	25	25	25	25	25
FALSE	High	Master Protein	P05783	Keratin, type I cytoskeletal 18 OS=Homo sapiens GN=KRT18 PE=1 SV=2	0	130.517	55.3488	24	55	22	1	430	48.029	5.45	High	High	High	High	High	High	High	High	High	High		1.215	0.995	0.596	0.838	0.607	1.186	0.496	0.742	0.31	125.2	152.2	124.6	74.7	104.9	76	148.5	62.2	92.9	38.8	22	22	22	22	22
FALSE	High	Master Protein	B0QY89	Eukaryotic translation initiation factor 3 subunit L OS=Homo sapiens GN=EIF3L PE=1 SV=1	0	130.508	37.0675	20	36	20	1	607	70.857	6.65	High	High	High	High	High	High	High	High	High	High		1.033	0.938	0.691	0.915	0.888	0.981	0.707	0.568	0.692	118.9	122.8	111.5	82.1	108.8	105.5	116.6	84	67.6	82.2	20	20	20	20	20
FALSE	High	Master Protein	P08729	Keratin, type II cytoskeletal 7 OS=Homo sapiens GN=KRT7 PE=1 SV=5	0	130.423	46.6951	25	110	17	1	469	51.354	5.48	High	High	High	High	High	High	High	High	High	High		1.005	0.928	1.573	1.353	0.881	1.535	1.403	9.645	0.918	49.4	49.6	45.8	77.7	66.9	43.5	75.8	69.3	476.5	45.3	17	17	17	17	17
FALSE	High	Master Protein	Q96KP4	Cytosolic non-specific dipeptidase OS=Homo sapiens GN=CNDP2 PE=1 SV=2	0	130.295	54.5263	19	35	19	1	475	52.845	5.97	High	High	High	High	High	High	High	High	High	High		0.912	0.89	1.538	1.02	0.949	1.162	1.34	0.94	1.087	92.3	84.1	82.1	141.9	94.1	87.6	107.2	123.6	86.8	100.3	19	19	19	19	19
FALSE	High	Master Protein	P37837	Transaldolase OS=Homo sapiens GN=TALDO1 PE=1 SV=2	0	129.878	45.9941	19	76	19	1	337	37.516	6.81	High	High	High	High	High	High	High	High	High	High		0.882	1.033	0.674	0.825	0.747	1.084	0.741	0.53	1.027	117	103.3	120.9	78.9	96.6	87.4	126.9	86.7	62.1	120.2	21	21	21	21	21
FALSE	High	Master Protein	P21964	Catechol O-methyltransferase OS=Homo sapiens GN=COMT PE=1 SV=2	0	129.833	54.6125	13	38	13	1	271	30.018	5.47	High	High	High	High	High	High	High	High	High	High		1.034	1.006	0.548	0.747	0.914	0.884	0.604	0.511	0.444	130	134.5	130.8	71.3	97.1	118.8	114.9	78.5	66.4	57.7	13	13	13	13	13
FALSE	High	Master Protein	P17858	ATP-dependent 6-phosphofructokinase, liver type OS=Homo sapiens GN=PFKL PE=1 SV=6	0	129.37	32.4359	19	39	15	1	780	84.964	7.5	High	High	High	High	High	High	High	High	High	High		0.96	1.001	0.76	0.899	0.9	1.11	0.854	0.68	0.832	111.1	106.7	111.3	84.5	99.9	100.1	123.4	94.9	75.6	92.5	19	19	19	19	19
FALSE	High	Master Protein	Q6P2Q9	Pre-mRNA-processing-splicing factor 8 OS=Homo sapiens GN=PRPF8 PE=1 SV=2	0	129.046	17.1734	33	37	33	1	2335	273.427	8.84	High	High	High	High	High	High	High	High	High	High		0.883	0.646	1.073	1.067	0.947	0.862	1.272	0.873	1.21	101.7	89.8	65.7	109.2	108.5	96.3	87.7	129.3	88.8	123	33	33	33	33	33
FALSE	High	Master Protein	P52272	Heterogeneous nuclear ribonucleoprotein M OS=Homo sapiens GN=HNRNPM PE=1 SV=3	0	128.959	48.0822	31	60	31	1	730	77.464	8.7	High	High	High	High	High	High	High	High	High	High		0.976	0.744	2.268	1.185	1.127	0.965	1.642	1.595	2.286	72.5	70.8	53.9	164.5	86	81.8	70	119.1	115.7	165.8	31	31	31	31	31
FALSE	High	Master Protein	P04792	Heat shock protein beta-1 OS=Homo sapiens GN=HSPB1 PE=1 SV=2	0	128.842	66.3415	14	140	14	1	205	22.768	6.4	High	High	High	High	High	High	High	High	High	High		1.331	0.892	0.557	0.641	0.614	0.802	0.366	0.37	0.189	147.9	196.8	131.9	82.3	94.7	90.9	118.6	54.2	54.7	28	15	15	15	15	15
FALSE	High	Master Protein	E9PKU7	Neutral alpha-glucosidase AB OS=Homo sapiens GN=GANAB PE=1 SV=1	0	128.784	32.0423	23	41	1	1	852	96.483	5.94	High	High	High	High	High	High	High	High	High	High		1.131	0.759	0.783	1.403	1.147	0.898	1.174	0.947	1.522	92.9	105.1	70.5	72.7	130.4	106.6	83.4	109.1	88	141.4	1	1	1	1	1
FALSE	High	Master Protein	Q15084	Protein disulfide-isomerase A6 OS=Homo sapiens GN=PDIA6 PE=1 SV=1	0	128.336	51.1364	18	50	18	1	440	48.091	5.08	High	High	High	High	High	High	High	High	High	High		0.86	0.878	0.833	0.911	0.862	0.772	1.047	0.536	0.879	116.6	100.3	102.3	97.1	106.2	100.5	90	122.1	62.5	102.5	18	18	18	18	18
FALSE	High	Master Protein	Q06323	Proteasome activator complex subunit 1 OS=Homo sapiens GN=PSME1 PE=1 SV=1	0	128.144	66.2651	20	60	20	1	249	28.705	6.02	High	High	High	High	High	High	High	High	High	High		0.918	0.796	1.06	0.703	0.904	0.953	0.82	0.637	0.819	116.1	106.6	92.4	123.1	81.6	104.9	110.7	95.3	74	95.1	20	20	20	20	20
FALSE	High	Master Protein	P49368	T-complex protein 1 subunit gamma OS=Homo sapiens GN=CCT3 PE=1 SV=4	0	127.721	45.5046	25	44	25	1	545	60.495	6.49	High	High	High	High	High	High	High	High	High	High		0.896	0.782	1.454	1.137	0.903	1.091	1.142	1.049	1.279	93.2	83.5	72.9	135.5	105.9	84.1	101.7	106.4	97.7	119.1	25	25	25	25	25
FALSE	High	Master Protein	P53396	ATP-citrate synthase OS=Homo sapiens GN=ACLY PE=1 SV=3	0	127.559	32.3342	32	42	32	1	1101	120.762	7.33	High	High	High	High	High	High	High	High	High	High		0.82	0.686	1.054	1.116	0.927	0.857	1.219	0.802	1.367	101.6	83.2	69.6	107	113.4	94.2	87.1	123.8	81.4	138.8	32	32	32	32	32
FALSE	High	Master Protein	P27105	Erythrocyte band 7 integral membrane protein OS=Homo sapiens GN=STOM PE=1 SV=3	0	127.232	54.1667	12	39	12	1	288	31.711	7.88	High	High	High	High	High	High	High	High	High	High		0.756	0.604	0.957	1.173	1.461	0.539	1.476	0.637	1.76	96.5	72.9	58.3	92.4	113.2	141	52	142.5	61.4	169.8	15	15	15	15	15
FALSE	High	Master Protein	A0A1W2PPS1	Heterogeneous nuclear ribonucleoprotein U OS=Homo sapiens GN=HNRNPU PE=1 SV=1	0	127.162	31.8408	21	44	1	1	804	88.263	5.78	High	High	High	High	High	High	High	High	High	High		1.057	0.833	2.983	1.187	1.284	0.987	2.216	1.539	2.918	62.5	66	52	186.4	74.2	80.2	61.7	138.5	96.1	182.3	1	1	1	1	1
FALSE	High	Master Protein	Q9H0U4	Ras-related protein Rab-1B OS=Homo sapiens GN=RAB1B PE=1 SV=1	0	126.198	82.5871	15	72	6	1	201	22.157	5.73	High	High	High	High	High	High	High	High	High	High		1.021	1.014	0.726	0.885	0.851	0.978	0.753	0.686	0.697	116.1	118.6	117.7	84.3	102.8	98.9	113.6	87.4	79.7	80.9	7	7	7	7	7
FALSE	High	Master Protein	Q96QK1	Vacuolar protein sorting-associated protein 35 OS=Homo sapiens GN=VPS35 PE=1 SV=2	0	126.193	35.1759	23	47	21	1	796	91.649	5.49	High	High	High	High	High	High	High	High	High	High		1.039	1.081	0.685	0.934	0.961	1.048	0.773	0.644	0.671	113.2	117.6	122.3	77.6	105.7	108.7	118.6	87.5	72.9	75.9	23	23	23	23	23
FALSE	High	Master Protein	O95678	Keratin, type II cytoskeletal 75 OS=Homo sapiens GN=KRT75 PE=1 SV=2	0	126.176	25.2269	22	212	3	1	551	59.524	7.74	High	High	High	High	High	High	High	High	High	High		0.819	0.712	5.001	1.109	1.296	1.037	2.118	1.814	1.363	61.5	50.3	43.8	307.4	68.2	79.7	63.7	130.2	111.5	83.8	3	3	3	3	3
FALSE	High	Master Protein	P19827	Inter-alpha-trypsin inhibitor heavy chain H1 OS=Homo sapiens GN=ITIH1 PE=1 SV=3	0	126.149	20.0878	14	38	14	1	911	101.326	6.79	High	High	High	High	High	High	High	High	High	High		1.103	0.828	1.111	1.489	1.781	1.094	1.6	4.894	2.651	57	62.9	47.2	63.3	84.8	101.4	62.4	91.2	278.8	151.1	16	16	16	16	16
FALSE	High	Master Protein	Q05682	Caldesmon OS=Homo sapiens GN=CALD1 PE=1 SV=3	0	126.128	36.9483	29	53	28	1	793	93.175	5.66	High	High	High	High	High	High	High	High	High	High		1.274	3.329	0.925	1.718	0.989	1.118	1.17	0.983	1.492	71.4	91	237.8	66.1	122.7	70.6	79.9	83.6	70.2	106.6	29	29	29	29	29
FALSE	High	Master Protein	O00299	Chloride intracellular channel protein 1 OS=Homo sapiens GN=CLIC1 PE=1 SV=4	0	125.814	73.029	13	46	13	1	241	26.906	5.17	High	High	High	High	High	High	High	High	High	High		0.903	1.133	0.871	1.022	0.928	1.11	0.905	0.633	1.007	105.1	95	119.1	91.6	107.4	97.6	116.6	95.2	66.5	105.8	13	13	13	13	13
FALSE	High	Master Protein	P54652	Heat shock-related 70 kDa protein 2 OS=Homo sapiens GN=HSPA2 PE=1 SV=1	0	125.731	43.036	25	58	13	1	639	69.978	5.74	High	High	High	High	High	High	High	High	High	High		0.932	1.025	1.09	1.11	0.885	1.131	1.097	0.902	0.853	99.8	92.9	102.2	108.8	110.7	88.2	112.8	109.5	90	85	13	13	13	13	13
FALSE	High	Master Protein	P05556	Integrin beta-1 OS=Homo sapiens GN=ITGB1 PE=1 SV=2	0	125.186	25.9398	19	52	19	1	798	88.357	5.39	High	High	High	High	High	High	High	High	High	High		1.063	1.661	0.645	1.45	1.045	0.985	1.014	0.566	0.7	98.7	105	164	63.7	143.1	103.1	97.2	100.1	55.9	69.1	20	20	20	20	20
FALSE	High	Master Protein	P18669	Phosphoglycerate mutase 1 OS=Homo sapiens GN=PGAM1 PE=1 SV=2	0	125.104	59.8425	13	47	13	1	254	28.786	7.18	High	High	High	High	High	High	High	High	High	High		0.858	0.778	1.183	1.008	0.792	1.354	0.993	0.687	1.102	102.5	87.9	79.8	121.2	103.4	81.2	138.8	101.8	70.4	112.9	16	16	16	16	16
FALSE	High	Master Protein	P42224	Signal transducer and activator of transcription 1-alpha/beta OS=Homo sapiens GN=STAT1 PE=1 SV=2	0	125.054	32.6667	23	50	23	1	750	87.28	6.05	High	High	High	High	High	High	High	High	High	High		1.105	0.938	3.335	0.777	1.551	1.135	1.233	0.764	1.111	77.2	85.3	72.4	257.6	60	119.8	87.6	95.2	59	85.8	23	23	23	23	23
FALSE	High	Master Protein	H7BYY1	Tropomyosin 1 (Alpha), isoform CRA_m OS=Homo sapiens GN=TPM1 PE=1 SV=1	0	124.888	66.9355	24	103	4	1	248	28.73	4.82	High	High	High	High	High	High	High	High	High	High		1.049	1.114	0.636	1.402	1.465	0.704	1.457	0.675	1.056	94.7	99.3	105.5	60.3	132.8	138.8	66.7	138	63.9	100	4	4	4	4	4
FALSE	High	Master Protein	P14543	Nidogen-1 OS=Homo sapiens GN=NID1 PE=1 SV=3	0	124.879	24.4587	24	49	23	1	1247	136.291	5.29	High	High	High	High	High	High	High	High	High	High		1.119	1.138	0.554	1.258	0.994	0.928	1.076	0.595	0.706	106.8	119.4	121.4	59.2	134.3	106.1	99.1	114.8	63.5	75.4	23	23	23	23	23
FALSE	High	Master Protein	A0A0A0MTS2	Glucose-6-phosphate isomerase (Fragment) OS=Homo sapiens GN=GPI PE=1 SV=1	0	124.123	36.1257	20	72	20	1	573	64.784	9.04	High	High	High	High	High	High	High	High	High	High		0.867	1.156	0.774	0.941	0.77	0.987	0.726	0.533	1.003	114.2	99	132	88.3	107.5	88	112.7	82.9	60.9	114.5	21	21	21	21	21
FALSE	High	Master Protein	Q9NYU2	UDP-glucose:glycoprotein glucosyltransferase 1 OS=Homo sapiens GN=UGGT1 PE=1 SV=3	0	123.912	21.8006	30	43	30	1	1555	177.078	5.63	High	High	High	High	High	High	High	High	High	High		0.878	0.799	0.636	0.864	0.852	0.809	0.887	0.586	0.75	124.1	108.9	99.1	78.9	107.2	105.7	100.4	110	72.7	93	31	31	31	31	31
FALSE	High	Master Protein	P51659	Peroxisomal multifunctional enzyme type 2 OS=Homo sapiens GN=HSD17B4 PE=1 SV=3	0	123.885	35.8696	21	33	21	1	736	79.636	8.84	High	High	High	High	High	High	High	High	High	High		0.981	0.797	0.734	0.944	0.754	0.955	0.864	0.573	0.666	121	118.6	96.4	88.8	114.2	91.2	115.5	104.5	69.3	80.5	21	21	21	21	21
FALSE	High	Master Protein	Q96G03	Phosphoglucomutase-2 OS=Homo sapiens GN=PGM2 PE=1 SV=4	0	123.795	37.9085	23	45	22	1	612	68.24	6.73	High	High	High	High	High	High	High	High	High	High		0.928	0.987	0.636	0.86	0.901	0.998	0.753	0.612	0.655	120.1	111.4	118.5	76.4	103.2	108.2	119.8	90.4	73.5	78.6	23	23	23	23	23
FALSE	High	Master Protein	P52907	F-actin-capping protein subunit alpha-1 OS=Homo sapiens GN=CAPZA1 PE=1 SV=3	0	123.298	66.7832	13	39	11	1	286	32.902	5.69	High	High	High	High	High	High	High	High	High	High		0.897	0.924	0.812	0.914	0.951	0.893	0.958	0.618	0.932	112.4	100.8	103.8	91.3	102.7	106.9	100.3	107.7	69.5	104.8	13	13	13	13	13
FALSE	High	Master Protein	A0A0A0MTC1	E3 ubiquitin-protein ligase RNF213 OS=Homo sapiens GN=RNF213 PE=1 SV=1	0	122.812	7.30594	36	37	36	1	5256	596.107	6.42	High	High	High	High	High	High	High	High	High	High		0.906	0.69	1.95	0.911	1.13	0.881	1.388	0.814	1.436	90	81.6	62.2	175.6	82	101.7	79.3	125	73.3	129.3	36	36	36	36	36
FALSE	High	Master Protein	O75643	U5 small nuclear ribonucleoprotein 200 kDa helicase OS=Homo sapiens GN=SNRNP200 PE=1 SV=2	0	122.484	16.1049	32	39	32	1	2136	244.353	6.06	High	High	High	High	High	High	High	High	High	High		0.998	0.747	1.142	0.952	0.998	0.746	1.275	0.797	1.115	102.4	102.2	76.5	116.9	97.4	102.1	76.4	130.5	81.6	114.2	32	32	32	32	32
FALSE	High	Master Protein	P20700	Lamin-B1 OS=Homo sapiens GN=LMNB1 PE=1 SV=2	0	122.169	46.0751	24	44	21	1	586	66.368	5.16	High	High	High	High	High	High	High	High	High	High		0.902	0.668	1.628	1.008	1.213	0.832	2.112	1.167	2.228	78.4	70.7	52.4	127.6	79	95.1	65.2	165.6	91.5	174.7	21	21	21	21	21
FALSE	High	Master Protein	P48735	Isocitrate dehydrogenase [NADP], mitochondrial OS=Homo sapiens GN=IDH2 PE=1 SV=2	0	122.15	45.7965	22	50	21	1	452	50.877	8.69	High	High	High	High	High	High	High	High	High	High		1.096	1.035	0.624	0.755	0.689	0.748	0.721	0.573	0.598	127.5	139.7	132.1	79.6	96.3	87.9	95.5	92	73.1	76.3	23	23	23	23	23
FALSE	High	Master Protein	Q9NZM1	Myoferlin OS=Homo sapiens GN=MYOF PE=1 SV=1	0	121.944	17.5158	28	32	26	1	2061	234.561	6.18	High	High	High	High	High	High	High	High	High	High		1.027	0.868	1.955	1.216	1.533	0.838	1.715	1.442	1.626	75.6	77.7	65.6	147.9	92	116	63.4	129.8	109.1	123	28	28	28	28	28
FALSE	High	Master Protein	P06396	Gelsolin OS=Homo sapiens GN=GSN PE=1 SV=1	0	121.91	27.7494	20	51	20	1	782	85.644	6.28	High	High	High	High	High	High	High	High	High	High		0.968	1.005	2.859	1.392	1.241	0.975	2.312	3.68	5.561	47.6	46.1	47.9	136.2	66.3	59.1	46.4	110.1	175.3	264.9	20	20	20	20	20
FALSE	High	Master Protein	Q8NBS9	Thioredoxin domain-containing protein 5 OS=Homo sapiens GN=TXNDC5 PE=1 SV=2	0	120.616	46.7593	19	54	18	1	432	47.599	5.97	High	High	High	High	High	High	High	High	High	High		0.505	0.576	0.783	0.716	0.784	0.485	1.01	0.561	0.979	135.2	68.3	77.9	105.8	96.8	105.9	65.6	136.5	75.9	132.2	18	18	18	18	18
FALSE	High	Master Protein	Q9NZN4	EH domain-containing protein 2 OS=Homo sapiens GN=EHD2 PE=1 SV=2	0	120.349	46.0405	22	37	20	1	543	61.123	6.46	High	High	High	High	High	High	High	High	High	High		1.057	1.333	0.773	1.346	1.023	1.216	1.051	1.05	0.952	92.6	97.9	123.4	71.6	124.6	94.7	112.6	97.3	97.2	88.1	23	23	23	23	23
FALSE	High	Master Protein	P49588	Alanine--tRNA ligase, cytoplasmic OS=Homo sapiens GN=AARS PE=1 SV=2	0	120.261	30.9917	24	33	24	1	968	106.743	5.53	High	High	High	High	High	High	High	High	High	High		0.888	0.943	0.963	1.005	0.853	1.089	0.973	0.857	0.987	104.6	92.9	98.7	100.8	105.1	89.2	114	101.8	89.6	103.3	24	24	24	24	24
FALSE	High	Master Protein	P46939	Utrophin OS=Homo sapiens GN=UTRN PE=1 SV=2	0	119.832	11.1273	33	37	29	1	3433	394.22	5.33	High	High	High	High	High	High	High	High	High	High		0.909	1.172	0.908	1.207	1.051	1.074	0.991	1.051	1.02	96.3	87.5	112.9	87.5	116.2	101.2	103.5	95.5	101.2	98.2	33	33	33	33	33
FALSE	High	Master Protein	P35998	26S proteasome regulatory subunit 7 OS=Homo sapiens GN=PSMC2 PE=1 SV=3	0	119.645	52.194	20	39	20	1	433	48.603	5.95	High	High	High	High	High	High	High	High	High	High		0.878	0.825	0.766	0.989	0.91	1.05	0.814	0.602	0.741	116.6	102.4	96.2	89.3	115.4	106.1	122.5	94.9	70.3	86.4	20	20	20	20	20
FALSE	High	Master Protein	P23381	Tryptophan--tRNA ligase, cytoplasmic OS=Homo sapiens GN=WARS PE=1 SV=2	0	119.378	38.4289	16	44	16	1	471	53.132	6.23	High	High	High	High	High	High	High	High	High	High		1.039	0.981	9.684	0.993	2.104	1.669	1.296	0.987	1.401	47.3	49.1	46.4	457.8	46.9	99.5	78.9	61.2	46.6	66.2	18	18	18	18	18
FALSE	High	Master Protein	Q16658	Fascin OS=Homo sapiens GN=FSCN1 PE=1 SV=3	0	119.018	43.002	19	42	19	1	493	54.496	7.24	High	High	High	High	High	High	High	High	High	High		0.756	0.757	2.034	1.302	1.247	0.866	1.473	1.11	1.241	84.8	64.2	64.2	172.5	110.5	105.8	73.5	125	94.2	105.3	19	19	19	19	19
FALSE	High	Master Protein	Q8WUM4	Programmed cell death 6-interacting protein OS=Homo sapiens GN=PDCD6IP PE=1 SV=1	0	118.809	33.4101	27	39	27	1	868	95.963	6.52	High	High	High	High	High	High	High	High	High	High		0.847	0.889	1.478	0.985	1.001	1.007	1.189	1.039	1.351	92.7	78.6	82.4	137	91.3	92.8	93.4	110.3	96.4	125.2	27	27	27	27	27
FALSE	High	Master Protein	E9PK25	Cofilin-1 OS=Homo sapiens GN=CFL1 PE=1 SV=1	0	118.185	58.3333	17	41	13	1	204	22.714	8.34	High	High	High	High	High	High	High	High	High	High		0.8	0.94	4.628	0.987	1.146	0.832	1.636	2.16	4.901	52.5	42	49.4	243.2	51.8	60.2	43.7	86	113.5	257.5	17	17	17	17	17
FALSE	High	Master Protein	P26639	Threonine--tRNA ligase, cytoplasmic OS=Homo sapiens GN=TARS PE=1 SV=3	0	118.168	38.8658	23	34	23	1	723	83.382	6.67	High	High	High	High	High	High	High	High	High	High		0.834	1.176	1.01	1.137	0.912	1.202	1.021	0.718	1.047	99.4	83	116.9	100.4	113.1	90.7	119.5	101.5	71.4	104.1	23	23	23	23	23
FALSE	High	Master Protein	Q9BUF5	Tubulin beta-6 chain OS=Homo sapiens GN=TUBB6 PE=1 SV=1	0	117.954	47.7578	15	47	9	1	446	49.825	4.88	High	High	High	High	High	High	High	High	High	High		0.964	1.083	0.848	1.065	0.913	1.04	0.813	0.62	0.835	108.9	105	118	92.3	116	99.5	113.3	88.5	67.5	91	10	10	10	10	10
FALSE	High	Master Protein	P60842	Eukaryotic initiation factor 4A-I OS=Homo sapiens GN=EIF4A1 PE=1 SV=1	0	117.738	48.0296	19	55	10	1	406	46.125	5.48	High	High	High	High	High	High	High	High	High	High		1.003	0.909	0.948	1.192	0.842	1.206	0.896	0.649	0.756	106.4	106.7	96.7	100.8	126.8	89.6	128.3	95.4	69	80.4	19	19	19	19	19
FALSE	High	Master Protein	P17980	26S proteasome regulatory subunit 6A OS=Homo sapiens GN=PSMC3 PE=1 SV=3	0	117.63	58.3144	21	38	21	1	439	49.172	5.24	High	High	High	High	High	High	High	High	High	High		0.851	0.696	0.779	0.961	1.078	1.052	1.029	0.723	0.973	109.4	93.1	76.2	85.2	105.1	117.9	115.1	112.6	79	106.5	21	21	21	21	21
FALSE	High	Master Protein	P61981	14-3-3 protein gamma OS=Homo sapiens GN=YWHAG PE=1 SV=2	0	117.471	57.4899	13	76	8	1	247	28.285	4.89	High	High	High	High	High	High	High	High	High	High		0.847	0.933	0.754	0.915	0.898	0.898	0.812	0.62	0.665	119.9	101.6	111.9	90.4	109.6	107.6	107.7	97.3	74.3	79.7	9	9	9	9	9
FALSE	High	Master Protein	P01042	Kininogen-1 OS=Homo sapiens GN=KNG1 PE=1 SV=2	0	116.892	27.1739	19	49	19	1	644	71.912	6.81	High	High	High	High	High	High	High	High	High	High		1.083	0.49	0.487	0.54	0.844	0.53	0.523	1.964	0.892	119.7	129.6	58.7	58.3	64.7	101	63.4	62.6	235.1	106.8	19	19	19	19	19
FALSE	High	Master Protein	P04844	Dolichyl-diphosphooligosaccharide--protein glycosyltransferase subunit 2 OS=Homo sapiens GN=RPN2 PE=1 SV=3	0	116.57	35.3407	16	29	16	1	631	69.241	5.69	High	High	High	High	High	High	High	High	High	High		0.914	0.785	0.63	0.841	0.877	0.754	0.849	0.58	0.74	125.5	114.6	98.5	79.1	105.6	110	94.7	106.5	72.8	92.8	16	16	16	16	16
FALSE	High	Master Protein	P50454	Serpin H1 OS=Homo sapiens GN=SERPINH1 PE=1 SV=2	0	116.477	44.4976	17	43	17	1	418	46.411	8.69	High	High	High	High	High	High	High	High	High	High		0.895	0.785	2.174	1.401	2.028	0.906	3.251	1.355	4.49	54.7	49	43	118.9	76.6	110.9	49.6	177.8	74.1	245.5	17	17	17	17	17
FALSE	High	Master Protein	Q16891	MICOS complex subunit MIC60 OS=Homo sapiens GN=IMMT PE=1 SV=1	0	116.341	34.5646	24	42	24	1	758	83.626	6.48	High	High	High	High	High	High	High	High	High	High		0.968	0.765	0.947	1.157	1.114	1.116	1.18	0.863	0.924	99.7	96.5	76.2	94.4	115.3	111	111.2	117.6	86	92.1	24	24	24	24	24
FALSE	High	Master Protein	Q96HE7	ERO1-like protein alpha OS=Homo sapiens GN=ERO1A PE=1 SV=2	0	115.91	48.0769	18	34	18	1	468	54.358	5.68	High	High	High	High	High	High	High	High	High	High		1.068	1.582	0.616	0.763	0.623	1.613	0.589	0.434	0.448	114.5	122.2	181.1	70.5	87.4	71.4	184.6	67.4	49.7	51.3	18	18	18	18	18
FALSE	High	Master Protein	Q01518	Adenylyl cyclase-associated protein 1 OS=Homo sapiens GN=CAP1 PE=1 SV=5	0	115.536	39.5789	17	46	9	1	475	51.869	8.06	High	High	High	High	High	High	High	High	High	High		0.862	1.057	2.791	1.268	1.156	1.056	2.498	1.429	3.904	58.7	50.7	62.1	163.9	74.5	67.9	62	146.7	84	229.4	18	18	18	18	18
FALSE	High	Master Protein	Q14152	Eukaryotic translation initiation factor 3 subunit A OS=Homo sapiens GN=EIF3A PE=1 SV=1	0	115.399	27.424	34	43	34	1	1382	166.468	6.79	High	High	High	High	High	High	High	High	High	High		1.081	1.142	1.428	0.949	0.995	0.986	1.095	0.886	1.17	93.2	100.7	106.4	133	88.4	92.7	91.9	102	82.5	109	34	34	34	34	34
FALSE	High	Master Protein	Q9BZQ8	Protein Niban OS=Homo sapiens GN=FAM129A PE=1 SV=1	0	115.359	25.1078	20	30	19	1	928	103.07	4.78	High	High	High	High	High	High	High	High	High	High		0.915	1.198	0.815	1.427	0.911	1.294	0.88	0.795	0.866	99	90.6	118.6	80.7	141.3	90.2	128.1	87.2	78.7	85.7	20	20	20	20	20
FALSE	High	Master Protein	P11215	Integrin alpha-M OS=Homo sapiens GN=ITGAM PE=1 SV=2	0	115.253	22.5694	22	34	21	1	1152	127.099	7.23	High	High	High	High	High	High	High	High	High	High		0.834	0.838	1.36	1.196	1.13	0.833	1.643	1.015	3.271	76.2	63.6	63.9	103.6	91.1	86.2	63.5	125.3	77.4	249.3	22	22	22	22	22
FALSE	High	Master Protein	Q9H223	EH domain-containing protein 4 OS=Homo sapiens GN=EHD4 PE=1 SV=1	0	114.953	45.841	21	40	17	1	541	61.137	6.76	High	High	High	High	High	High	High	High	High	High		0.932	0.687	0.83	0.952	0.98	0.916	0.965	0.729	0.771	114.1	106.4	78.5	94.7	108.7	111.8	104.6	110.2	83.2	88	19	19	19	19	19
FALSE	High	Master Protein	P35606	Coatomer subunit beta' OS=Homo sapiens GN=COPB2 PE=1 SV=2	0	114.468	28.3664	24	34	24	1	906	102.422	5.27	High	High	High	High	High	High	High	High	High	High		1.028	0.971	1.137	1.131	0.933	0.991	1.333	0.915	1.474	91.6	94.2	88.9	104.2	103.6	85.5	90.8	122.2	83.9	135.1	24	24	24	24	24
FALSE	High	Master Protein	O75874	Isocitrate dehydrogenase [NADP] cytoplasmic OS=Homo sapiens GN=IDH1 PE=1 SV=2	0	114.276	49.5169	20	42	19	1	414	46.63	7.01	High	High	High	High	High	High	High	High	High	High		1.043	0.936	1.005	0.885	0.869	0.999	0.919	0.879	0.863	106.4	110.9	99.6	106.9	94.2	92.4	106.4	97.8	93.5	91.9	19	19	19	19	19
FALSE	High	Master Protein	P02452	Collagen alpha-1(I) chain OS=Homo sapiens GN=COL1A1 PE=1 SV=5	0	114.166	17.9645	20	62	20	1	1464	138.857	5.8	High	High	High	High	High	High	High	High	High	High		1.159	0.716	1.641	1.322	2.948	1.382	3.409	3.016	4.171	48.2	55.8	34.5	79	63.7	142	66.6	164.2	145.2	200.9	20	20	20	20	20
FALSE	High	Master Protein	A0A1W2PNX8	Protein unc-45 homolog A OS=Homo sapiens GN=UNC45A PE=1 SV=1	0	113.674	26.0148	23	33	23	1	1084	118.319	6.71	High	High	High	High	High	High	High	High	High	High		1.113	1.022	0.695	0.975	0.939	1.026	0.679	0.636	0.629	114.7	127.7	117.3	79.7	111.9	107.8	117.7	77.9	73	72.1	23	23	23	23	23
FALSE	High	Master Protein	P45974	Ubiquitin carboxyl-terminal hydrolase 5 OS=Homo sapiens GN=USP5 PE=1 SV=2	0	112.886	28.7879	19	30	19	1	858	95.725	5.03	High	High	High	High	High	High	High	High	High	High		0.876	0.998	0.761	1.046	0.959	1.056	0.879	0.767	0.805	109.3	95.7	109.1	83.2	114.4	104.9	115.4	96	83.8	88	19	19	19	19	19
FALSE	High	Master Protein	P07737	Profilin-1 OS=Homo sapiens GN=PFN1 PE=1 SV=2	0	111.975	71.4286	11	59	11	1	140	15.045	8.27	High	High	High	High	High	High	High	High	High	High		0.785	0.867	1.625	1.217	1.164	1.24	1.88	1.037	2.628	74.4	58.4	64.5	120.9	90.5	86.6	92.2	139.8	77.2	195.5	14	14	14	14	14
FALSE	High	Master Protein	Q14203	Dynactin subunit 1 OS=Homo sapiens GN=DCTN1 PE=1 SV=3	0	111.805	22.9264	24	33	24	1	1278	141.607	5.81	High	High	High	High	High	High	High	High	High	High		0.965	0.81	1.356	1.25	1.277	1.398	1.516	1.161	1.39	82.5	79.6	66.8	111.8	103.1	105.3	115.3	125.1	95.8	114.6	24	24	24	24	24
FALSE	High	Master Protein	P31946	14-3-3 protein beta/alpha OS=Homo sapiens GN=YWHAB PE=1 SV=3	0	111.6	65.4472	15	94	8	1	246	28.065	4.83	High	High	High	High	High	High	High	High	High	High		0.842	0.977	0.771	0.909	0.885	1.038	0.863	0.629	0.904	113.4	95.5	110.8	87.5	103.1	100.4	117.7	97.9	71.3	102.5	10	10	10	10	10
FALSE	High	Master Protein	Q13263	Transcription intermediary factor 1-beta OS=Homo sapiens GN=TRIM28 PE=1 SV=5	0	111.268	32.4551	22	42	22	1	835	88.493	5.77	High	High	High	High	High	High	High	High	High	High		1.011	0.754	0.81	0.944	0.984	0.885	0.938	0.648	0.881	112.9	114.2	85.2	91.5	106.6	111.1	99.9	105.9	73.2	99.5	22	22	22	22	22
FALSE	High	Master Protein	Q02487	Desmocollin-2 OS=Homo sapiens GN=DSC2 PE=1 SV=1	0	111.227	26.0821	19	35	18	1	901	99.899	5.34	High	High	High	High	High	High	High	High	High	High		1.176	2.16	1.949	1.107	1.58	1.894	1.142	0.858	0.55	74.5	87.6	161	145.3	82.5	117.8	141.2	85.1	63.9	41	20	20	20	20	20
FALSE	High	Master Protein	K7ELL7	Glucosidase 2 subunit beta OS=Homo sapiens GN=PRKCSH PE=1 SV=1	0	111.139	37.3832	18	56	18	1	535	60.154	4.41	High	High	High	High	High	High	High	High	High	High		0.926	0.849	0.772	0.854	0.992	0.823	0.994	0.595	0.909	114.7	106.3	97.4	88.6	98	113.8	94.4	114	68.3	104.3	20	20	20	20	20
FALSE	High	Master Protein	Q6DD88	Atlastin-3 OS=Homo sapiens GN=ATL3 PE=1 SV=1	0	111.115	42.8835	17	37	17	1	541	60.503	5.66	High	High	High	High	High	High	High	High	High	High		1.098	1.306	0.689	1.003	0.953	0.951	0.879	0.672	0.725	107.8	118.4	140.8	74.3	108.1	102.7	102.5	94.8	72.5	78.1	17	17	17	17	17
FALSE	High	Master Protein	P55060	Exportin-2 OS=Homo sapiens GN=CSE1L PE=1 SV=3	0	110.966	26.5705	25	43	25	1	971	110.346	5.77	High	High	High	High	High	High	High	High	High	High		0.87	0.862	0.633	0.839	0.813	0.875	0.666	0.588	0.597	129.1	112.3	111.4	81.8	108.4	105.1	113	86	75.9	77.1	25	25	25	25	25
FALSE	High	Master Protein	P30740	Leukocyte elastase inhibitor OS=Homo sapiens GN=SERPINB1 PE=1 SV=1	0	110.862	40.6332	16	53	16	1	379	42.715	6.28	High	High	High	High	High	High	High	High	High	High		1.078	1.603	1.69	1.195	0.68	2.212	0.889	1.335	0.589	81.5	87.8	130.6	137.7	97.3	55.4	180.3	72.4	108.8	48	18	18	18	18	18
FALSE	High	Master Protein	P62820	Ras-related protein Rab-1A OS=Homo sapiens GN=RAB1A PE=1 SV=3	0	110.829	78.0488	15	70	6	1	205	22.663	6.21	High	High	High	High	High	High	High	High	High	High		1.04	0.997	0.694	0.915	0.822	0.974	0.825	0.497	0.695	118.2	122.9	117.9	82	108.2	97.2	115.2	97.5	58.8	82.1	15	15	15	15	15
FALSE	High	Master Protein	Q15181	Inorganic pyrophosphatase OS=Homo sapiens GN=PPA1 PE=1 SV=2	0	110.608	64.3599	15	39	14	1	289	32.639	5.86	High	High	High	High	High	High	High	High	High	High		0.834	0.942	1.43	1.114	1.005	1.397	1.119	1.007	0.964	92.5	77.2	87.1	132.3	103.1	92.9	129.2	103.5	93.2	89.2	15	15	15	15	15
FALSE	High	Master Protein	P06748	Nucleophosmin OS=Homo sapiens GN=NPM1 PE=1 SV=2	0	110.472	42.1769	12	41	12	1	294	32.555	4.78	High	High	High	High	High	High	High	High	High	High		1.022	0.82	1.312	0.965	0.946	0.882	1.049	0.876	1.074	100.5	102.8	82.5	131.9	97	95.1	88.7	105.5	88	107.9	14	14	14	14	14
FALSE	High	Master Protein	Q13200	26S proteasome non-ATPase regulatory subunit 2 OS=Homo sapiens GN=PSMD2 PE=1 SV=3	0	109.696	25	21	43	21	1	908	100.136	5.2	High	High	High	High	High	High	High	High	High	High		0.915	1.001	0.754	0.976	0.927	1.093	0.829	0.593	0.702	113.8	104.1	113.9	85.8	111	105.5	124.3	94.3	67.4	79.9	21	21	21	21	21
FALSE	High	Master Protein	P00739	Haptoglobin-related protein OS=Homo sapiens GN=HPR PE=2 SV=2	0	109.357	35.9195	15	103	3	1	348	39.005	7.09	High	High	High	High	High	High	High	High	High	High		1.033	0.56	0.449	0.658	0.949	0.506	0.672	0.701	0.568	140.9	145.6	78.9	63.3	92.8	133.8	71.3	94.7	98.8	80	3	3	3	3	3
FALSE	High	Master Protein	Q14166	Tubulin--tyrosine ligase-like protein 12 OS=Homo sapiens GN=TTLL12 PE=1 SV=2	0	109.291	41.1491	18	29	18	1	644	74.356	5.53	High	High	High	High	High	High	High	High	High	High		1.026	1.025	0.656	0.816	0.81	1.047	0.659	0.57	0.509	123.2	126.3	126.3	80.9	100.5	99.7	129	81.2	70.2	62.7	18	18	18	18	18
FALSE	High	Master Protein	A0A0C4DGQ5	Calpain small subunit 1 OS=Homo sapiens GN=CAPNS1 PE=1 SV=1	0	109.146	47.8261	10	35	8	1	322	33.765	6.23	High	High	High	High	High	High	High	High	High	High		1.031	1.055	0.595	0.891	0.862	1.122	0.765	0.583	0.556	118.2	121.9	124.7	70.3	105.4	101.8	132.7	90.5	68.9	65.7	12	12	12	12	12
FALSE	High	Master Protein	P07195	L-lactate dehydrogenase B chain OS=Homo sapiens GN=LDHB PE=1 SV=2	0	109.108	47.6048	15	57	13	1	334	36.615	6.05	High	High	High	High	High	High	High	High	High	High		0.747	1.06	0.708	1.049	0.886	0.979	0.893	0.594	0.829	114.4	85.4	121.2	81	119.9	101.3	112	102.1	67.9	94.8	14	14	14	14	14
FALSE	High	Master Protein	P09525	Annexin A4 OS=Homo sapiens GN=ANXA4 PE=1 SV=4	0	109.052	58.6207	20	52	19	1	319	35.86	6.13	High	High	High	High	High	High	High	High	High	High		0.9	0.823	0.877	0.972	1.228	0.871	0.953	0.723	0.983	107.2	96.5	88.2	94	104.2	131.6	93.4	102.1	77.5	105.4	19	19	19	19	19
FALSE	High	Master Protein	P32455	Guanylate-binding protein 1 OS=Homo sapiens GN=GBP1 PE=1 SV=2	0	108.825	32.6014	21	38	18	1	592	67.888	6.32	High	High	High	High	High	High	High	High	High	High		1.002	0.946	6.93	1.001	1.856	1.125	1.792	0.964	2.01	53.7	53.8	50.8	372.1	53.8	99.6	60.4	96.2	51.7	107.9	21	21	21	21	21
FALSE	High	Master Protein	H0Y704	Zinc finger protein 185 (Fragment) OS=Homo sapiens GN=ZNF185 PE=1 SV=2	0	108.791	56.0268	18	36	1	1	448	47.482	5.71	High	High	High	High	High	High	High	High	High	High		1.096	0.953	1.185	0.94	0.876	1.016	0.894	0.736	0.659	106.9	117.1	101.8	126.7	100.5	93.7	108.6	95.5	78.6	70.5	1	1	1	1	1
FALSE	High	Master Protein	P00505	Aspartate aminotransferase, mitochondrial OS=Homo sapiens GN=GOT2 PE=1 SV=3	0	108.776	45.5814	19	40	19	1	430	47.487	9.01	High	High	High	High	High	High	High	High	High	High		1.099	0.8	0.533	0.713	0.777	0.839	0.569	0.498	0.395	138.5	152.2	110.7	73.8	98.8	107.6	116.1	78.8	68.9	54.7	19	19	19	19	19
FALSE	High	Master Protein	P12429	Annexin A3 OS=Homo sapiens GN=ANXA3 PE=1 SV=3	0	108.67	59.1331	18	59	18	1	323	36.353	5.92	High	High	High	High	High	High	High	High	High	High		0.922	1.147	1.875	1.37	1.075	1.197	1.831	0.745	5.621	59.6	54.9	68.4	111.7	81.6	64.1	71.3	109.1	44.4	334.9	18	18	18	18	18
FALSE	High	Master Protein	Q9UJU6	Drebrin-like protein OS=Homo sapiens GN=DBNL PE=1 SV=1	0	108.182	45.1163	15	35	1	1	430	48.178	5.05	High	High	High	High	High	High	High	High	High	High		0.833	1.239	0.927	0.95	0.962	1.331	0.92	0.716	0.856	102.7	85.6	127.3	95.2	97.6	98.8	136.7	94.5	73.6	88	16	16	16	16	16
FALSE	High	Master Protein	P07339	Cathepsin D OS=Homo sapiens GN=CTSD PE=1 SV=1	0	107.887	47.8155	15	36	15	1	412	44.524	6.54	High	High	High	High	High	High	High	High	High	High		0.928	0.648	1.413	1.067	1.409	0.917	2.452	1.128	1.843	78.1	72.4	50.6	110.3	83.3	110	71.6	191.5	88.1	144	16	16	16	16	16
FALSE	High	Master Protein	Q92597	Protein NDRG1 OS=Homo sapiens GN=NDRG1 PE=1 SV=1	0	107.458	42.3858	9	35	9	1	394	42.808	5.82	High	High	High	High	High	High	High	High	High	High		1.093	0.802	0.964	1.006	1.098	0.943	0.736	0.539	0.358	117.1	128	93.9	112.9	117.8	128.5	110.4	86.2	63.2	42	11	11	11	11	11
FALSE	High	Master Protein	P43652	Afamin OS=Homo sapiens GN=AFM PE=1 SV=1	0	107.36	37.3957	23	39	23	1	599	69.024	5.9	High	High	High	High	High	High	High	High	High	High		1.053	0.623	0.52	0.62	0.94	0.945	0.616	3.083	1.049	95.7	100.8	59.6	49.8	59.3	90	90.4	58.9	295	100.4	23	23	23	23	23
FALSE	High	Master Protein	O00232	26S proteasome non-ATPase regulatory subunit 12 OS=Homo sapiens GN=PSMD12 PE=1 SV=3	0	107.183	46.2719	20	36	20	1	456	52.871	7.65	High	High	High	High	High	High	High	High	High	High		1.023	0.99	0.651	0.937	0.817	1.014	0.719	0.577	0.672	119	121.8	117.8	77.5	111.5	97.3	120.7	85.6	68.7	80	21	21	21	21	21
FALSE	High	Master Protein	Q14789	Golgin subfamily B member 1 OS=Homo sapiens GN=GOLGB1 PE=1 SV=2	0	106.859	10.8009	32	32	30	1	3259	375.79	5	High	High	High	High	High	High	High	High	High	High		0.981	0.855	0.809	0.985	0.936	0.93	0.96	0.743	0.871	110.3	108.1	94.2	89.2	108.7	103.2	102.5	105.8	81.9	96	32	32	32	32	32
FALSE	High	Master Protein	Q93009	Ubiquitin carboxyl-terminal hydrolase 7 OS=Homo sapiens GN=USP7 PE=1 SV=2	0	106.476	25.4083	23	29	23	1	1102	128.22	5.55	High	High	High	High	High	High	High	High	High	High		0.938	0.833	0.655	0.863	0.83	0.902	0.79	0.629	0.713	122.7	115	102.2	80.3	105.9	101.8	110.6	96.9	77.2	87.5	23	23	23	23	23
FALSE	High	Master Protein	P00352	Retinal dehydrogenase 1 OS=Homo sapiens GN=ALDH1A1 PE=1 SV=2	0	106.268	42.7146	17	37	15	1	501	54.827	6.73	High	High	High	High	High	High	High	High	High	High		0.681	0.883	0.491	0.735	0.69	1.257	0.658	1.214	0.515	123.1	83.8	108.7	60.4	90.5	84.9	154.8	81	149.4	63.4	15	15	15	15	15
FALSE	High	Master Protein	P01834	Immunoglobulin kappa constant OS=Homo sapiens GN=IGKC PE=1 SV=2	0	105.755	85.9813	7	163	7	1	107	11.758	6.52	High	High	High	High	High	High	High	High	High	High		1.12	0.609	1.06	1.013	1.409	1.056	1.38	4.37	1.873	67.2	75.2	40.9	71.2	68	94.6	70.9	92.7	293.5	125.8	7	7	7	7	7
FALSE	High	Master Protein	P14780	Matrix metalloproteinase-9 OS=Homo sapiens GN=MMP9 PE=1 SV=3	0	105.313	40.3112	22	40	22	1	707	78.408	6.06	High	High	High	High	High	High	High	High	High	High		0.784	0.939	2.652	1.347	1.382	0.788	4.636	0.856	7.042	46.7	36.6	43.8	123.8	62.9	64.5	36.8	216.4	39.9	328.7	21	21	21	21	21
FALSE	High	Master Protein	E7EQR4	Ezrin OS=Homo sapiens GN=EZR PE=1 SV=3	0	105.052	43.3447	27	42	18	1	586	69.329	6.16	High	High	High	High	High	High	High	High	High	High		0.944	0.893	4.154	1.052	1.02	1.113	1.385	1.926	1.889	65	61.4	58.1	270.1	68.4	66.3	72.4	90.1	125.3	122.8	20	20	20	20	20
FALSE	High	Master Protein	Q9Y2A7	Nck-associated protein 1 OS=Homo sapiens GN=NCKAP1 PE=1 SV=1	0	105.029	26.0638	29	39	28	1	1128	128.707	6.62	High	High	High	High	High	High	High	High	High	High		1.022	1.131	0.782	1.027	0.931	1.135	0.835	0.766	0.734	106.8	109.2	120.8	83.5	109.7	99.4	121.2	89.2	81.8	78.4	29	29	29	29	29
FALSE	High	Master Protein	P31146	Coronin-1A OS=Homo sapiens GN=CORO1A PE=1 SV=4	0	104.48	39.2625	18	44	17	1	461	50.994	6.68	High	High	High	High	High	High	High	High	High	High		0.9	1.096	4.214	1.222	1.374	1.063	2.923	1.99	8.346	41.4	37.3	45.4	174.7	50.6	56.9	44.1	121.1	82.5	345.9	18	18	18	18	18
FALSE	High	Master Protein	P23142	Fibulin-1 OS=Homo sapiens GN=FBLN1 PE=1 SV=4	0	104.203	31.2945	15	34	6	1	703	77.162	5.22	High	High	High	High	High	High	High	High	High	High		1.043	0.759	0.856	1.804	3.711	1.063	1.529	1.132	1.539	69.3	72.2	52.6	59.3	125	257.1	73.7	105.9	78.4	106.6	16	16	16	16	16
FALSE	High	Master Protein	D3DSM0	Integrin beta OS=Homo sapiens GN=ITGB2 PE=1 SV=1	0	104.073	36.0955	21	39	21	1	712	78.303	6.87	High	High	High	High	High	High	High	High	High	High		0.703	0.641	1.505	1.15	1.172	0.728	2.102	0.731	3.551	75.3	53	48.2	113.3	86.6	88.2	54.8	158.2	55.1	267.3	21	21	21	21	21
FALSE	High	Master Protein	Q16531	DNA damage-binding protein 1 OS=Homo sapiens GN=DDB1 PE=1 SV=1	0	103.937	23.1579	25	42	25	1	1140	126.887	5.26	High	High	High	High	High	High	High	High	High	High		1.032	0.776	0.707	0.834	0.927	0.844	0.763	0.624	0.68	122.1	126	94.7	86.3	101.9	113.3	103.1	93.2	76.2	83.1	25	25	25	25	25
FALSE	High	Master Protein	P40763	Signal transducer and activator of transcription 3 OS=Homo sapiens GN=STAT3 PE=1 SV=2	0	103.444	31.2987	20	29	20	1	770	88.011	6.3	High	High	High	High	High	High	High	High	High	High		0.909	0.799	0.803	0.985	0.813	0.839	0.7	0.63	0.69	122.4	111.3	97.8	98.3	120.6	99.5	102.7	85.7	77.2	84.5	20	20	20	20	20
FALSE	High	Master Protein	P19338	Nucleolin OS=Homo sapiens GN=NCL PE=1 SV=3	0	103.225	31.1268	25	40	24	1	710	76.568	4.7	High	High	High	High	High	High	High	High	High	High		1.007	0.752	1.675	1.101	0.969	0.886	1.365	1.693	2.129	79.5	80.1	59.8	133.2	87.5	77	70.5	108.5	134.6	169.3	25	25	25	25	25
FALSE	High	Master Protein	B4DDD6	Drebrin-like protein OS=Homo sapiens GN=DBNL PE=1 SV=1	0	102.859	48.0296	15	35	1	1	406	45.718	4.96	High	High	High	High	High	High	High	High	High	High		0.953	1.562	0.939	0.914	0.902	1.507	0.85	0.668	1.073	96.5	92	150.6	90.6	88.2	87	145.3	81.9	64.4	103.5	1	1	1	1	1
FALSE	High	Master Protein	Q02818	Nucleobindin-1 OS=Homo sapiens GN=NUCB1 PE=1 SV=4	0	102.454	48.59	21	38	20	1	461	53.846	5.25	High	High	High	High	High	High	High	High	High	High		1.034	0.784	0.979	1.068	1.039	0.75	0.944	0.63	0.788	110.9	114.7	87	108.6	118.5	115.2	83.2	104.7	69.9	87.4	21	21	21	21	21
FALSE	High	Master Protein	A0A0C4DG17	40S ribosomal protein SA OS=Homo sapiens GN=RPSA PE=1 SV=1	0	102.374	51	13	50	13	1	300	33.293	4.87	High	High	High	High	High	High	High	High	High	High		0.982	0.898	0.69	0.908	1.126	0.896	0.716	0.535	0.595	119.8	117.6	107.6	82.7	108.8	134.9	107.3	85.8	64.1	71.3	13	13	13	13	13
FALSE	High	Master Protein	P04220	Ig mu heavy chain disease protein OS=Homo sapiens PE=1 SV=1	0	102.108	57.0332	17	61	1	1	391	43.03	5.24	High	High	High	High	High	High	High	High	High	High		1.095	0.739	1.24	0.794	1.267	0.778	0.959	4.426	1.976	70.1	76.7	51.8	86.9	55.6	88.7	54.5	67.2	310.1	138.5	1	1	1	1	1
FALSE	High	Master Protein	P04899	Guanine nucleotide-binding protein G(i) subunit alpha-2 OS=Homo sapiens GN=GNAI2 PE=1 SV=3	0	101.971	58.3099	17	41	7	1	355	40.425	5.54	High	High	High	High	High	High	High	High	High	High		0.969	0.987	0.679	0.958	0.971	0.894	1.047	0.644	1.141	107.7	104.3	106.2	73.1	103.1	104.5	96.2	112.7	69.4	122.8	17	17	17	17	17
FALSE	High	Master Protein	P40939	Trifunctional enzyme subunit alpha, mitochondrial OS=Homo sapiens GN=HADHA PE=1 SV=2	0	101.779	29.3578	19	31	19	1	763	82.947	9.04	High	High	High	High	High	High	High	High	High	High		0.931	0.813	2.808	0.906	1.023	0.914	1.324	2.173	2.376	70.1	65.3	57	196.8	63.5	71.7	64.1	92.8	152.3	166.5	19	19	19	19	19
FALSE	High	Master Protein	P22234	Multifunctional protein ADE2 OS=Homo sapiens GN=PAICS PE=1 SV=3	0	101.575	44.7059	20	31	20	1	425	47.049	7.23	High	High	High	High	High	High	High	High	High	High		0.942	0.844	0.879	0.952	1.005	0.86	0.783	0.583	0.654	117.6	110.8	99.2	103.4	112	118.2	101.2	92.1	68.6	76.9	20	20	20	20	20
FALSE	High	Master Protein	B5ME19	Eukaryotic translation initiation factor 3 subunit C-like protein OS=Homo sapiens GN=EIF3CL PE=3 SV=1	0	101.368	27.3523	21	34	21	1	914	105.407	5.64	High	High	High	High	High	High	High	High	High	High		1.022	1.013	1.016	1.09	0.977	1.133	0.847	0.739	0.861	103.1	105.4	104.5	104.8	112.3	100.7	116.8	87.3	76.2	88.8	21	21	21	21	21
FALSE	High	Master Protein	H0Y8C6	Importin-5 (Fragment) OS=Homo sapiens GN=IPO5 PE=1 SV=1	0	100.85	27.1156	23	33	23	1	1099	123.778	5.06	High	High	High	High	High	High	High	High	High	High		0.961	1.084	0.827	1.106	0.979	0.997	0.96	0.84	0.994	102.6	98.6	111.2	84.9	113.5	100.4	102.3	98.5	86.1	101.9	23	23	23	23	23
FALSE	High	Master Protein	P30038	Delta-1-pyrroline-5-carboxylate dehydrogenase, mitochondrial OS=Homo sapiens GN=ALDH4A1 PE=1 SV=3	0	100.648	39.6092	18	40	18	1	563	61.681	8.07	High	High	High	High	High	High	High	High	High	High		1.243	0.969	0.624	0.818	0.943	0.92	0.588	0.529	0.435	123.9	154.1	120.1	77.3	101.4	116.8	114	72.9	65.6	53.9	18	18	18	18	18
FALSE	High	Master Protein	P05141	ADP/ATP translocase 2 OS=Homo sapiens GN=SLC25A5 PE=1 SV=7	0	100.445	49.6644	17	62	5	1	298	32.831	9.69	High	High	High	High	High	High	High	High	High	High		1.107	0.963	0.553	0.85	0.712	0.845	0.598	0.472	0.449	132.5	146.6	127.5	73.3	112.6	94.3	111.9	79.2	62.5	59.4	19	19	19	19	19
FALSE	High	Master Protein	O94973	AP-2 complex subunit alpha-2 OS=Homo sapiens GN=AP2A2 PE=1 SV=2	0	100.373	31.5229	22	35	14	1	939	103.895	6.96	High	High	High	High	High	High	High	High	High	High		0.851	0.734	0.771	0.879	0.989	0.862	0.86	0.947	0.96	113	96.1	82.9	87.1	99.3	111.7	97.4	97.1	107	108.4	14	14	14	14	14
FALSE	High	Master Protein	P31930	Cytochrome b-c1 complex subunit 1, mitochondrial OS=Homo sapiens GN=UQCRC1 PE=1 SV=3	0	100.312	38.125	14	33	13	1	480	52.612	6.37	High	High	High	High	High	High	High	High	High	High		1.035	0.952	0.512	0.839	0.827	0.908	0.596	0.509	0.439	131.3	135.9	124.9	67.2	110.2	108.5	119.3	78.3	66.8	57.6	15	15	15	15	15
FALSE	High	Master Protein	P01860	Immunoglobulin heavy constant gamma 3 OS=Homo sapiens GN=IGHG3 PE=1 SV=2	0	99.3294	41.6446	13	226	4	1	377	41.26	7.9	High	High	High	High	High	High	High	High	High	High		0.975	0.61	1.284	1.177	1.524	1.474	7.302	8.048	4.646	35.7	34.8	21.7	45.8	42	54.3	52.6	260.4	287	165.7	4	4	4	4	4
FALSE	High	Master Protein	Q15436	Protein transport protein Sec23A OS=Homo sapiens GN=SEC23A PE=1 SV=2	0	99.3067	27.8431	16	25	14	1	765	86.105	7.08	High	High	High	High	High	High	High	High	High	High		0.966	0.803	1.043	1.003	1.064	0.892	1.103	0.697	1.077	103.6	100.2	83.2	108.1	104	110.2	92.4	114.3	72.2	111.6	16	16	16	16	16
FALSE	High	Master Protein	P07954	Fumarate hydratase, mitochondrial OS=Homo sapiens GN=FH PE=1 SV=3	0	99.2092	34.1176	13	31	13	1	510	54.602	8.76	High	High	High	High	High	High	High	High	High	High		0.971	0.773	0.732	1.017	0.945	1.077	0.966	0.704	0.7	112.5	109.2	87	82.4	114.5	106.3	121.2	108.7	79.3	78.8	13	13	13	13	13
FALSE	High	Master Protein	Q93008	Probable ubiquitin carboxyl-terminal hydrolase FAF-X OS=Homo sapiens GN=USP9X PE=1 SV=3	0	99.1192	9.96109	24	31	24	1	2570	292.094	5.8	High	High	High	High	High	High	High	High	High	High		0.946	1.098	0.987	0.993	0.949	1.203	0.877	0.739	0.843	103.8	98.1	113.9	102.4	103.1	98.5	124.9	91	76.7	87.5	24	24	24	24	24
FALSE	High	Master Protein	P10909	Clusterin OS=Homo sapiens GN=CLU PE=1 SV=1	0	99.026	32.294	14	43	14	1	449	52.461	6.27	High	High	High	High	High	High	High	High	High	High		1.079	0.766	0.582	0.888	1.809	0.759	0.646	1.795	0.818	98.6	106.4	75.6	57.4	87.6	178.3	74.9	63.7	176.9	80.6	14	14	14	14	14
FALSE	High	Master Protein	P19823	Inter-alpha-trypsin inhibitor heavy chain H2 OS=Homo sapiens GN=ITIH2 PE=1 SV=2	0	98.9364	23.0444	19	47	19	1	946	106.397	6.86	High	High	High	High	High	High	High	High	High	High		0.749	0.617	1.003	1.017	1.343	0.941	1.648	5.089	2.26	63.8	47.8	39.4	64	64.9	85.7	60.1	105.2	324.8	144.2	19	19	19	19	19
FALSE	High	Master Protein	P01011	Alpha-1-antichymotrypsin OS=Homo sapiens GN=SERPINA3 PE=1 SV=2	0	98.8852	31.4421	11	32	11	1	423	47.621	5.52	High	High	High	High	High	High	High	High	High	High		1.157	0.978	0.647	0.699	1.633	0.476	0.589	1.83	0.37	106.6	123.4	104.3	69	74.5	174.1	50.8	62.8	195.1	39.4	11	11	11	11	11
FALSE	High	Master Protein	P30453	HLA class I histocompatibility antigen, A-34 alpha chain OS=Homo sapiens GN=HLA-A PE=1 SV=1	0	98.7017	39.1781	12	33	5	1	365	41.029	6.3	High	High	High	High	High	High	High	High	High	High		0.951	0.609	1.367	0.816	1.188	1.597	2.955	0.907	1.744	76.1	72.4	46.4	104.1	62.1	90.5	121.6	225	69	132.7	12	12	12	12	12
FALSE	High	Master Protein	Q93084	Sarcoplasmic/endoplasmic reticulum calcium ATPase 3 OS=Homo sapiens GN=ATP2A3 PE=1 SV=2	0	98.6631	19.8466	18	29	10	1	1043	113.904	5.57	High	High	High	High	High	High	High	High	High	High		0.647	0.697	0.987	1.182	0.975	0.869	1.396	0.855	1.497	99	64.1	69	97.6	117	96.5	86	138.2	84.6	148.1	10	10	10	10	10
FALSE	High	Master Protein	P40227	T-complex protein 1 subunit zeta OS=Homo sapiens GN=CCT6A PE=1 SV=3	0	98.6381	36.5348	16	28	16	1	531	57.988	6.68	High	High	High	High	High	High	High	High	High	High		0.942	0.809	2.611	1.123	1.13	0.974	1.655	1.585	2.06	72	67.8	58.3	188	80.9	81.4	70.1	119.1	114.1	148.3	16	16	16	16	16
FALSE	High	Master Protein	Q15029	116 kDa U5 small nuclear ribonucleoprotein component OS=Homo sapiens GN=EFTUD2 PE=1 SV=1	0	98.6285	25	19	28	18	1	972	109.366	5	High	High	High	High	High	High	High	High	High	High		0.934	0.576	0.704	0.889	0.983	0.801	0.864	0.735	0.734	121.7	113.6	70.1	85.6	108.2	119.6	97.4	105.1	89.4	89.3	18	18	18	18	18
FALSE	High	Master Protein	P51572	B-cell receptor-associated protein 31 OS=Homo sapiens GN=BCAP31 PE=1 SV=3	0	98.4653	53.6585	18	43	18	1	246	27.974	8.44	High	High	High	High	High	High	High	High	High	High		0.994	0.958	0.667	0.785	0.823	0.82	0.819	0.412	0.688	125.5	124.8	120.3	83.8	98.5	103.3	103	102.8	51.7	86.4	19	19	19	19	19
FALSE	High	Master Protein	P51884	Lumican OS=Homo sapiens GN=LUM PE=1 SV=2	0	98.4168	38.1657	11	43	11	1	338	38.405	6.61	High	High	High	High	High	High	High	High	High	High		0.846	0.464	1.056	1.293	2.331	0.764	2.312	3.618	1.809	64.5	54.6	30	68.1	83.4	150.5	49.3	149.2	233.5	116.8	11	11	11	11	11
FALSE	High	Master Protein	O00151	PDZ and LIM domain protein 1 OS=Homo sapiens GN=PDLIM1 PE=1 SV=4	0	98.1696	56.231	15	38	15	1	329	36.049	7.02	High	High	High	High	High	High	High	High	High	High		0.996	0.699	1.446	1.272	1.13	0.865	1.262	1.044	1.047	92.9	92.6	65	134.4	118.2	105	80.4	117.3	97	97.3	15	15	15	15	15
FALSE	High	Master Protein	P01861	Immunoglobulin heavy constant gamma 4 OS=Homo sapiens GN=IGHG4 PE=1 SV=1	0	97.8924	47.0948	11	75	5	1	327	35.918	7.36	High	High	High	High	High	High	High	High	High	High		1.023	2.074	4.456	1.486	2.248	2.063	3.841	8.018	5.155	31.9	32.6	66.1	142.1	47.4	71.7	65.8	122.5	255.7	164.4	5	5	5	5	5
FALSE	High	Master Protein	P47897	Glutamine--tRNA ligase OS=Homo sapiens GN=QARS PE=1 SV=1	0	97.5122	32.2581	23	37	2	1	775	87.743	7.15	High	High	High	High	High	High	High	High	High	High		0.964	1.051	0.727	0.896	0.893	1.102	0.78	0.668	0.74	113.4	109.3	119.1	82.5	101.5	101.2	125	88.5	75.7	83.9	22	22	22	22	22
FALSE	High	Master Protein	Q01813	ATP-dependent 6-phosphofructokinase, platelet type OS=Homo sapiens GN=PFKP PE=1 SV=2	0	97.491	26.0204	18	33	15	1	784	85.542	7.55	High	High	High	High	High	High	High	High	High	High		1.054	1.259	0.992	1.255	0.875	1.186	0.867	0.7	0.675	101.4	106.9	127.7	100.6	127.2	88.7	120.2	87.9	71	68.5	15	15	15	15	15
FALSE	High	Master Protein	O60716	Catenin delta-1 OS=Homo sapiens GN=CTNND1 PE=1 SV=1	0	97.4467	27.5826	22	37	22	1	968	108.103	6.23	High	High	High	High	High	High	High	High	High	High		1.106	0.905	1.325	0.948	1.168	0.879	0.918	0.975	0.722	100.5	111.2	91	133.2	95.3	117.4	88.4	92.3	98.1	72.6	22	22	22	22	22
FALSE	High	Master Protein	P02649	Apolipoprotein E OS=Homo sapiens GN=APOE PE=1 SV=1	0	97.032	54.8896	17	33	17	1	317	36.132	5.73	High	High	High	High	High	High	High	High	High	High		1.003	0.77	0.649	0.717	1.067	1.066	1.05	2.087	1.072	95.4	95.7	73.5	61.9	68.4	101.8	101.7	100.2	199.2	102.3	17	17	17	17	17
FALSE	High	Master Protein	P05388	60S acidic ribosomal protein P0 OS=Homo sapiens GN=RPLP0 PE=1 SV=1	0	97.0013	51.735	14	37	14	1	317	34.252	5.97	High	High	High	High	High	High	High	High	High	High		1.056	0.954	0.92	1.085	0.787	1.087	0.9	0.632	0.785	108.6	114.7	103.7	100	117.8	85.4	118	97.8	68.7	85.3	14	14	14	14	14
FALSE	High	Master Protein	Q5VT79	Annexin A8-like protein 1 OS=Homo sapiens GN=ANXA8L1 PE=2 SV=2	0	96.6575	54.1284	14	33	2	1	327	36.856	5.78	High	High	High	High	High	High	High	High	High	High		1.035	1.14	0.708	1.012	1.041	1.108	0.55	0.448	0.272	120.3	124.5	137.1	85.1	121.7	125.2	133.3	66.1	53.9	32.8	14	14	14	14	14
FALSE	High	Master Protein	O95202	Mitochondrial proton/calcium exchanger protein OS=Homo sapiens GN=LETM1 PE=1 SV=1	0	96.4924	29.364	19	29	19	1	739	83.302	6.7	High	High	High	High	High	High	High	High	High	High		1.053	0.867	0.65	0.864	0.837	0.83	0.677	0.513	0.493	128.5	135.2	111.4	83.5	111	107.5	106.6	87	66	63.4	19	19	19	19	19
FALSE	High	Master Protein	Q9Y446	Plakophilin-3 OS=Homo sapiens GN=PKP3 PE=1 SV=1	0	96.3517	31.6186	22	30	22	1	797	87.029	9.32	High	High	High	High	High	High	High	High	High	High		1.204	1.477	2.357	1.184	1.115	1.53	1.151	1.062	0.553	79.2	95.3	116.9	186.6	93.7	88.3	121.1	91.1	84.1	43.8	22	22	22	22	22
FALSE	High	Master Protein	P13804	Electron transfer flavoprotein subunit alpha, mitochondrial OS=Homo sapiens GN=ETFA PE=1 SV=1	0	96.3271	44.1441	12	26	12	1	333	35.058	8.38	High	High	High	High	High	High	High	High	High	High		1.011	0.764	0.829	0.938	1.127	0.982	1.027	0.708	0.747	109.5	110.7	83.6	90.8	102.7	123.4	107.6	112.5	77.5	81.8	12	12	12	12	12
FALSE	High	Master Protein	Q9Y4L1	Hypoxia up-regulated protein 1 OS=Homo sapiens GN=HYOU1 PE=1 SV=1	0	96.2014	24.6246	21	31	21	1	999	111.266	5.22	High	High	High	High	High	High	High	High	High	High		0.719	0.675	2.013	1.281	0.897	1.086	2.114	1.302	2.414	74.1	53.3	50	149.1	94.9	66.5	80.4	156.6	96.4	178.8	21	21	21	21	21
FALSE	High	Master Protein	P61978	Heterogeneous nuclear ribonucleoprotein K OS=Homo sapiens GN=HNRNPK PE=1 SV=1	0	96.0264	39.5248	17	39	3	1	463	50.944	5.54	High	High	High	High	High	High	High	High	High	High		1.042	0.677	1.518	1.057	0.935	0.952	1.478	1.135	1.757	86.6	90.2	58.6	131.4	91.5	80.9	82.4	128	98.2	152.2	18	18	18	18	18
FALSE	High	Master Protein	P23141	Liver carboxylesterase 1 OS=Homo sapiens GN=CES1 PE=1 SV=2	0	95.9169	37.2134	18	27	18	1	567	62.481	6.6	High	High	High	High	High	High	High	High	High	High		0.907	0.723	0.32	0.513	0.421	1.669	0.662	0.942	0.628	128.5	116.5	92.9	41.1	65.9	54.1	214.4	85	121.1	80.6	18	18	18	18	18
FALSE	High	Master Protein	P07814	Bifunctional glutamate/proline--tRNA ligase OS=Homo sapiens GN=EPRS PE=1 SV=5	0	95.6676	18.9815	25	30	24	1	1512	170.483	7.33	High	High	High	High	High	High	High	High	High	High		1.098	1.08	1.54	0.934	0.938	0.746	1.187	1.026	1.505	90.5	99.3	97.7	139.4	84.5	84.9	67.5	107.4	92.8	136.1	25	25	25	25	25
FALSE	High	Master Protein	P62879	Guanine nucleotide-binding protein G(I)/G(S)/G(T) subunit beta-2 OS=Homo sapiens GN=GNB2 PE=1 SV=3	0	95.2907	48.8235	13	30	5	1	340	37.307	6	High	High	High	High	High	High	High	High	High	High		0.924	0.784	0.711	0.98	0.906	1.007	0.973	0.609	0.894	113.8	105.1	89.2	80.9	111.5	103.1	114.6	110.7	69.3	101.8	14	14	14	14	14
FALSE	High	Master Protein	Q06830	Peroxiredoxin-1 OS=Homo sapiens GN=PRDX1 PE=1 SV=1	0	95.284	66.3317	14	48	10	1	199	22.096	8.13	High	High	High	High	High	High	High	High	High	High		0.821	0.622	0.871	1.041	0.888	1.39	0.897	0.613	0.63	114	93.6	70.9	99.3	118.6	101.3	158.4	102.2	69.9	71.8	15	15	15	15	15
FALSE	High	Master Protein	Q14574	Desmocollin-3 OS=Homo sapiens GN=DSC3 PE=1 SV=3	0	95.2282	26.0045	17	24	12	1	896	99.906	6.1	High	High	High	High	High	High	High	High	High	High		1.045	0.933	1.074	0.949	1.617	0.926	0.676	0.601	0.326	109.3	114.2	102	117.4	103.8	176.8	101.3	73.9	65.7	35.6	16	16	16	16	16
FALSE	High	Master Protein	P01008	Antithrombin-III OS=Homo sapiens GN=SERPINC1 PE=1 SV=1	0	94.9246	40.5172	16	33	16	1	464	52.569	6.71	High	High	High	High	High	High	High	High	High	High		0.872	0.54	0.49	0.638	1.083	0.576	0.574	1.493	0.66	126.2	110	68.1	61.8	80.5	136.7	72.7	72.5	188.4	83.2	16	16	16	16	16
FALSE	High	Master Protein	Q9Y6N5	Sulfide:quinone oxidoreductase, mitochondrial OS=Homo sapiens GN=SQOR PE=1 SV=1	0	94.9	48.8889	22	47	22	1	450	49.929	9.11	High	High	High	High	High	High	High	High	High	High		1.029	0.744	1.524	1.036	0.962	0.711	1.096	0.943	1.39	95.8	98.6	71.3	146	99.3	92.1	68.2	105	90.4	133.2	22	22	22	22	22
FALSE	High	Master Protein	G3V1V0	Myosin light polypeptide 6 OS=Homo sapiens GN=MYL6 PE=1 SV=1	0	94.7798	75.7764	11	63	1	1	161	18.026	4.77	High	High	High	High	High	High	High	High	High	High		1.163	2.515	0.504	1.699	0.844	1.393	0.736	0.445	0.636	91.5	106.3	230	46.1	155.4	77.2	127.4	67.3	40.7	58.1	15	15	15	15	15
FALSE	High	Master Protein	Q16853	Membrane primary amine oxidase OS=Homo sapiens GN=AOC3 PE=1 SV=3	0	94.5519	26.9987	17	38	17	1	763	84.568	6.52	High	High	High	High	High	High	High	High	High	High		1.17	2.223	0.47	1.497	0.787	1.272	0.567	0.636	0.428	99.5	116.4	221.2	46.8	149	78.3	126.5	56.4	63.2	42.6	18	18	18	18	18
FALSE	High	Master Protein	P25786	Proteasome subunit alpha type-1 OS=Homo sapiens GN=PSMA1 PE=1 SV=1	0	94.3645	71.4829	15	35	15	1	263	29.537	6.61	High	High	High	High	High	High	High	High	High	High		0.862	0.783	0.806	0.882	0.893	0.919	0.836	0.679	0.833	117.7	101.5	92.1	94.9	103.8	105.1	108.3	98.4	79.9	98.1	15	15	15	15	15
FALSE	High	Master Protein	Q99536	Synaptic vesicle membrane protein VAT-1 homolog OS=Homo sapiens GN=VAT1 PE=1 SV=2	0	94.345	32.8244	10	30	10	1	393	41.893	6.29	High	High	High	High	High	High	High	High	High	High		0.944	0.998	0.685	0.919	1.059	1.32	0.96	0.842	1.123	101.5	95.9	101.3	69.5	93.3	107.5	134	97.5	85.5	114	10	10	10	10	10
FALSE	High	Master Protein	P30838	Aldehyde dehydrogenase, dimeric NADP-preferring OS=Homo sapiens GN=ALDH3A1 PE=1 SV=3	0	94.2837	37.9691	15	27	14	1	453	50.363	6.54	High	High	High	High	High	High	High	High	High	High		0.815	0.692	0.438	0.519	0.69	0.848	0.379	0.505	0.296	161.8	131.9	111.9	70.9	83.9	111.6	137.1	61.3	81.7	47.8	14	14	14	14	14
FALSE	High	Master Protein	P22626	Heterogeneous nuclear ribonucleoproteins A2/B1 OS=Homo sapiens GN=HNRNPA2B1 PE=1 SV=2	0	94.2275	43.9093	14	38	12	1	353	37.407	8.95	High	High	High	High	High	High	High	High	High	High		0.882	0.703	2.618	1.058	1.084	1.072	1.845	1.816	2.438	68.9	60.7	48.5	180.4	72.9	74.7	73.9	127.1	125.1	167.9	14	14	14	14	14
FALSE	High	Master Protein	P17987	T-complex protein 1 subunit alpha OS=Homo sapiens GN=TCP1 PE=1 SV=1	0	94.2117	38.6691	17	32	17	1	556	60.306	6.11	High	High	High	High	High	High	High	High	High	High		1.033	0.822	1.47	1.183	0.961	1.013	1.303	1.036	1.289	90	92.9	74	132.3	106.5	86.5	91.2	117.3	93.3	116	17	17	17	17	17
FALSE	High	Master Protein	Q32Q12	Nucleoside diphosphate kinase OS=Homo sapiens GN=NME1-NME2 PE=1 SV=1	0	93.9239	70.5479	14	46	2	1	292	32.621	8.48	High	High	High	High	High	High	High	High	High	High		0.86	0.868	0.923	0.936	0.987	0.982	0.847	0.664	0.798	112.8	97	97.9	104.2	105.6	111.3	110.8	95.6	74.9	90	15	15	15	15	15
FALSE	High	Master Protein	Q16643	Drebrin OS=Homo sapiens GN=DBN1 PE=1 SV=4	0	93.7758	34.6687	15	23	15	1	649	71.385	4.45	High	High	High	High	High	High	High	High	High	High		1.023	0.975	0.654	0.99	1.032	0.913	1.064	0.787	0.904	107.1	109.5	104.4	70	106	110.4	97.8	113.9	84.2	96.8	15	15	15	15	15
FALSE	High	Master Protein	P60228	Eukaryotic translation initiation factor 3 subunit E OS=Homo sapiens GN=EIF3E PE=1 SV=1	0	93.7377	46.5169	18	24	18	1	445	52.187	6.04	High	High	High	High	High	High	High	High	High	High		0.982	1.054	0.591	0.993	0.879	1.016	0.686	0.554	0.593	119.8	117.7	126.3	70.8	119	105.3	121.7	82.2	66.3	71	18	18	18	18	18
FALSE	High	Master Protein	P02748	Complement component C9 OS=Homo sapiens GN=C9 PE=1 SV=2	0	93.7192	27.5492	16	42	16	1	559	63.133	5.59	High	High	High	High	High	High	High	High	High	High		1.073	0.786	0.705	1.049	1.705	0.627	0.892	1.649	1.068	94.7	101.7	74.4	66.8	99.4	161.6	59.4	84.5	156.2	101.2	16	16	16	16	16
FALSE	High	Master Protein	P16152	Carbonyl reductase [NADPH] 1 OS=Homo sapiens GN=CBR1 PE=1 SV=3	0	93.6829	67.87	15	26	13	1	277	30.356	8.32	High	High	High	High	High	High	High	High	High	High		0.914	0.639	1.175	1.063	1.123	1.123	0.859	1.414	0.783	99.1	90.5	63.4	116.4	105.3	111.3	111.2	85.1	140.1	77.5	15	15	15	15	15
FALSE	High	Master Protein	Q15393	Splicing factor 3B subunit 3 OS=Homo sapiens GN=SF3B3 PE=1 SV=4	0	93.6488	20.0493	21	28	20	1	1217	135.492	5.26	High	High	High	High	High	High	High	High	High	High		1.053	0.78	0.824	0.987	0.947	0.861	0.919	0.713	0.826	112.2	118.2	87.5	92.5	110.8	106.3	96.6	103.2	80	92.7	20	20	20	20	20
FALSE	High	Master Protein	P40926	Malate dehydrogenase, mitochondrial OS=Homo sapiens GN=MDH2 PE=1 SV=3	0	93.1583	49.1124	13	38	13	1	338	35.481	8.68	High	High	High	High	High	High	High	High	High	High		0.982	0.687	3.39	0.743	0.981	0.795	1.09	2.126	2.093	72	70.7	49.5	244.1	53.5	70.6	57.2	78.5	153.1	150.7	13	13	13	13	13
FALSE	High	Master Protein	P23396	40S ribosomal protein S3 OS=Homo sapiens GN=RPS3 PE=1 SV=2	0	93.1133	68.7243	16	48	11	1	243	26.671	9.66	High	High	High	High	High	High	High	High	High	High		1.029	0.79	1.836	1.307	0.948	1.216	1.345	1.237	1.555	81.5	83.9	64.4	149.7	106.6	77.3	99.2	109.7	100.8	126.8	16	16	16	16	16
FALSE	High	Master Protein	P54920	Alpha-soluble NSF attachment protein OS=Homo sapiens GN=NAPA PE=1 SV=3	0	92.9655	61.3559	15	28	15	1	295	33.211	5.36	High	High	High	High	High	High	High	High	High	High		0.963	1.116	0.778	0.864	0.823	1.144	0.726	0.559	0.649	116	111.7	129.4	90.3	100.2	95.4	132.7	84.2	64.8	75.3	16	16	16	16	16
FALSE	High	Master Protein	O43852	Calumenin OS=Homo sapiens GN=CALU PE=1 SV=2	0	92.8549	51.4286	15	30	15	1	315	37.084	4.64	High	High	High	High	High	High	High	High	High	High		0.818	0.819	0.775	1.044	1.095	0.776	1.181	0.772	1.046	107.2	87.8	87.8	83	111.9	117.4	83.2	126.6	82.7	112.2	15	15	15	15	15
FALSE	High	Master Protein	Q8WXH0	Nesprin-2 OS=Homo sapiens GN=SYNE2 PE=1 SV=3	0	92.2333	4.76398	32	34	29	1	6885	795.944	5.36	High	High	High	High	High	High	High	High	High	High		1.016	0.841	0.799	0.943	0.83	0.909	0.789	0.665	0.654	118.4	120.3	99.6	94.6	111.6	98.3	107.7	93.4	78.8	77.4	31	31	31	31	31
FALSE	High	Master Protein	Q9BS26	Endoplasmic reticulum resident protein 44 OS=Homo sapiens GN=ERP44 PE=1 SV=1	0	92.1644	43.3498	17	34	15	1	406	46.941	5.26	High	High	High	High	High	High	High	High	High	High		0.885	0.829	0.96	1.026	0.908	1.04	1.153	0.677	1.02	105.3	93.2	87.3	101.1	108	95.6	109.5	121.4	71.3	107.4	17	17	17	17	17
FALSE	High	Master Protein	P02763	Alpha-1-acid glycoprotein 1 OS=Homo sapiens GN=ORM1 PE=1 SV=1	0	92.1056	43.2836	9	65	6	1	201	23.497	5.02	High	High	High	High	High	High	High	High	High	High		1.077	0.732	0.597	1.025	1.344	0.493	0.752	2.035	0.582	103.8	111.7	76	61.9	106.3	139.4	51.2	78	211.2	60.4	7	7	7	7	7
FALSE	High	Master Protein	P08754	Guanine nucleotide-binding protein G(k) subunit alpha OS=Homo sapiens GN=GNAI3 PE=1 SV=3	0	92.0799	46.0452	15	35	6	1	354	40.506	5.69	High	High	High	High	High	High	High	High	High	High		1.039	1.177	0.759	1.006	0.881	1.154	0.775	0.534	0.654	111.4	115.8	131	84.6	112	98.1	128.6	86.3	59.5	72.8	6	6	6	6	6
FALSE	High	Master Protein	P35232	Prohibitin OS=Homo sapiens GN=PHB PE=1 SV=1	0	92.0413	61.3971	14	40	14	1	272	29.786	5.76	High	High	High	High	High	High	High	High	High	High		0.963	0.593	0.81	0.977	1.089	0.839	0.958	0.704	0.719	115.6	111.3	68.6	93.6	113	125.8	96.9	110.7	81.4	83.1	14	14	14	14	14
FALSE	High	Master Protein	Q13561	Dynactin subunit 2 OS=Homo sapiens GN=DCTN2 PE=1 SV=4	0	91.8905	47.1322	16	31	15	1	401	44.204	5.21	High	High	High	High	High	High	High	High	High	High		0.93	1.146	0.719	1.012	0.917	1.21	0.858	0.667	0.778	108.3	100.7	124	77.9	109.5	99.3	131	92.9	72.2	84.2	16	16	16	16	16
FALSE	High	Master Protein	P12956	X-ray repair cross-complementing protein 6 OS=Homo sapiens GN=XRCC6 PE=1 SV=2	0	91.3788	35.1396	20	32	20	1	609	69.799	6.64	High	High	High	High	High	High	High	High	High	High		0.993	0.872	3.268	1.2	1.09	0.867	1.786	2.359	2.869	61.3	60.9	53.5	200.5	73.6	66.8	53.2	109.5	144.7	176	20	20	20	20	20
FALSE	High	Master Protein	G8JLA2	Myosin light polypeptide 6 OS=Homo sapiens GN=MYL6 PE=1 SV=1	0	91.3755	80.2632	11	62	1	1	152	17.078	4.55	High	High	High	High	High	High	High	High	High	High		1.009	1.399	0.807	1.153	0.958	0.981	1.099	0.849	0.864	98.8	99.7	138.2	79.8	114	94.7	97	108.6	83.9	85.3	1	1	1	1	1
FALSE	High	Master Protein	G3V180	Dipeptidyl peptidase 3 OS=Homo sapiens GN=DPP3 PE=1 SV=1	0	91.3593	32.7609	21	30	21	1	757	84.324	5.03	High	High	High	High	High	High	High	High	High	High		0.921	1.106	0.725	0.805	0.859	0.988	0.809	0.65	0.85	114.8	105.6	127	83.3	92.4	98.6	113.4	92.8	74.6	97.6	21	21	21	21	21
FALSE	High	Master Protein	Q9NZN3	EH domain-containing protein 3 OS=Homo sapiens GN=EHD3 PE=1 SV=2	0	91.0869	39.4393	17	32	6	1	535	60.849	6.57	High	High	High	High	High	High	High	High	High	High		0.972	0.86	1.083	1.064	1.088	1.081	0.918	0.587	0.628	107.7	104.8	92.7	116.6	114.6	117.2	116.5	98.9	63.3	67.7	6	6	6	6	6
FALSE	High	Master Protein	Q02388	Collagen alpha-1(VII) chain OS=Homo sapiens GN=COL7A1 PE=1 SV=2	0	91.0356	9.98641	23	30	23	1	2944	295.041	6.27	High	High	High	High	High	High	High	High	High	High		1.368	0.728	1.346	1.498	2.064	1.021	1.082	0.721	0.801	86	117.6	62.6	115.8	128.9	177.5	87.8	93	62	68.9	23	23	23	23	23
FALSE	High	Master Protein	O95757	Heat shock 70 kDa protein 4L OS=Homo sapiens GN=HSPA4L PE=1 SV=3	0	90.9308	26.3409	19	27	15	1	839	94.453	5.88	High	High	High	High	High	High	High	High	High	High		1.063	1.316	0.9	1.209	0.922	1.043	0.733	0.609	0.538	107.1	113.9	141.1	96.4	129.6	98.8	111.7	78.5	65.3	57.6	15	15	15	15	15
FALSE	High	Master Protein	P09543	2',3'-cyclic-nucleotide 3'-phosphodiesterase OS=Homo sapiens GN=CNP PE=1 SV=2	0	90.3352	36.342	16	26	16	1	421	47.549	9.07	High	High	High	High	High	High	High	High	High	High		1.044	0.876	1.074	0.953	1.037	0.96	0.902	0.774	0.853	105.5	110.2	92.5	113.4	100.6	109.4	101.3	95.2	81.7	90.1	16	16	16	16	16
FALSE	High	Master Protein	P62873	Guanine nucleotide-binding protein G(I)/G(S)/G(T) subunit beta-1 OS=Homo sapiens GN=GNB1 PE=1 SV=3	0	90.3285	41.7647	12	25	6	1	340	37.353	6	High	High	High	High	High	High	High	High	High	High		0.876	0.785	0.787	1.134	1.08	0.973	1.222	0.735	1.13	102.9	90.1	80.7	80.9	116.7	111.1	100.1	125.7	75.6	116.2	6	6	6	6	6
FALSE	High	Master Protein	P00367	Glutamate dehydrogenase 1, mitochondrial OS=Homo sapiens GN=GLUD1 PE=1 SV=2	0	90.1891	27.2401	15	35	15	1	558	61.359	7.8	High	High	High	High	High	High	High	High	High	High		0.942	0.607	0.983	1.071	0.941	0.879	1.204	1.223	1.113	100.4	94.5	60.9	98.7	107.5	94.4	88.2	120.9	122.8	111.7	15	15	15	15	15
FALSE	High	Master Protein	P36871	Phosphoglucomutase-1 OS=Homo sapiens GN=PGM1 PE=1 SV=3	0	90.1786	38.2562	19	34	19	1	562	61.411	6.76	High	High	High	High	High	High	High	High	High	High		0.941	1.057	0.826	0.971	0.849	1.135	0.863	0.895	1.036	104.5	98.3	110.4	86.3	101.5	88.7	118.6	90.1	93.5	108.2	19	19	19	19	19
FALSE	High	Master Protein	Q2M2I5	Keratin, type I cytoskeletal 24 OS=Homo sapiens GN=KRT24 PE=1 SV=1	0	89.3687	32	17	92	13	1	525	55.053	4.96	High	High	High	High	High	High	High	High	High	High		1.208	0.192	0.244	0.187	0.218	0.411	0.362	0.247	0.192	234.7	283.4	45	57.3	43.9	51.2	96.5	84.8	57.9	45.1	13	13	13	13	13
FALSE	High	Master Protein	P55884	Eukaryotic translation initiation factor 3 subunit B OS=Homo sapiens GN=EIF3B PE=1 SV=3	0	89.1505	24.8157	17	31	17	1	814	92.424	5	High	High	High	High	High	High	High	High	High	High		1.113	1.273	0.781	1.105	0.873	1.091	0.821	0.617	0.688	106.8	118.9	136	83.5	118	93.2	116.5	87.7	65.9	73.5	17	17	17	17	17
FALSE	High	Master Protein	Q15582	Transforming growth factor-beta-induced protein ig-h3 OS=Homo sapiens GN=TGFBI PE=1 SV=1	0	88.9215	27.672	17	37	17	1	683	74.634	7.71	High	High	High	High	High	High	High	High	High	High		0.95	0.712	1.363	1.074	1.582	0.804	2.332	0.877	1.743	80.4	76.4	57.2	109.6	86.4	127.2	64.6	187.5	70.5	140.1	18	18	18	18	18
FALSE	High	Master Protein	P11413	Glucose-6-phosphate 1-dehydrogenase OS=Homo sapiens GN=G6PD PE=1 SV=4	0	88.7102	32.6214	19	39	19	1	515	59.219	6.84	High	High	High	High	High	High	High	High	High	High		0.828	0.935	0.976	0.97	1.041	1.181	0.996	0.65	1.561	98.6	81.7	92.3	96.3	95.7	102.7	116.5	98.2	64.1	154	19	19	19	19	19
FALSE	High	Master Protein	P12830	Cadherin-1 OS=Homo sapiens GN=CDH1 PE=1 SV=3	0	88.4381	21.542	18	45	15	1	882	97.396	4.73	High	High	High	High	High	High	High	High	High	High		1.301	1.01	0.53	0.733	0.82	1.003	0.466	0.412	0.244	133	173	134.3	70.6	97.4	109	133.4	62	54.8	32.4	18	18	18	18	18
FALSE	High	Master Protein	P09972	Fructose-bisphosphate aldolase C OS=Homo sapiens GN=ALDOC PE=1 SV=2	0	88.3969	36.8132	14	28	10	1	364	39.431	6.87	High	High	High	High	High	High	High	High	High	High		0.92	0.893	0.748	0.908	0.865	1.163	0.821	0.693	0.783	113.7	104.6	101.5	85.1	103.2	98.4	132.3	93.4	78.8	89	10	10	10	10	10
FALSE	High	Master Protein	P51911	Calponin-1 OS=Homo sapiens GN=CNN1 PE=1 SV=2	0	88.3749	47.138	13	36	11	1	297	33.15	9.07	High	High	High	High	High	High	High	High	High	High		1.804	2.361	0.563	2.905	0.85	1.794	0.797	0.724	0.472	75.4	135.9	177.9	42.4	218.9	64	135.2	60.1	54.6	35.5	14	14	14	14	14
FALSE	High	Master Protein	O95373	Importin-7 OS=Homo sapiens GN=IPO7 PE=1 SV=1	0	88.1829	19.7495	15	23	14	1	1038	119.44	4.82	High	High	High	High	High	High	High	High	High	High		0.859	0.959	0.71	0.992	0.847	0.977	0.704	0.632	0.609	120.6	103.7	115.7	85.6	119.7	102.2	117.9	85	76.2	73.5	15	15	15	15	15
FALSE	High	Master Protein	P62140	Serine/threonine-protein phosphatase PP1-beta catalytic subunit OS=Homo sapiens GN=PPP1CB PE=1 SV=3	0	88.1752	57.4924	13	31	4	1	327	37.163	6.19	High	High	High	High	High	High	High	High	High	High		0.98	0.927	1.236	1.082	0.98	1.038	1.35	0.917	1.178	93.6	91.7	86.8	115.7	101.2	91.7	97.1	126.3	85.8	110.2	13	13	13	13	13
FALSE	High	Master Protein	O60218	Aldo-keto reductase family 1 member B10 OS=Homo sapiens GN=AKR1B10 PE=1 SV=2	0	88.0529	52.5316	16	34	16	1	316	35.997	7.84	High	High	High	High	High	High	High	High	High	High		0.738	0.953	2.067	1.092	1.181	0.892	0.8	0.612	0.405	102.7	75.7	97.9	212.2	112.1	121.2	91.6	82.1	62.8	41.6	16	16	16	16	16
FALSE	High	Master Protein	Q9UKX2	Myosin-2 OS=Homo sapiens GN=MYH2 PE=1 SV=1	0	88.0391	14.7862	28	32	11	1	1941	222.906	5.82	High	High	High	High	High	High	High	High	High	High		0.719	0.602	0.764	0.853	1.017	0.924	0.985	7.331	1.03	65.7	47.2	39.6	50.2	56	66.8	60.7	64.7	481.4	67.7	11	11	11	11	11
FALSE	High	Master Protein	P54578	Ubiquitin carboxyl-terminal hydrolase 14 OS=Homo sapiens GN=USP14 PE=1 SV=3	0	87.8143	35.0202	17	27	17	1	494	56.033	5.3	High	High	High	High	High	High	High	High	High	High		0.849	0.892	0.797	1.117	1.041	0.943	0.923	0.642	0.808	111	94.2	99	88.5	123.9	115.6	104.6	102.4	71.3	89.6	17	17	17	17	17
FALSE	High	Master Protein	P10412	Histone H1.4 OS=Homo sapiens GN=HIST1H1E PE=1 SV=2	0	87.7885	42.4658	14	67	5	1	219	21.852	11.03	High	High	High	High	High	High	High	High	High	High		0.915	0.682	1.259	0.975	0.841	0.748	1.524	1.547	3.45	77.3	70.7	52.7	97.3	75.3	65	57.8	117.7	119.5	266.6	14	14	14	14	14
FALSE	High	Master Protein	P48147	Prolyl endopeptidase OS=Homo sapiens GN=PREP PE=1 SV=2	0	87.6605	32.9577	20	25	20	1	710	80.648	5.86	High	High	High	High	High	High	High	High	High	High		0.902	1.094	0.872	0.992	0.965	1.095	0.911	0.789	0.862	105.5	95.1	115.4	92	104.6	101.7	115.5	96.1	83.2	91	20	20	20	20	20
FALSE	High	Master Protein	Q14BN4	Sarcolemmal membrane-associated protein OS=Homo sapiens GN=SLMAP PE=1 SV=1	0	87.6029	23.43	22	34	21	1	828	95.14	5.47	High	High	High	High	High	High	High	High	High	High		1.152	1.575	0.611	1.657	0.789	1.265	0.754	0.59	0.549	100.6	115.9	158.4	61.4	166.7	79.4	127.2	75.8	59.4	55.2	21	21	21	21	21
FALSE	High	Master Protein	P35573	Glycogen debranching enzyme OS=Homo sapiens GN=AGL PE=1 SV=3	0	87.6025	19.7128	27	32	27	1	1532	174.652	6.76	High	High	High	High	High	High	High	High	High	High		1.041	1.047	0.613	0.998	0.975	0.953	0.729	0.701	0.639	115	119.7	120.5	70.5	114.7	112.1	109.6	83.8	80.6	73.4	27	27	27	27	27
FALSE	High	Master Protein	O95361	Tripartite motif-containing protein 16 OS=Homo sapiens GN=TRIM16 PE=1 SV=3	0	87.5166	33.5106	16	25	16	1	564	63.915	5.49	High	High	High	High	High	High	High	High	High	High		1.048	1.505	0.837	0.919	0.764	1.605	0.706	0.708	0.612	103	108	155.1	86.3	94.7	78.7	165.4	72.8	72.9	63.1	16	16	16	16	16
FALSE	High	Master Protein	Q14247	Src substrate cortactin OS=Homo sapiens GN=CTTN PE=1 SV=2	0	87.3987	30.3636	18	36	18	1	550	61.549	5.4	High	High	High	High	High	High	High	High	High	High		1.243	1.449	1.219	1.013	1.048	1.339	1.127	0.814	0.813	90.4	112.4	131	110.2	91.5	94.7	121	101.8	73.6	73.4	18	18	18	18	18
FALSE	High	Master Protein	P33121	Long-chain-fatty-acid--CoA ligase 1 OS=Homo sapiens GN=ACSL1 PE=1 SV=1	0	87.2011	28.51	21	28	21	1	698	77.893	7.15	High	High	High	High	High	High	High	High	High	High		1.105	0.882	0.931	1.048	1.014	0.976	1.218	0.672	1.285	98.7	109	87.1	91.9	103.5	100.1	96.4	120.2	66.3	126.8	21	21	21	21	21
FALSE	High	Master Protein	P45880	Voltage-dependent anion-selective channel protein 2 OS=Homo sapiens GN=VDAC2 PE=1 SV=2	0	87.1964	52.381	11	29	11	1	294	31.547	7.56	High	High	High	High	High	High	High	High	High	High		1.123	0.858	1.264	1.007	0.91	0.98	1.11	0.892	0.798	100.6	113	86.3	127.1	101.3	91.5	98.6	111.7	89.7	80.3	11	11	11	11	11
FALSE	High	Master Protein	P12035	Keratin, type II cytoskeletal 3 OS=Homo sapiens GN=KRT3 PE=1 SV=3	0	87.1511	14.6497	15	135	1	1	628	64.378	6.48	High	High	High	High	High	High	High	High	High	High		1.214	0.745	3.653	1.197	1.166	0.718	1.786	1.501	0.304	75.3	91.4	56.1	275	90.1	87.7	54.1	134.4	113	22.9	1	1	1	1	1
FALSE	High	Master Protein	A2A274	Aconitate hydratase, mitochondrial OS=Homo sapiens GN=ACO2 PE=1 SV=1	0	87.1112	28.8199	18	26	18	1	805	87.765	7.37	High	High	High	High	High	High	High	High	High	High		0.928	0.872	2.031	1.206	1.103	0.847	1.595	1.93	1.877	74.7	69.3	65.1	151.7	90.1	82.4	63.2	119.1	144.1	140.2	18	18	18	18	18
FALSE	High	Master Protein	A0A087WTP3	Far upstream element-binding protein 2 OS=Homo sapiens GN=KHSRP PE=1 SV=1	0	87.0133	34.4585	20	30	18	1	711	72.982	7.71	High	High	High	High	High	High	High	High	High	High		1.054	0.788	2.262	1.536	1.611	1.127	2.482	1.57	2.512	62.7	66.1	49.5	141.9	96.3	101.1	70.7	155.7	98.5	157.6	20	20	20	20	20
FALSE	High	Master Protein	Q92896	Golgi apparatus protein 1 OS=Homo sapiens GN=GLG1 PE=1 SV=2	0	86.9925	18.9992	19	25	19	1	1179	134.464	6.9	High	High	High	High	High	High	High	High	High	High		1.003	0.925	0.99	1.014	0.863	0.922	1.335	0.884	1.352	97.2	97.5	89.9	96.2	98.6	83.9	89.6	129.7	86	131.4	19	19	19	19	19
FALSE	High	Master Protein	O95833	Chloride intracellular channel protein 3 OS=Homo sapiens GN=CLIC3 PE=1 SV=2	0	86.9227	70.7627	14	33	14	1	236	26.632	6.43	High	High	High	High	High	High	High	High	High	High		1.037	2.348	0.627	0.953	0.74	2.207	0.68	0.65	0.372	94.2	97.7	221.2	59.1	89.8	69.7	207.9	64	61.3	35	14	14	14	14	14
FALSE	High	Master Protein	P43686	26S proteasome regulatory subunit 6B OS=Homo sapiens GN=PSMC4 PE=1 SV=2	0	86.824	41.6268	16	29	15	1	418	47.337	5.21	High	High	High	High	High	High	High	High	High	High		0.897	0.82	0.843	0.964	0.932	1.037	0.882	0.634	0.828	113.1	101.5	92.8	95.4	109.1	105.5	117.4	99.8	71.7	93.6	16	16	16	16	16
FALSE	High	Master Protein	P49189	4-trimethylaminobutyraldehyde dehydrogenase OS=Homo sapiens GN=ALDH9A1 PE=1 SV=3	0	86.8062	32.996	16	32	16	1	494	53.767	5.87	High	High	High	High	High	High	High	High	High	High		1.127	0.973	0.527	0.807	0.809	1.178	0.602	0.575	0.417	124.8	140.6	121.4	65.7	100.7	100.9	147	75.1	71.7	52.1	16	16	16	16	16
FALSE	High	Master Protein	P07099	Epoxide hydrolase 1 OS=Homo sapiens GN=EPHX1 PE=1 SV=1	0	86.635	37.3626	14	32	14	1	455	52.915	7.25	High	High	High	High	High	High	High	High	High	High		1.001	1.019	0.546	0.782	0.835	0.947	0.588	0.666	0.736	123.2	123.3	125.5	67.2	96.3	102.9	116.6	72.4	82	90.6	15	15	15	15	15
FALSE	High	Master Protein	E7EUC7	UTP--glucose-1-phosphate uridylyltransferase OS=Homo sapiens GN=UGP2 PE=1 SV=1	0	86.5693	35.5899	15	29	15	1	517	57.769	8.13	High	High	High	High	High	High	High	High	High	High		0.969	0.935	1.208	1.185	0.898	1.197	1.309	1.024	1.639	88	85.3	82.3	106.3	104.2	79	105.3	115.2	90.1	144.2	15	15	15	15	15
FALSE	High	Master Protein	Q14240	Eukaryotic initiation factor 4A-II OS=Homo sapiens GN=EIF4A2 PE=1 SV=2	0	86.3373	34.6437	13	40	4	1	407	46.373	5.48	High	High	High	High	High	High	High	High	High	High		0.992	0.984	0.688	0.965	0.924	0.967	0.765	0.714	0.621	116	115	114.2	79.8	111.9	107.2	112.2	88.7	82.9	72	4	4	4	4	4
FALSE	High	Master Protein	P38606	V-type proton ATPase catalytic subunit A OS=Homo sapiens GN=ATP6V1A PE=1 SV=2	0	85.8591	25.7699	14	26	14	1	617	68.26	5.52	High	High	High	High	High	High	High	High	High	High		0.962	1.033	0.822	0.951	0.924	1.047	1.162	0.599	1.107	104.1	100.2	107.5	85.6	99	96.1	109	120.9	62.3	115.2	14	14	14	14	14
FALSE	High	Master Protein	P67775	Serine/threonine-protein phosphatase 2A catalytic subunit alpha isoform OS=Homo sapiens GN=PPP2CA PE=1 SV=1	0	85.4912	36.8932	9	29	2	1	309	35.571	5.54	High	High	High	High	High	High	High	High	High	High		0.925	1.049	0.883	0.881	0.851	1.131	0.642	0.506	0.555	118.7	109.9	124.5	104.8	104.6	101	134.3	76.2	60	65.9	2	2	2	2	2
FALSE	High	Master Protein	O14617	AP-3 complex subunit delta-1 OS=Homo sapiens GN=AP3D1 PE=1 SV=1	0	85.39	21.1622	20	25	20	1	1153	130.076	8.48	High	High	High	High	High	High	High	High	High	High		0.965	0.887	0.978	0.921	0.923	0.879	1.049	0.686	1.068	106.9	103.2	94.8	104.5	98.4	98.7	93.9	112.1	73.3	114.2	20	20	20	20	20
FALSE	High	Master Protein	P23526	Adenosylhomocysteinase OS=Homo sapiens GN=AHCY PE=1 SV=4	0	85.2964	38.8889	15	30	15	1	432	47.685	6.34	High	High	High	High	High	High	High	High	High	High		0.918	0.948	0.715	0.889	0.666	1.015	0.779	0.72	0.725	119.4	109.6	113.3	85.3	106.1	79.6	121.2	93	86	86.5	15	15	15	15	15
FALSE	High	Master Protein	Q9UNM6	26S proteasome non-ATPase regulatory subunit 13 OS=Homo sapiens GN=PSMD13 PE=1 SV=2	0	85.2861	48.9362	16	32	16	1	376	42.918	5.81	High	High	High	High	High	High	High	High	High	High		0.952	1.024	0.646	0.948	0.861	1.017	0.769	0.636	0.697	117	111.3	119.7	75.6	110.9	100.7	119	89.9	74.4	81.5	16	16	16	16	16
FALSE	High	Master Protein	P30505	HLA class I histocompatibility antigen, Cw-8 alpha chain OS=Homo sapiens GN=HLA-C PE=1 SV=1	0	85.2415	40.7104	10	32	0	1	366	40.747	6.98	Not Found	Not Found	Not Found	Not Found	Not Found	Not Found	Not Found	Not Found	Not Found	Not Found		0.743	1.171	3.384	1.199	1.325	2.929	4.91	1.28	2.83	48.1	35.8	56.4	162.9	57.7	63.8	141	236.4	61.6	136.3	1	1	1	1	1
FALSE	High	Master Protein	P00915	Carbonic anhydrase 1 OS=Homo sapiens GN=CA1 PE=1 SV=2	0	85.1672	56.3218	11	69	5	1	261	28.852	7.12	High	High	High	High	High	High	High	High	High	High		0.282	0.202	0.188	0.459	0.948	0.239	1.009	0.601	0.529	183.3	51.6	36.9	34.4	84.1	173.7	43.9	184.9	110.2	96.9	13	13	13	13	13
FALSE	High	Master Protein	P12268	Inosine-5'-monophosphate dehydrogenase 2 OS=Homo sapiens GN=IMPDH2 PE=1 SV=2	0	85.1387	31.1284	15	29	13	1	514	55.77	6.9	High	High	High	High	High	High	High	High	High	High		0.989	1.097	1.236	1.938	0.894	1.281	0.967	0.834	1.024	88.8	87.9	97.4	109.8	172.1	79.4	113.7	85.9	74	91	15	15	15	15	15
FALSE	High	Master Protein	P07996	Thrombospondin-1 OS=Homo sapiens GN=THBS1 PE=1 SV=2	0	84.8759	17.8632	18	22	18	1	1170	129.3	4.94	High	High	High	High	High	High	High	High	High	High		0.738	0.791	2.335	2.521	1.659	0.885	3.823	1.124	1.244	62	45.8	49.1	144.8	156.4	102.9	54.9	237.1	69.7	77.2	18	18	18	18	18
FALSE	High	Master Protein	Q86VB7	Scavenger receptor cysteine-rich type 1 protein M130 OS=Homo sapiens GN=CD163 PE=1 SV=2	0	84.8245	23.3564	23	37	23	1	1156	125.369	5.95	High	High	High	High	High	High	High	High	High	High		0.746	0.707	1.188	0.997	1.308	0.783	1.561	0.915	2.01	89.2	66.5	63	105.9	88.9	116.6	69.8	139.2	81.6	179.3	23	23	23	23	23
FALSE	High	Master Protein	Q13510	Acid ceramidase OS=Homo sapiens GN=ASAH1 PE=1 SV=5	0	84.8125	34.6835	13	39	13	1	395	44.631	7.62	High	High	High	High	High	High	High	High	High	High		0.999	0.905	0.62	0.83	1.065	1.066	1.171	0.588	0.977	108.4	108.3	98.1	67.2	90.1	115.5	115.6	127	63.8	106	14	14	14	14	14
FALSE	High	Master Protein	G3V2B9	Alpha-1-antitrypsin (Fragment) OS=Homo sapiens GN=SERPINA1 PE=1 SV=1	0	84.8057	65.7143	12	80	1	1	105	11.791	4.64	High	High	High	High	High	High	High	High	High	High		0.743	0.605	1.424	1.162	1.155	0.677	2.43	1.265	7.148	56.8	42.2	34.3	80.8	66	65.6	38.4	138	71.9	405.9	1	1	1	1	1
FALSE	High	Master Protein	Q13838	Spliceosome RNA helicase DDX39B OS=Homo sapiens GN=DDX39B PE=1 SV=1	0	84.7991	42.9907	18	41	7	1	428	48.96	5.67	High	High	High	High	High	High	High	High	High	High		0.998	0.759	0.686	0.879	0.856	0.844	0.758	0.581	0.733	123.5	123.3	93.7	84.8	108.6	105.7	104.3	93.6	71.8	90.6	18	18	18	18	18
FALSE	High	Master Protein	O75955	Flotillin-1 OS=Homo sapiens GN=FLOT1 PE=1 SV=3	0	84.6784	40.7494	15	22	15	1	427	47.326	7.49	High	High	High	High	High	High	High	High	High	High		0.873	0.684	1.134	0.911	1.145	0.625	1.022	0.72	1.106	108.5	94.7	74.2	123	98.8	124.2	67.8	110.9	78.1	119.9	15	15	15	15	15
FALSE	High	Master Protein	P47929	Galectin-7 OS=Homo sapiens GN=LGALS7 PE=1 SV=2	0	84.5368	83.0882	9	35	9	1	136	15.066	7.62	High	High	High	High	High	High	High	High	High	High		0.877	0.871	1.109	1.454	1.372	1.574	1.029	0.465	0.291	99.6	87.3	86.8	110.4	144.7	136.6	156.7	102.5	46.3	29	9	9	9	9	9
FALSE	High	Master Protein	P27482	Calmodulin-like protein 3 OS=Homo sapiens GN=CALML3 PE=1 SV=2	0	84.4079	77.8523	11	44	9	1	149	16.88	4.42	High	High	High	High	High	High	High	High	High	High		1.076	1.323	0.687	0.779	0.872	1.124	0.617	0.368	0.278	123.1	132.4	162.9	84.6	95.9	107.3	138.4	75.9	45.3	34.2	13	13	13	13	13
FALSE	High	Master Protein	P00491	Purine nucleoside phosphorylase OS=Homo sapiens GN=PNP PE=1 SV=2	0	84.29	54.3253	13	31	13	1	289	32.097	6.95	High	High	High	High	High	High	High	High	High	High		0.738	0.797	1.057	0.758	0.87	0.782	0.954	0.709	1.064	114.5	84.6	91.3	121	86.8	99.7	89.6	109.3	81.2	121.9	13	13	13	13	13
FALSE	High	Master Protein	O75390	Citrate synthase, mitochondrial OS=Homo sapiens GN=CS PE=1 SV=2	0	84.2249	34.1202	13	45	7	1	466	51.68	8.32	High	High	High	High	High	High	High	High	High	High		1.061	0.894	0.583	0.884	0.838	1.072	0.734	0.555	0.612	121.5	128.9	108.6	70.8	107.4	101.8	130.2	89.2	67.4	74.3	13	13	13	13	13
FALSE	High	Master Protein	C9JIZ6	Prosaposin OS=Homo sapiens GN=PSAP PE=1 SV=2	0	84.1633	25.8065	15	48	15	1	527	58.402	5.17	High	High	High	High	High	High	High	High	High	High		0.967	0.826	1.054	0.981	1.187	0.882	2.305	0.666	2.877	78.5	75.9	64.8	82.7	77	93.2	69.2	180.9	52.2	225.7	16	16	16	16	16
FALSE	High	Master Protein	P43304	Glycerol-3-phosphate dehydrogenase, mitochondrial OS=Homo sapiens GN=GPD2 PE=1 SV=3	0	84.1042	23.1087	17	33	17	1	727	80.802	7.69	High	High	High	High	High	High	High	High	High	High		1.206	0.678	0.751	0.792	0.812	0.763	0.697	0.539	0.521	128.9	155.4	87.3	96.8	102.1	104.7	98.3	89.8	69.4	67.2	17	17	17	17	17
FALSE	High	Master Protein	B1ALD9	Periostin OS=Homo sapiens GN=POSTN PE=1 SV=1	0	84.0747	26.4851	17	25	1	1	808	90.087	7.94	High	High	High	High	High	High	High	High	High	High		0.759	0.612	1.07	0.869	1.468	0.56	2.583	0.782	2.032	85.2	64.7	52.2	91.2	74	125.1	47.7	220.1	66.6	173.2	1	1	1	1	1
FALSE	High	Master Protein	P09382	Galectin-1 OS=Homo sapiens GN=LGALS1 PE=1 SV=2	0	84.041	76.2963	8	55	8	1	135	14.706	5.5	High	High	High	High	High	High	High	High	High	High		0.901	1.381	0.76	1.388	1.557	1.072	1.901	0.761	1.895	79.3	71.4	109.5	60.2	110	123.4	85	150.7	60.3	150.2	9	9	9	9	9
FALSE	High	Master Protein	P24534	Elongation factor 1-beta OS=Homo sapiens GN=EEF1B2 PE=1 SV=3	0	83.8994	52.8889	10	31	7	1	225	24.748	4.67	High	High	High	High	High	High	High	High	High	High		0.931	1.079	0.564	1.001	0.844	1.1	0.747	0.441	0.591	120.5	112.2	130	67.9	120.7	101.7	132.5	90	53.1	71.3	8	8	8	8	8
FALSE	High	Master Protein	P16435	NADPH--cytochrome P450 reductase OS=Homo sapiens GN=POR PE=1 SV=2	0	83.6167	32.9394	22	34	22	1	677	76.641	5.58	High	High	High	High	High	High	High	High	High	High		1.012	0.907	0.661	0.865	0.832	0.92	0.764	0.56	0.715	121.4	122.9	110.1	80.3	105	101	111.7	92.8	68	86.8	22	22	22	22	22
FALSE	High	Master Protein	Q15063	Periostin OS=Homo sapiens GN=POSTN PE=1 SV=2	0	83.2908	25.4785	17	25	1	1	836	93.255	7.53	High	High	High	High	High	High	High	High	High	High		1.139	0.565	1.391	1.147	2.22	0.741	4.978	1.004	3.373	57	64.8	32.2	79.2	65.3	126.4	42.2	283.5	57.2	192.1	17	17	17	17	17
FALSE	High	Master Protein	O43242	26S proteasome non-ATPase regulatory subunit 3 OS=Homo sapiens GN=PSMD3 PE=1 SV=2	0	83.1133	33.1461	17	28	17	1	534	60.939	8.44	High	High	High	High	High	High	High	High	High	High		0.929	0.943	0.986	1.026	1.018	1.058	1.096	0.736	1.026	101.9	94.6	96.1	100.4	104.5	103.7	107.7	111.6	74.9	104.5	17	17	17	17	17
FALSE	High	Master Protein	P51149	Ras-related protein Rab-7a OS=Homo sapiens GN=RAB7A PE=1 SV=1	0	82.9908	73.913	14	25	14	1	207	23.475	6.7	High	High	High	High	High	High	High	High	High	High		0.931	0.795	1.679	1.22	1.007	1.088	1.349	1.027	1.648	85.2	79.3	67.7	142.9	103.9	85.7	92.7	114.9	87.4	140.4	14	14	14	14	14
FALSE	High	Master Protein	Q01581	Hydroxymethylglutaryl-CoA synthase, cytoplasmic OS=Homo sapiens GN=HMGCS1 PE=1 SV=2	0	82.9196	29.2308	14	22	14	1	520	57.257	5.41	High	High	High	High	High	High	High	High	High	High		0.903	1.07	0.409	0.992	0.576	1.319	0.529	0.552	0.326	130.3	117.6	139.4	53.3	129.3	75	171.8	68.9	71.9	42.4	14	14	14	14	14
FALSE	High	Master Protein	P61224	Ras-related protein Rap-1b OS=Homo sapiens GN=RAP1B PE=1 SV=1	0	82.9079	65.2174	11	28	2	1	184	20.812	5.78	High	High	High	High	High	High	High	High	High	High		0.893	0.788	1.072	1.243	1.146	0.866	1.872	0.888	1.55	88.3	78.9	69.6	94.7	109.8	101.3	76.5	165.4	78.5	137	12	12	12	12	12
FALSE	High	Master Protein	A0A140TA52	Tenascin-X OS=Homo sapiens GN=TNXB PE=1 SV=1	0	82.8334	11.0797	24	28	24	1	4242	457.974	5.17	High	High	High	High	High	High	High	High	High	High		0.752	0.496	0.549	0.858	0.668	0.759	0.482	0.714	0.428	149.1	112.2	74	81.9	127.9	99.6	113.2	71.9	106.5	63.9	24	24	24	24	24
FALSE	High	Master Protein	Q9H4A4	Aminopeptidase B OS=Homo sapiens GN=RNPEP PE=1 SV=2	0	82.7746	32.1538	17	34	17	1	650	72.549	5.74	High	High	High	High	High	High	High	High	High	High		0.977	1.172	0.877	0.988	0.994	0.958	0.835	0.763	0.837	106.4	103.9	124.7	93.3	105.1	105.7	101.9	88.8	81.1	89	17	17	17	17	17
FALSE	High	Master Protein	P11678	Eosinophil peroxidase OS=Homo sapiens GN=EPX PE=1 SV=2	0	82.7625	27.2727	17	37	14	1	715	80.989	10.29	High	High	High	High	High	High	High	High	High	High		0.596	0.486	2.881	0.921	0.767	0.476	0.766	0.57	1.347	101.9	60.7	49.6	293.7	93.9	78.1	48.5	78.1	58.1	137.3	14	14	14	14	14
FALSE	High	Master Protein	A0A1B0GVU9	Glutamine--tRNA ligase (Fragment) OS=Homo sapiens GN=QARS PE=1 SV=1	0	82.7093	31.9293	22	35	1	1	736	83.73	7.44	High	High	High	High	High	High	High	High	High	High		0.988	0.719	4.665	1.131	1.359	0.898	3.433	4.505	16.087	28.7	28.4	20.7	134.1	32.5	39.1	25.8	98.7	129.5	462.5	1	1	1	1	1
FALSE	High	Master Protein	Q14CN2	Calcium-activated chloride channel regulator 4 OS=Homo sapiens GN=CLCA4 PE=1 SV=2	0	82.3694	22.5245	18	31	18	1	919	101.219	5.47	High	High	High	High	High	High	High	High	High	High		1.124	1.008	0.53	0.899	0.408	1.326	0.563	1.046	0.408	120.3	135.2	121.3	63.8	108.1	49.1	159.5	67.7	125.8	49.1	18	18	18	18	18
FALSE	High	Master Protein	A0A087WSV8	Nucleobindin 2, isoform CRA_b OS=Homo sapiens GN=NUCB2 PE=1 SV=1	0	82.3433	39.2857	16	27	15	1	420	50.196	5.12	High	High	High	High	High	High	High	High	High	High		1.108	1.052	0.468	0.729	0.564	1.053	0.6	0.49	0.482	132.5	146.9	139.4	62	96.6	74.7	139.6	79.5	65	63.9	15	15	15	15	15
FALSE	High	Master Protein	P04080	Cystatin-B OS=Homo sapiens GN=CSTB PE=1 SV=2	0	82.3064	94.898	8	73	8	1	98	11.133	7.56	High	High	High	High	High	High	High	High	High	High	Acetyl [N-Term]	1.081	2.156	0.557	0.782	0.657	2.37	0.568	0.484	0.278	100.7	108.8	217	56	78.7	66.1	238.7	57.2	48.7	28	10	10	10	10	10
FALSE	High	Master Protein	A0A087X2I1	26S proteasome regulatory subunit 10B OS=Homo sapiens GN=PSMC6 PE=1 SV=1	0	82.1646	44.9132	14	24	14	1	403	45.768	7.78	High	High	High	High	High	High	High	High	High	High		0.864	0.802	1.046	1.048	0.961	1.055	1.094	0.974	1.162	99.9	86.3	80.2	104.6	104.8	96	105.4	109.4	97.3	116.1	14	14	14	14	14
FALSE	High	Master Protein	P69892	Hemoglobin subunit gamma-2 OS=Homo sapiens GN=HBG2 PE=1 SV=2	0	82.161	77.551	11	35	10	1	147	16.116	7.2	High	High	High	High	High	High	High	High	High	High		0.581	0.756	0.783	3.111	7.085	1.197	3.469	1.721	1.685	46.8	27.2	35.4	36.6	145.5	331.3	56	162.2	80.5	78.8	10	10	10	10	10
FALSE	High	Master Protein	P62937	Peptidyl-prolyl cis-trans isomerase A OS=Homo sapiens GN=PPIA PE=1 SV=2	0	82.0718	51.5152	12	66	11	1	165	18.001	7.81	High	High	High	High	High	High	High	High	High	High		0.748	0.874	1.201	1.017	0.938	1.095	1.072	0.921	1.075	100.6	75.2	87.9	120.8	102.3	94.4	110.1	107.9	92.7	108.2	13	13	13	13	13
FALSE	High	Master Protein	P06727	Apolipoprotein A-IV OS=Homo sapiens GN=APOA4 PE=1 SV=3	0	81.844	48.2323	19	29	18	1	396	45.371	5.38	High	High	High	High	High	High	High	High	High	High		1.073	0.497	0.524	0.638	0.483	0.893	0.559	1.912	0.78	119.6	128.4	59.5	62.7	76.3	57.8	106.8	66.8	228.7	93.4	19	19	19	19	19
FALSE	High	Master Protein	Q04917	14-3-3 protein eta OS=Homo sapiens GN=YWHAH PE=1 SV=4	0	81.6706	67.4797	15	65	11	1	246	28.201	4.84	High	High	High	High	High	High	High	High	High	High		0.944	0.699	1.135	1.255	1.11	0.872	1.232	0.808	1.301	96.6	91.1	67.4	109.6	121.2	107.2	84.2	119	78	125.6	12	12	12	12	12
FALSE	High	Master Protein	P62136	Serine/threonine-protein phosphatase PP1-alpha catalytic subunit OS=Homo sapiens GN=PPP1CA PE=1 SV=1	0	81.4842	50.303	12	26	2	1	330	37.488	6.33	High	High	High	High	High	High	High	High	High	High		0.891	0.699	1.422	0.951	1.036	0.949	1.535	1.017	1.427	91.5	81.5	64	130.2	87.1	94.8	86.8	140.5	93.1	130.6	2	2	2	2	2
FALSE	High	Master Protein	O75947	ATP synthase subunit d, mitochondrial OS=Homo sapiens GN=ATP5H PE=1 SV=3	0	81.4482	72.0497	11	32	11	1	161	18.479	5.3	High	High	High	High	High	High	High	High	High	High		1.103	0.775	0.711	0.959	0.993	0.971	0.926	0.691	0.704	113.2	124.9	87.7	80.5	108.6	112.4	109.9	104.9	78.2	79.7	12	12	12	12	12
FALSE	High	Master Protein	O00231	26S proteasome non-ATPase regulatory subunit 11 OS=Homo sapiens GN=PSMD11 PE=1 SV=3	0	81.1821	40.9953	16	32	16	1	422	47.434	6.48	High	High	High	High	High	High	High	High	High	High		0.905	0.99	0.8	0.914	0.848	1.007	0.751	0.514	0.715	118.4	107.2	117.3	94.7	108.3	100.4	119.3	88.9	60.8	84.6	16	16	16	16	16
FALSE	High	Master Protein	P21796	Voltage-dependent anion-selective channel protein 1 OS=Homo sapiens GN=VDAC1 PE=1 SV=2	0	81.1631	48.7633	11	32	10	1	283	30.754	8.54	High	High	High	High	High	High	High	High	High	High		0.985	0.747	1.95	0.904	0.974	0.86	1.08	1.416	1.422	88.2	86.9	65.9	172	79.7	86	75.8	95.2	124.9	125.4	11	11	11	11	11
FALSE	High	Master Protein	Q9HBL0	Tensin-1 OS=Homo sapiens GN=TNS1 PE=1 SV=2	0	81.0241	15.7925	21	26	20	1	1735	185.586	7.75	High	High	High	High	High	High	High	High	High	High		1.134	1.493	0.768	1.732	1.005	1.242	0.899	1.023	0.787	90.2	102.3	134.7	69.3	156.3	90.7	112.1	81.1	92.3	71	21	21	21	21	21
FALSE	High	Master Protein	P52566	Rho GDP-dissociation inhibitor 2 OS=Homo sapiens GN=ARHGDIB PE=1 SV=3	0	80.7436	61.194	11	25	11	1	201	22.974	5.21	High	High	High	High	High	High	High	High	High	High		0.618	0.521	1.765	0.952	1.047	0.797	2.168	1.161	4.411	69.3	42.8	36.1	122.3	66	72.5	55.2	150.1	80.4	305.5	11	11	11	11	11
FALSE	High	Master Protein	P13928	Annexin A8 OS=Homo sapiens GN=ANXA8 PE=1 SV=3	0	80.7175	46.4832	13	29	1	1	327	36.858	5.78	High	High	High	High	High	High	High	High	High	High		1.166	1.201	0.7	0.947	0.9	1.185	0.549	0.767	0.141	116.9	136.2	140.3	81.8	110.6	105.2	138.5	64.2	89.6	16.5	1	1	1	1	1
FALSE	High	Master Protein	P51648	Fatty aldehyde dehydrogenase OS=Homo sapiens GN=ALDH3A2 PE=1 SV=1	0	80.6792	31.134	15	27	14	1	485	54.813	7.88	High	High	High	High	High	High	High	High	High	High		1.203	0.718	0.433	0.729	0.797	0.89	0.522	0.548	0.377	138.6	166.6	99.5	60	101	110.4	123.4	72.3	76	52.2	15	15	15	15	15
FALSE	High	Master Protein	Q9NYL9	Tropomodulin-3 OS=Homo sapiens GN=TMOD3 PE=1 SV=1	0	80.5067	40.625	14	20	14	1	352	39.57	5.19	High	High	High	High	High	High	High	High	High	High		0.967	1.079	0.989	0.927	1.001	1.387	1.087	0.848	0.896	98.2	94.9	106	97.2	91.1	98.3	136.3	106.7	83.3	88	14	14	14	14	14
FALSE	High	Master Protein	Q9NZ08	Endoplasmic reticulum aminopeptidase 1 OS=Homo sapiens GN=ERAP1 PE=1 SV=3	0	80.4237	19.2349	16	28	16	1	941	107.166	6.46	High	High	High	High	High	High	High	High	High	High		0.935	0.633	0.793	0.778	0.843	0.632	0.758	0.533	0.703	131.4	122.9	83.2	104.2	102.2	110.8	83.1	99.7	70	92.4	17	17	17	17	17
FALSE	High	Master Protein	O75489	NADH dehydrogenase [ubiquinone] iron-sulfur protein 3, mitochondrial OS=Homo sapiens GN=NDUFS3 PE=1 SV=1	0	80.0877	58.7121	14	26	14	1	264	30.223	7.5	High	High	High	High	High	High	High	High	High	High		1.04	0.758	0.517	0.779	0.803	0.719	0.626	0.501	0.485	138.4	143.9	104.9	71.5	107.8	111.1	99.4	86.6	69.3	67.1	13	13	13	13	13
FALSE	High	Master Protein	P31151	Protein S100-A7 OS=Homo sapiens GN=S100A7 PE=1 SV=4	0	79.7761	60.396	8	22	4	1	101	11.464	6.77	High	High	High	High	High	High	High	High	High	High		0.396	0.241	0.798	1.734	0.322	0.398	0.849	0.092	0.13	167.8	66.4	40.5	133.9	291	54	66.8	142.4	15.5	21.7	9	9	9	9	9
FALSE	High	Master Protein	Q9UBC9	Small proline-rich protein 3 OS=Homo sapiens GN=SPRR3 PE=1 SV=2	0	79.5481	93.4911	13	100	13	1	169	18.142	8.57	High	High	High	High	High	High	High	High	High	High		1.286	2.958	1.889	1.2	0.782	6.896	1.085	1.273	0.498	53	68.1	156.8	100.1	63.6	41.5	365.5	57.5	67.5	26.4	13	13	13	13	13
FALSE	High	Master Protein	A0A140T9T7	Antigen peptide transporter 1 OS=Homo sapiens GN=TAP1 PE=1 SV=1	0	79.3727	29.0842	14	18	14	1	808	87.121	8.02	High	High	High	High	High	High	High	High	High	High		1.027	0.725	1.32	0.9	1.23	1.048	1.136	0.866	0.972	97.8	100.5	70.9	129.1	88	120.3	102.5	111.1	84.7	95.1	14	14	14	14	14
FALSE	High	Master Protein	E9PRY8	Elongation factor 1-delta OS=Homo sapiens GN=EEF1D PE=1 SV=1	0	79.2539	16.7862	12	33	9	1	697	76.523	7.05	High	High	High	High	High	High	High	High	High	High		0.903	0.997	0.737	1.045	0.974	1.075	0.83	0.506	0.715	113.9	102.8	113.5	84	119	111	122.4	94.5	57.6	81.4	13	13	13	13	13
FALSE	High	Master Protein	P29590	Protein PML OS=Homo sapiens GN=PML PE=1 SV=3	0	79.1985	24.9433	20	27	20	1	882	97.489	6.21	High	High	High	High	High	High	High	High	High	High		1.013	0.629	1.329	0.839	1.065	0.805	1.06	0.656	0.904	107.5	108.9	67.6	142.9	90.2	114.5	86.6	114	70.6	97.2	20	20	20	20	20
FALSE	High	Master Protein	P16403	Histone H1.2 OS=Homo sapiens GN=HIST1H1C PE=1 SV=2	0	79.1488	42.723	12	61	4	1	213	21.352	10.93	High	High	High	High	High	High	High	High	High	High		0.924	0.837	1.397	1.045	0.941	0.9	2.179	1.963	5.951	58.3	53.9	48.9	81.5	61	54.9	52.5	127.1	114.5	347.2	4	4	4	4	4
FALSE	High	Master Protein	P61019	Ras-related protein Rab-2A OS=Homo sapiens GN=RAB2A PE=1 SV=1	0	79.1384	57.5472	11	31	11	1	212	23.531	6.54	High	High	High	High	High	High	High	High	High	High		0.99	0.981	0.583	0.832	0.9	0.963	0.747	0.7	0.665	119.6	118.3	117.4	69.8	99.5	107.6	115.1	89.3	83.8	79.5	12	12	12	12	12
FALSE	High	Master Protein	P0DOY2	Immunoglobulin lambda constant 2 OS=Homo sapiens GN=IGLC2 PE=1 SV=1	0	79.137	88.6792	7	90	2	1	106	11.287	7.24	High	High	High	High	High	High	High	High	High	High		1.264	0.688	1.287	0.784	1.156	0.935	1.394	4.126	1.684	69.8	88.3	48.1	89.9	54.8	80.8	65.3	97.4	288.2	117.6	3	3	3	3	3
FALSE	High	Master Protein	P12236	ADP/ATP translocase 3 OS=Homo sapiens GN=SLC25A6 PE=1 SV=4	0	79.0731	60.4027	17	54	2	1	298	32.845	9.74	High	High	High	High	High	High	High	High	High	High		1.014	0.816	0.586	0.905	0.794	0.832	0.694	0.601	0.573	127.9	129.7	104.5	75	115.8	101.5	106.5	88.8	76.9	73.3	5	5	5	5	5
FALSE	High	Master Protein	P36578	60S ribosomal protein L4 OS=Homo sapiens GN=RPL4 PE=1 SV=5	0	78.9417	34.6604	16	33	16	1	427	47.667	11.06	High	High	High	High	High	High	High	High	High	High		0.951	0.939	2.45	1.156	1.157	0.972	2.053	1.787	2.525	66.7	63.4	62.6	163.4	77.1	77.2	64.8	137	119.2	168.4	16	16	16	16	16
FALSE	High	Master Protein	P84077	ADP-ribosylation factor 1 OS=Homo sapiens GN=ARF1 PE=1 SV=2	0	78.8626	73.4807	10	29	5	1	181	20.684	6.8	High	High	High	High	High	High	High	High	High	High		0.924	0.93	0.644	0.833	0.892	0.916	0.809	0.597	0.714	121.1	111.8	112.6	78	100.9	108	110.9	98	72.3	86.4	11	11	11	11	11
FALSE	High	Master Protein	P14868	Aspartate--tRNA ligase, cytoplasmic OS=Homo sapiens GN=DARS PE=1 SV=2	0	78.8345	38.523	18	32	18	1	501	57.1	6.55	High	High	High	High	High	High	High	High	High	High		0.918	0.826	1.208	0.978	0.987	0.933	1.237	0.917	1.162	98.4	90.3	81.3	118.8	96.2	97.1	91.8	121.7	90.2	114.3	18	18	18	18	18
FALSE	High	Master Protein	E7EMK3	Flotillin-2 OS=Homo sapiens GN=FLOT2 PE=1 SV=1	0	78.7709	25.6729	12	23	12	1	483	53.104	5.24	High	High	High	High	High	High	High	High	High	High		0.833	0.652	0.768	0.884	1.174	0.651	0.917	0.572	0.957	118.9	99.1	77.6	91.3	105.1	139.6	77.4	109.1	68	113.8	12	12	12	12	12
FALSE	High	Master Protein	P30041	Peroxiredoxin-6 OS=Homo sapiens GN=PRDX6 PE=1 SV=3	0	78.5966	55.3571	13	26	13	1	224	25.019	6.38	High	High	High	High	High	High	High	High	High	High		0.774	0.832	0.897	1.021	1.05	1.079	1.139	1.006	0.994	102.1	79	85	91.6	104.3	107.2	110.2	116.3	102.7	101.5	13	13	13	13	13
FALSE	High	Master Protein	A0AVT1	Ubiquitin-like modifier-activating enzyme 6 OS=Homo sapiens GN=UBA6 PE=1 SV=1	0	78.4393	17.6806	17	23	17	1	1052	117.895	6.14	High	High	High	High	High	High	High	High	High	High		0.953	0.748	1.071	1.068	0.974	0.997	1.042	0.731	0.9	105.5	100.5	78.8	112.9	112.6	102.7	105.1	109.8	77.1	94.9	17	17	17	17	17
FALSE	High	Master Protein	P01040	Cystatin-A OS=Homo sapiens GN=CSTA PE=1 SV=1	0	78.3239	84.6939	8	40	8	1	98	11	5.5	High	High	High	High	High	High	High	High	High	High		1.165	2.973	0.502	0.981	0.534	2.403	0.551	0.506	0.221	92.3	107.5	274.4	46.3	90.5	49.2	221.8	50.9	46.7	20.4	9	9	9	9	9
FALSE	High	Master Protein	P02760	Protein AMBP OS=Homo sapiens GN=AMBP PE=1 SV=1	0	78.2143	35.2273	11	23	11	1	352	38.974	6.25	High	High	High	High	High	High	High	High	High	High		1.049	0.672	0.621	0.823	1.068	0.866	0.826	2.894	1.176	91	95.4	61.1	56.5	74.8	97.2	78.8	75.2	263.2	107	11	11	11	11	11
FALSE	High	Master Protein	P46060	Ran GTPase-activating protein 1 OS=Homo sapiens GN=RANGAP1 PE=1 SV=1	0	78.1106	23.6797	12	19	12	1	587	63.502	4.68	High	High	High	High	High	High	High	High	High	High		0.889	0.612	0.955	0.939	1.006	0.811	0.841	0.656	0.638	119.8	106.6	73.3	114.4	112.5	120.5	97.2	100.7	78.6	76.4	12	12	12	12	12
FALSE	High	Master Protein	A0A0B4J231	Immunoglobulin lambda-like polypeptide 5 OS=Homo sapiens GN=IGLL5 PE=1 SV=1	0	78.0388	47.4419	8	58	3	1	215	23.136	8.84	High	High	High	High	High	High	High	High	High	High		1.065	0.82	1.712	0.91	1.26	1.218	1.767	3.968	1.91	64	68.2	52.5	109.5	58.2	80.6	77.9	113.1	253.8	122.2	8	8	8	8	8
FALSE	High	Master Protein	P61011	Signal recognition particle 54 kDa protein OS=Homo sapiens GN=SRP54 PE=1 SV=1	0	77.9422	33.5317	15	20	15	1	504	55.668	8.75	High	High	High	High	High	High	High	High	High	High		0.998	0.923	1.036	1.022	0.869	1.068	0.965	0.765	0.96	104.1	103.9	96.1	107.9	106.4	90.4	111.1	100.5	79.6	100	15	15	15	15	15
FALSE	High	Master Protein	Q5T6W2	Heterogeneous nuclear ribonucleoprotein K (Fragment) OS=Homo sapiens GN=HNRNPK PE=1 SV=1	0	77.8825	40.8971	15	35	1	1	379	41.781	5.59	High	High	High	High	High	High	High	High	High	High		0.869	1.034	1.326	1.149	1.08	0.981	1.519	1.129	1.586	85.7	74.4	88.6	113.6	98.4	92.5	84	130.1	96.7	135.9	1	1	1	1	1
FALSE	High	Master Protein	P31939	Bifunctional purine biosynthesis protein PURH OS=Homo sapiens GN=ATIC PE=1 SV=3	0	77.807	35.8108	15	23	15	1	592	64.575	6.71	High	High	High	High	High	High	High	High	High	High		0.77	0.743	1.013	1.04	0.972	1.046	1.092	0.812	0.934	106.1	81.8	78.8	107.5	110.4	103.2	111	115.9	86.2	99.1	15	15	15	15	15
FALSE	High	Master Protein	P34897	Serine hydroxymethyltransferase, mitochondrial OS=Homo sapiens GN=SHMT2 PE=1 SV=3	0	77.2472	30.1587	14	34	13	1	504	55.958	8.53	High	High	High	High	High	High	High	High	High	High		1.011	0.88	0.729	0.839	0.841	0.87	0.68	0.665	0.621	122.9	124.3	108.2	89.6	103.2	103.4	106.9	83.5	81.7	76.3	14	14	14	14	14
FALSE	High	Master Protein	A0A0A0MRI2	Sorting nexin OS=Homo sapiens GN=SNX6 PE=1 SV=1	0	77.1588	36.8421	17	24	16	1	418	47.774	6.43	High	High	High	High	High	High	High	High	High	High		0.879	0.845	1.066	0.995	0.897	1.106	1.22	1.108	1.189	97	85.3	82	103.5	96.6	87	107.3	118.4	107.5	115.4	17	17	17	17	17
FALSE	High	Master Protein	P10316	HLA class I histocompatibility antigen, A-69 alpha chain OS=Homo sapiens GN=HLA-A PE=1 SV=2	0	76.9679	32.3288	9	27	2	1	365	40.951	6.9	High	High	High	High	High	High	High	High	High	High		0.935	0.705	2.338	0.6	1.045	0.307	0.508	0.728	1.627	102.1	95.5	72	238.7	61.2	106.7	31.4	51.9	74.4	166.1	3	3	3	3	3
FALSE	High	Master Protein	Q86UX7	Fermitin family homolog 3 OS=Homo sapiens GN=FERMT3 PE=1 SV=1	0	76.8798	26.3868	14	21	14	1	667	75.905	6.98	High	High	High	High	High	High	High	High	High	High		0.685	0.57	1.073	1.195	1.323	0.733	2	0.774	1.928	88.6	60.7	50.6	95.1	106	117.2	65	177.3	68.6	171	14	14	14	14	14
FALSE	High	Master Protein	P25789	Proteasome subunit alpha type-4 OS=Homo sapiens GN=PSMA4 PE=1 SV=1	0	76.845	60.5364	15	28	15	1	261	29.465	7.72	High	High	High	High	High	High	High	High	High	High		0.928	0.763	1.038	0.998	0.919	1.126	0.956	0.702	0.924	106.9	99.2	81.6	111	106.7	98.3	120.3	102.2	75.1	98.8	15	15	15	15	15
FALSE	High	Master Protein	Q9UJ70	N-acetyl-D-glucosamine kinase OS=Homo sapiens GN=NAGK PE=1 SV=4	0	76.7963	46.8023	14	25	5	1	344	37.352	6.24	High	High	High	High	High	High	High	High	High	High		0.98	1.459	0.782	0.818	0.831	1.609	0.891	0.871	0.794	99.7	97.6	145.4	77.9	81.5	82.8	160.3	88.8	86.8	79.2	14	14	14	14	14
FALSE	High	Master Protein	Q08380	Galectin-3-binding protein OS=Homo sapiens GN=LGALS3BP PE=1 SV=1	0	76.3895	25.812	12	24	12	1	585	65.289	5.27	High	High	High	High	High	High	High	High	High	High		1.188	0.787	0.89	0.667	0.887	0.713	0.506	0.572	0.398	131.4	156.2	103.5	117	87.7	116.5	93.7	66.6	75.1	52.4	12	12	12	12	12
FALSE	High	Master Protein	Q9H2U2	Inorganic pyrophosphatase 2, mitochondrial OS=Homo sapiens GN=PPA2 PE=1 SV=2	0	76.3196	49.7006	14	25	12	1	334	37.896	7.39	High	High	High	High	High	High	High	High	High	High		1.011	0.736	0.605	0.802	0.9	0.853	0.727	0.581	0.541	128.9	130.3	94.9	78	103.4	116	110	93.8	75	69.7	13	13	13	13	13
FALSE	High	Master Protein	P05109	Protein S100-A8 OS=Homo sapiens GN=S100A8 PE=1 SV=1	0	76.0476	70.9677	12	89	12	1	93	10.828	7.03	High	High	High	High	High	High	High	High	High	High		0.956	1.28	0.898	0.89	0.627	1.294	0.625	0.254	0.504	120.1	114.8	153.7	107.8	106.9	75.3	155.4	75	30.6	60.5	14	14	14	14	14
FALSE	High	Master Protein	F5H2F4	C-1-tetrahydrofolate synthase, cytoplasmic OS=Homo sapiens GN=MTHFD1 PE=1 SV=1	0	75.9992	20	20	24	20	1	1020	110.544	8.43	High	High	High	High	High	High	High	High	High	High		0.952	0.653	1.818	1.244	1.16	0.963	1.566	1.372	1.882	79.3	75.5	51.8	144.2	98.7	92	76.4	124.2	108.8	149.2	20	20	20	20	20
FALSE	High	Master Protein	P47755	F-actin-capping protein subunit alpha-2 OS=Homo sapiens GN=CAPZA2 PE=1 SV=3	0	75.9761	49.3007	10	32	8	1	286	32.929	5.85	High	High	High	High	High	High	High	High	High	High		0.896	0.99	1.024	1.068	1.022	0.929	1.067	0.83	0.983	101.9	91.4	101	104.4	108.9	104.2	94.7	108.7	84.6	100.2	8	8	8	8	8
FALSE	High	Master Protein	P08514	Integrin alpha-IIb OS=Homo sapiens GN=ITGA2B PE=1 SV=3	0	75.9605	16.5544	14	19	14	1	1039	113.306	5.38	High	High	High	High	High	High	High	High	High	High		0.618	0.559	0.558	1.843	2.037	0.637	2.767	0.728	0.958	85.4	52.8	47.8	47.7	157.5	174	54.4	236.4	62.2	81.8	14	14	14	14	14
FALSE	High	Master Protein	P18085	ADP-ribosylation factor 4 OS=Homo sapiens GN=ARF4 PE=1 SV=3	0	75.854	60.5556	9	31	5	1	180	20.498	7.14	High	High	High	High	High	High	High	High	High	High		0.861	0.991	0.765	0.914	0.885	0.969	0.958	0.712	1.042	109.9	94.7	108.9	84.1	100.4	97.3	106.6	105.3	78.3	114.5	7	7	7	7	7
FALSE	High	Master Protein	P22695	Cytochrome b-c1 complex subunit 2, mitochondrial OS=Homo sapiens GN=UQCRC2 PE=1 SV=3	0	75.7272	29.5806	12	24	12	1	453	48.413	8.63	High	High	High	High	High	High	High	High	High	High		0.944	0.741	0.822	0.959	0.908	0.887	0.968	0.765	0.823	113.4	107.1	84.1	93.2	108.8	103	100.6	109.8	86.8	93.3	12	12	12	12	12
FALSE	High	Master Protein	E7EMB3	Calmodulin-2 OS=Homo sapiens GN=CALM2 PE=1 SV=1	0	75.5772	42.8571	9	38	7	1	196	21.675	4.56	High	High	High	High	High	High	High	High	High	High		1.055	1.179	0.749	1.096	0.877	1.114	0.906	0.549	0.832	106.9	112.8	126	80.1	117.1	93.7	119.1	96.8	58.7	88.9	8	8	8	8	8
FALSE	High	Master Protein	Q9C0C2	182 kDa tankyrase-1-binding protein OS=Homo sapiens GN=TNKS1BP1 PE=1 SV=4	0	75.5719	13.3603	18	21	18	1	1729	181.685	4.86	High	High	High	High	High	High	High	High	High	High		1.183	0.851	0.992	1.086	1.034	0.969	1.058	0.955	1.083	97.9	115.8	83.4	97.1	106.3	101.3	94.9	103.6	93.5	106.1	18	18	18	18	18
FALSE	High	Master Protein	Q9Y3F4	Serine-threonine kinase receptor-associated protein OS=Homo sapiens GN=STRAP PE=1 SV=1	0	75.5708	41.4286	12	24	12	1	350	38.414	5.12	High	High	High	High	High	High	High	High	High	High		0.946	0.946	0.703	1.021	0.833	1.036	0.751	0.574	0.64	118.4	112	112	83.2	120.8	98.6	122.6	88.9	67.9	75.8	12	12	12	12	12
FALSE	High	Master Protein	A0A1C7CYX9	Dihydropyrimidinase-related protein 2 OS=Homo sapiens GN=DPYSL2 PE=1 SV=1	0	75.557	26.5879	14	22	12	1	677	73.457	6.35	High	High	High	High	High	High	High	High	High	High		0.859	0.958	1.52	1.185	1.021	0.883	1.596	2.626	2.435	71	61	68.1	107.9	84.1	72.5	62.7	113.3	186.5	172.9	14	14	14	14	14
FALSE	High	Master Protein	Q8N1F7	Nuclear pore complex protein Nup93 OS=Homo sapiens GN=NUP93 PE=1 SV=2	0	75.4817	27.7167	22	28	22	1	819	93.43	5.72	High	High	High	High	High	High	High	High	High	High		0.955	0.807	0.609	0.818	0.906	0.794	0.768	0.627	0.673	125.7	120.1	101.5	76.5	102.8	113.8	99.8	96.6	78.8	84.5	22	22	22	22	22
FALSE	High	Master Protein	B1AK88	Capping protein (Actin filament) muscle Z-line, beta, isoform CRA_d OS=Homo sapiens GN=CAPZB PE=1 SV=1	0	75.477	44.8505	16	48	16	1	301	33.76	6.43	High	High	High	High	High	High	High	High	High	High		0.923	0.887	0.961	1.036	0.953	1.047	1.039	0.611	1.166	103.9	95.9	92.2	99.8	107.7	99	108.8	108	63.5	121.2	17	17	17	17	17
FALSE	High	Master Protein	P05198	Eukaryotic translation initiation factor 2 subunit 1 OS=Homo sapiens GN=EIF2S1 PE=1 SV=3	0	75.404	48.254	15	22	15	1	315	36.089	5.08	High	High	High	High	High	High	High	High	High	High		0.923	0.762	1.255	1.14	1.011	0.988	1.247	0.9	1.123	96.6	89.2	73.6	121.3	110.2	97.7	95.4	120.5	86.9	108.5	15	15	15	15	15
FALSE	High	Master Protein	P20073	Annexin A7 OS=Homo sapiens GN=ANXA7 PE=1 SV=3	0	75.3683	28.8934	13	30	12	1	488	52.706	5.68	High	High	High	High	High	High	High	High	High	High		0.831	1.291	0.921	1.196	1.264	1.17	1.137	0.795	1.093	93.5	77.6	120.6	86.1	111.8	118.2	109.4	106.3	74.3	102.2	13	13	13	13	13
FALSE	High	Master Protein	Q06210	Glutamine--fructose-6-phosphate aminotransferase [isomerizing] 1 OS=Homo sapiens GN=GFPT1 PE=1 SV=3	0	75.1082	28.8984	17	24	17	1	699	78.756	7.11	High	High	High	High	High	High	High	High	High	High		0.905	0.982	0.774	0.973	0.739	1.145	0.778	0.831	0.801	112	101.3	110	86.7	109	82.8	128.3	87.1	93.1	89.8	17	17	17	17	17
FALSE	High	Master Protein	Q07960	Rho GTPase-activating protein 1 OS=Homo sapiens GN=ARHGAP1 PE=1 SV=1	0	75.0596	41.6856	15	32	15	1	439	50.404	6.29	High	High	High	High	High	High	High	High	High	High		1.004	0.949	0.71	1.15	1.056	1.149	0.842	0.781	0.804	105.9	106.3	100.5	75.2	121.8	111.8	121.6	89.2	82.7	85.1	15	15	15	15	15
FALSE	High	Master Protein	P15144	Aminopeptidase N OS=Homo sapiens GN=ANPEP PE=1 SV=4	0	74.8263	19.7518	16	20	16	1	967	109.471	5.48	High	High	High	High	High	High	High	High	High	High		0.836	0.635	1.114	0.903	1.516	0.822	2.938	0.982	2.596	75	62.6	47.6	83.5	67.7	113.6	61.6	220.2	73.6	194.6	16	16	16	16	16
FALSE	High	Master Protein	P54577	Tyrosine--tRNA ligase, cytoplasmic OS=Homo sapiens GN=YARS PE=1 SV=4	0	74.8254	39.5833	20	28	20	1	528	59.106	7.05	High	High	High	High	High	High	High	High	High	High		0.865	0.718	1.296	1.096	0.996	0.987	1.22	0.849	1.329	96.6	83.5	69.4	125.1	105.8	96.2	95.3	117.8	82	128.3	20	20	20	20	20
FALSE	High	Master Protein	P01877	Immunoglobulin heavy constant alpha 2 OS=Homo sapiens GN=IGHA2 PE=1 SV=4	0	74.7425	43.8235	10	34	4	1	340	36.568	6.27	High	High	High	High	High	High	High	High	High	High		0.754	0.593	0.7	0.563	0.649	0.405	0.753	0.933	0.541	145.1	109.4	86.1	101.5	81.7	94.2	58.7	109.2	135.4	78.5	4	4	4	4	4
FALSE	High	Master Protein	P23246	Splicing factor, proline- and glutamine-rich OS=Homo sapiens GN=SFPQ PE=1 SV=2	0	74.2724	24.611	15	21	15	1	707	76.102	9.44	High	High	High	High	High	High	High	High	High	High		1.019	0.889	1.772	1.093	0.918	0.934	1.418	1.905	2.711	73.2	74.6	65.1	129.7	80	67.2	68.4	103.8	139.5	198.5	15	15	15	15	15
FALSE	High	Master Protein	O43866	CD5 antigen-like OS=Homo sapiens GN=CD5L PE=1 SV=1	0	74.2714	45.245	13	27	13	1	347	38.063	5.47	High	High	High	High	High	High	High	High	High	High		1.118	0.808	1.05	0.985	1.408	0.933	1.172	3.337	1.673	74.2	82.9	60	77.9	73	104.4	69.2	86.9	247.4	124.1	13	13	13	13	13
FALSE	High	Master Protein	P60953	Cell division control protein 42 homolog OS=Homo sapiens GN=CDC42 PE=1 SV=2	0	74.2151	48.1675	8	33	7	1	191	21.245	6.55	High	High	High	High	High	High	High	High	High	High		0.915	0.882	1.01	0.984	0.95	1.048	1.146	0.741	1.193	101.3	92.7	89.3	102.3	99.7	96.3	106.2	116.1	75.1	120.9	7	7	7	7	7
FALSE	High	Master Protein	Q15365	Poly(rC)-binding protein 1 OS=Homo sapiens GN=PCBP1 PE=1 SV=2	0	74.1765	50	13	24	8	1	356	37.474	7.09	High	High	High	High	High	High	High	High	High	High		0.855	0.75	1.17	1.108	1.097	1.105	1.175	1.001	1.249	95.2	81.3	71.4	111.4	105.4	104.4	105.1	111.8	95.2	118.9	13	13	13	13	13
FALSE	High	Master Protein	P62714	Serine/threonine-protein phosphatase 2A catalytic subunit beta isoform OS=Homo sapiens GN=PPP2CB PE=1 SV=1	0	74.133	36.8932	9	24	2	1	309	35.552	5.43	High	High	High	High	High	High	High	High	High	High		0.94	0.934	0.692	0.859	0.815	0.972	0.647	0.562	0.636	124.1	116.7	115.9	85.9	106.6	101.1	120.6	80.3	69.8	79	11	11	11	11	11
FALSE	High	Master Protein	P46459	Vesicle-fusing ATPase OS=Homo sapiens GN=NSF PE=1 SV=3	0	73.7035	23.6559	17	25	17	1	744	82.542	6.95	High	High	High	High	High	High	High	High	High	High		1.015	0.788	1.088	1.089	1.063	1.015	1.325	1.047	1.325	93	94.4	73.3	101.2	101.2	98.8	94.4	123.2	97.3	123.1	17	17	17	17	17
FALSE	High	Master Protein	P61160	Actin-related protein 2 OS=Homo sapiens GN=ACTR2 PE=1 SV=1	0	73.1306	35.533	12	26	11	1	394	44.732	6.74	High	High	High	High	High	High	High	High	High	High		0.931	0.738	2.311	1.2	1.159	0.909	2.188	1.139	2.643	70.3	65.5	51.9	162.5	84.4	81.5	64	153.9	80.1	185.9	11	11	11	11	11
FALSE	High	Master Protein	Q92621	Nuclear pore complex protein Nup205 OS=Homo sapiens GN=NUP205 PE=1 SV=3	0	73.1222	9.69185	19	23	19	1	2012	227.776	6.19	High	High	High	High	High	High	High	High	High	High		0.997	0.821	0.657	0.884	0.874	0.87	0.764	0.693	0.695	121.1	120.7	99.5	79.6	107.1	105.8	105.4	92.6	83.9	84.2	19	19	19	19	19
FALSE	High	Master Protein	O43776	Asparagine--tRNA ligase, cytoplasmic OS=Homo sapiens GN=NARS PE=1 SV=1	0	73.1047	29.927	13	21	13	1	548	62.903	6.25	High	High	High	High	High	High	High	High	High	High		0.901	0.946	1.171	1.118	0.809	1.144	1.093	0.913	1.038	98.7	88.9	93.3	115.5	110.4	79.9	112.9	107.8	90.1	102.4	13	13	13	13	13
FALSE	High	Master Protein	Q15019	Septin-2 OS=Homo sapiens GN=SEPT2 PE=1 SV=1	0	72.8838	52.6316	13	16	13	1	361	41.461	6.6	High	High	High	High	High	High	High	High	High	High		0.897	0.882	1.749	1.067	1.254	0.979	1.328	1.653	1.758	79.6	71.4	70.2	139.2	84.9	99.8	77.9	105.7	131.6	139.9	13	13	13	13	13
FALSE	High	Master Protein	P49411	Elongation factor Tu, mitochondrial OS=Homo sapiens GN=TUFM PE=1 SV=2	0	72.7456	35.3982	15	20	15	1	452	49.51	7.61	High	High	High	High	High	High	High	High	High	High		0.978	0.758	2.835	1.032	1.087	0.801	1.737	1.749	2.1	71	69.5	53.8	201.4	73.3	77.2	56.9	123.4	124.3	149.2	15	15	15	15	15
FALSE	High	Master Protein	Q99497	Protein DJ-1 OS=Homo sapiens GN=PARK7 PE=1 SV=2	0	72.6953	58.7302	11	42	11	1	189	19.878	6.79	High	High	High	High	High	High	High	High	High	High		0.78	0.851	1.086	1.124	1.133	1.036	1.007	0.89	0.791	103.1	80.5	87.8	111.9	115.9	116.8	106.8	103.8	91.8	81.6	12	12	12	12	12
FALSE	High	Master Protein	Q9NSD9	Phenylalanine--tRNA ligase beta subunit OS=Homo sapiens GN=FARSB PE=1 SV=3	0	72.5305	35.8234	20	30	20	1	589	66.074	6.84	High	High	High	High	High	High	High	High	High	High		1.074	0.924	0.996	1.028	0.895	0.982	0.939	0.65	0.816	107.5	115.4	99.4	107.1	110.5	96.2	105.5	100.9	69.8	87.7	20	20	20	20	20
FALSE	High	Master Protein	P50995	Annexin A11 OS=Homo sapiens GN=ANXA11 PE=1 SV=1	0	72.4383	23.7624	12	20	12	1	505	54.355	7.65	High	High	High	High	High	High	High	High	High	High		1.082	0.85	2.626	1.357	1.395	1.444	2.051	1.432	2.81	62.3	67.5	53	163.6	84.6	86.9	90	127.8	89.2	175.1	12	12	12	12	12
FALSE	High	Master Protein	P05387	60S acidic ribosomal protein P2 OS=Homo sapiens GN=RPLP2 PE=1 SV=1	0	72.4088	92.1739	9	23	8	1	115	11.658	4.54	High	High	High	High	High	High	High	High	High	High		1.023	1.011	0.679	0.918	0.898	0.967	0.67	0.416	0.521	123.4	126.3	124.8	83.8	113.3	110.8	119.3	82.7	51.4	64.3	9	9	9	9	9
FALSE	High	Master Protein	O14818	Proteasome subunit alpha type-7 OS=Homo sapiens GN=PSMA7 PE=1 SV=1	0	72.3596	46.7742	13	27	13	1	248	27.87	8.46	High	High	High	High	High	High	High	High	High	High		0.855	0.699	1.38	1.044	0.802	1.123	1.14	0.913	1.325	97.3	83.1	68	134.3	101.6	78	109.2	110.9	88.8	128.9	13	13	13	13	13
FALSE	High	Master Protein	P43121	Cell surface glycoprotein MUC18 OS=Homo sapiens GN=MCAM PE=1 SV=2	0	72.3491	23.5294	15	17	15	1	646	71.563	5.76	High	High	High	High	High	High	High	High	High	High		1.049	1.498	0.601	1.554	0.941	1.134	1.136	0.843	0.88	94	98.6	140.8	56.5	146.1	88.5	106.6	106.8	79.3	82.8	15	15	15	15	15
FALSE	High	Master Protein	Q9UH99	SUN domain-containing protein 2 OS=Homo sapiens GN=SUN2 PE=1 SV=3	0	72.3272	21.7573	11	15	11	1	717	80.262	6.73	High	High	High	High	High	High	High	High	High	High		0.894	0.798	0.77	0.843	0.874	0.862	1.029	0.764	1.046	112.6	100.7	89.8	86.7	94.9	98.5	97.1	115.8	86	117.8	11	11	11	11	11
FALSE	High	Master Protein	P13861	cAMP-dependent protein kinase type II-alpha regulatory subunit OS=Homo sapiens GN=PRKAR2A PE=1 SV=2	0	72.2379	39.3564	13	20	10	1	404	45.49	5.07	High	High	High	High	High	High	High	High	High	High		0.958	1.099	1.563	1.175	1.063	1.071	1.642	1.538	1.463	79.5	76.2	87.4	124.4	93.5	84.5	85.2	130.6	122.3	116.4	13	13	13	13	13
FALSE	High	Master Protein	P98095	Fibulin-2 OS=Homo sapiens GN=FBLN2 PE=1 SV=2	0	72.0424	18.0743	15	25	15	1	1184	126.489	4.82	High	High	High	High	High	High	High	High	High	High		0.984	0.933	1.502	1.752	2.787	1.34	1.7	1.356	1.549	67.1	66	62.6	100.8	117.6	187	89.9	114.1	91	103.9	15	15	15	15	15
FALSE	High	Master Protein	P49257	Protein ERGIC-53 OS=Homo sapiens GN=LMAN1 PE=1 SV=2	0	72.0032	27.451	16	46	15	1	510	57.513	6.77	High	High	High	High	High	High	High	High	High	High		0.941	0.816	0.727	0.837	0.925	0.697	1.106	0.563	1.026	115.8	108.9	94.4	84.2	96.9	107	80.7	128	65.2	118.7	16	16	16	16	16
FALSE	High	Master Protein	P08559	Pyruvate dehydrogenase E1 component subunit alpha, somatic form, mitochondrial OS=Homo sapiens GN=PDHA1 PE=1 SV=3	0	71.9716	44.6154	13	29	13	1	390	43.268	8.06	High	High	High	High	High	High	High	High	High	High		0.971	0.973	0.676	0.939	0.924	0.867	0.795	0.782	0.695	116	112.6	112.9	78.4	109	107.1	100.6	92.2	90.7	80.6	13	13	13	13	13
FALSE	High	Master Protein	P16401	Histone H1.5 OS=Homo sapiens GN=HIST1H1B PE=1 SV=3	0	71.9436	35.8407	12	52	8	1	226	22.566	10.92	High	High	High	High	High	High	High	High	High	High		1.019	0.745	1.655	1	1.062	0.756	1.717	1.541	4.881	65	66.3	48.5	107.6	65	69.1	49.2	111.7	100.2	317.4	8	8	8	8	8
FALSE	High	Master Protein	Q04637	Eukaryotic translation initiation factor 4 gamma 1 OS=Homo sapiens GN=EIF4G1 PE=1 SV=4	0	71.8289	11.6323	16	20	16	1	1599	175.382	5.33	High	High	High	High	High	High	High	High	High	High		1.22	0.853	2.099	0.995	0.952	1.091	1.287	1.244	1.392	82.4	100.5	70.3	173	82	78.5	89.9	106.1	102.6	114.8	16	16	16	16	16
FALSE	High	Master Protein	A0A140T9U8	HLA class I histocompatibility antigen, Cw-6 alpha chain OS=Homo sapiens GN=HLA-C PE=1 SV=1	0	71.6833	29.471	9	26	1	1	397	44.188	6.98	High	High	High	High	High	High	High	High	High	High		1.19	0.696	1.68	1.534	2.282	0.69	1.007	0.688	1.737	80	95.1	55.7	134.3	122.7	182.5	55.2	80.5	55	138.9	2	2	2	2	2
FALSE	High	Master Protein	P21266	Glutathione S-transferase Mu 3 OS=Homo sapiens GN=GSTM3 PE=1 SV=3	0	71.5725	56.8889	11	25	11	1	225	26.542	5.54	High	High	High	High	High	High	High	High	High	High		0.809	1.992	0.673	1.19	1.045	1.391	0.871	0.824	0.641	95.8	77.5	190.9	64.4	114.1	100.1	133.3	83.5	78.9	61.5	12	12	12	12	12
FALSE	High	Master Protein	Q9UIV8	Serpin B13 OS=Homo sapiens GN=SERPINB13 PE=1 SV=2	0	71.5375	35.8056	14	22	2	1	391	44.248	5.71	High	High	High	High	High	High	High	High	High	High		1.06	2.252	0.83	1.041	0.974	1.946	0.832	0.58	0.403	91.6	97.1	206.3	76	95.3	89.2	178.2	76.2	53.1	36.9	14	14	14	14	14
FALSE	High	Master Protein	O43175	D-3-phosphoglycerate dehydrogenase OS=Homo sapiens GN=PHGDH PE=1 SV=4	0	71.4141	30.0188	13	22	13	1	533	56.614	6.71	High	High	High	High	High	High	High	High	High	High		0.988	1.105	0.688	0.981	1.056	0.761	0.539	0.714	0.484	120.3	118.8	132.8	82.7	117.9	127	91.5	64.8	85.9	58.3	13	13	13	13	13
FALSE	High	Master Protein	P04217	Alpha-1B-glycoprotein OS=Homo sapiens GN=A1BG PE=1 SV=4	0	71.3711	32.7273	11	21	11	1	495	54.22	5.86	High	High	High	High	High	High	High	High	High	High		1.01	0.686	0.686	0.845	1.172	0.824	0.829	2.564	1.08	93.5	94.5	64.1	64.2	79	109.6	77	77.5	239.7	101	11	11	11	11	11
FALSE	High	Master Protein	Q13596	Sorting nexin-1 OS=Homo sapiens GN=SNX1 PE=1 SV=3	0	71.3239	23.5632	11	22	9	1	522	59.033	5.15	High	High	High	High	High	High	High	High	High	High		0.939	0.962	0.772	0.957	0.97	0.976	0.882	0.697	0.875	110.7	104	106.6	85.5	106	107.5	108.1	97.6	77.1	96.9	9	9	9	9	9
FALSE	High	Master Protein	Q6YHK3	CD109 antigen OS=Homo sapiens GN=CD109 PE=1 SV=2	0	71.3031	13.7716	18	24	18	1	1445	161.587	5.85	High	High	High	High	High	High	High	High	High	High		1.35	0.748	0.832	1.285	1.314	0.866	1.011	0.799	0.749	100.5	135.6	75.2	83.6	129.1	132	87	101.6	80.3	75.2	18	18	18	18	18
FALSE	High	Master Protein	P14550	Alcohol dehydrogenase [NADP(+)] OS=Homo sapiens GN=AKR1A1 PE=1 SV=3	0	71.1445	42.4615	14	28	13	1	325	36.55	6.79	High	High	High	High	High	High	High	High	High	High		0.953	0.755	0.971	0.961	0.831	0.999	1.182	0.94	1.168	102.5	97.7	77.4	99.5	98.4	85.2	102.4	121.1	96.4	119.7	14	14	14	14	14
FALSE	High	Master Protein	O75153	Clustered mitochondria protein homolog OS=Homo sapiens GN=CLUH PE=1 SV=2	0	71.1338	18.9458	22	28	2	1	1309	146.577	6.13	High	High	High	High	High	High	High	High	High	High		0.991	0.833	0.854	0.967	0.826	0.864	0.681	0.617	0.636	120.9	119.8	100.7	103.3	117	99.9	104.5	82.3	74.6	77	22	22	22	22	22
FALSE	High	Master Protein	Q05639	Elongation factor 1-alpha 2 OS=Homo sapiens GN=EEF1A2 PE=1 SV=1	0	70.8332	31.1015	11	31	1	1	463	50.438	9.03	High	High	High	High	High	High	High	High	High	High		0.722	0.803	1.566	1.048	1.014	0.843	0.872	1.682	1.325	92	66.4	73.9	144	96.3	93.2	77.5	80.2	154.7	121.9	1	1	1	1	1
FALSE	High	Master Protein	P29350	Tyrosine-protein phosphatase non-receptor type 6 OS=Homo sapiens GN=PTPN6 PE=1 SV=1	0	70.7511	31.9328	17	23	17	1	595	67.519	7.78	High	High	High	High	High	High	High	High	High	High		0.814	0.742	2.17	1.047	1.152	0.841	2.118	1.381	3.905	65.9	53.7	48.9	143	69	76	55.5	139.6	91	257.4	17	17	17	17	17
FALSE	High	Master Protein	P13746	HLA class I histocompatibility antigen, A-11 alpha chain OS=Homo sapiens GN=HLA-A PE=1 SV=1	0	70.727	32.6027	10	23	4	1	365	40.911	6.15	High	High	High	High	High	High	High	High	High	High		0.908	0.465	1.329	0.773	1.128	0.609	0.931	0.368	0.799	120.3	109.3	55.9	160	93	135.7	73.3	112	44.3	96.2	6	6	6	6	6
FALSE	High	Master Protein	P30504	HLA class I histocompatibility antigen, Cw-4 alpha chain OS=Homo sapiens GN=HLA-C PE=1 SV=1	0	70.677	36.612	10	32	1	1	366	40.969	6.47	High	High	High	High	High	High	High	High	High	High		0.877	0.334	0.622	0.477	0.648	0.528	0.952	0.345	0.734	153.5	134.5	51.2	95.5	73.2	99.4	81	146.1	53	112.6	6	6	6	6	6
FALSE	High	Master Protein	P16157	Ankyrin-1 OS=Homo sapiens GN=ANK1 PE=1 SV=3	0	70.6196	11.9617	18	21	18	1	1881	206.137	6.01	High	High	High	High	High	High	High	High	High	High		0.51	0.461	0.558	0.664	1.131	0.473	1.51	0.857	0.829	125.1	63.8	57.7	69.8	83.1	141.5	59.2	189	107.2	103.7	18	18	18	18	18
FALSE	High	Master Protein	P36873	Serine/threonine-protein phosphatase PP1-gamma catalytic subunit OS=Homo sapiens GN=PPP1CC PE=1 SV=1	0	70.6028	43.9628	12	25	2	1	323	36.96	6.54	High	High	High	High	High	High	High	High	High	High		1.024	1.023	1.234	1.014	0.972	0.851	1.26	1.001	1.181	94.7	97	96.9	116.9	96	92	80.6	119.3	94.8	111.8	3	3	3	3	3
FALSE	High	Master Protein	P19652	Alpha-1-acid glycoprotein 2 OS=Homo sapiens GN=ORM2 PE=1 SV=2	0	70.5749	42.2886	9	42	6	1	201	23.588	5.11	High	High	High	High	High	High	High	High	High	High		1.22	0.672	0.59	0.911	1.193	0.513	0.696	1.731	0.632	109.2	133.2	73.3	64.4	99.5	130.2	56.1	76	189	69	11	11	11	11	11
FALSE	High	Master Protein	A0A140T9M0	HLA class I histocompatibility antigen, Cw-6 alpha chain OS=Homo sapiens GN=HLA-C PE=1 SV=1	0	70.569	38.172	10	29	1	1	372	41.488	6.47	High	High	High	High	High	High	High	High	High	High		0.841	0.509	0.965	0.83	1.203	1.094	1.844	0.711	1.294	97.2	81.7	49.5	93.8	80.7	116.9	106.3	179.2	69.1	125.7	3	3	3	3	3
FALSE	High	Master Protein	Q7L1Q6	Basic leucine zipper and W2 domain-containing protein 1 OS=Homo sapiens GN=BZW1 PE=1 SV=1	0	70.5296	42.7208	17	26	16	1	419	48.013	5.92	High	High	High	High	High	High	High	High	High	High		1.013	1.132	1.036	1.092	0.875	1.071	0.97	0.643	1.032	101.4	102.7	114.8	105	110.7	88.7	108.6	98.3	65.2	104.6	17	17	17	17	17
FALSE	High	Master Protein	Q562R1	Beta-actin-like protein 2 OS=Homo sapiens GN=ACTBL2 PE=1 SV=2	0	70.5061	24.734	9	181	2	1	376	41.976	5.59	High	High	High	High	High	High	High	High	High	High		0.924	0.848	0.713	1.028	0.893	1.237	0.923	0.534	0.516	116.1	107.2	98.4	82.8	119.2	103.7	143.6	107.2	62	59.9	2	2	2	2	2
FALSE	High	Master Protein	P15880	40S ribosomal protein S2 OS=Homo sapiens GN=RPS2 PE=1 SV=2	0	70.4921	48.8055	14	24	14	1	293	31.305	10.24	High	High	High	High	High	High	High	High	High	High		0.871	0.758	3.984	1	1.205	0.852	1.853	2.008	2.751	61.4	53.5	46.5	244.7	61.4	74	52.3	113.8	123.3	169	14	14	14	14	14
FALSE	High	Master Protein	Q6NUK1	Calcium-binding mitochondrial carrier protein SCaMC-1 OS=Homo sapiens GN=SLC25A24 PE=1 SV=2	0	70.2887	35.8491	17	26	17	1	477	53.32	6.33	High	High	High	High	High	High	High	High	High	High		0.988	0.818	0.765	0.917	1.088	0.745	1.065	0.669	0.93	111.3	110	91	85.1	102.1	121.1	82.9	118.5	74.4	103.5	17	17	17	17	17
FALSE	High	Master Protein	G3V5Z7	Proteasome subunit alpha type OS=Homo sapiens GN=PSMA6 PE=1 SV=1	0	70.2781	48.0159	11	23	11	1	252	28.129	6.76	High	High	High	High	High	High	High	High	High	High		0.951	0.833	1.465	1.098	1.087	1.079	1.415	1.076	1.447	87.3	83	72.7	127.9	95.9	95	94.3	123.5	93.9	126.4	11	11	11	11	11
FALSE	High	Master Protein	B1AHL2	Fibulin-1 OS=Homo sapiens GN=FBLN1 PE=1 SV=1	0	70.2401	19.9723	11	24	2	1	721	78.277	5.39	High	High	High	High	High	High	High	High	High	High		1.009	0.744	0.935	1.298	2.262	1.058	1.21	1.156	1.358	83.1	83.9	61.8	77.7	107.9	188.1	87.9	100.6	96.1	112.9	2	2	2	2	2
FALSE	High	Master Protein	G8JLB6	Heterogeneous nuclear ribonucleoprotein H OS=Homo sapiens GN=HNRNPH1 PE=1 SV=1	0	70.228	25.2119	9	25	3	1	472	51.197	6.8	High	High	High	High	High	High	High	High	High	High		0.929	0.813	1.986	1.069	0.978	1.07	1.528	1.318	1.894	79.5	73.8	64.6	157.8	85	77.7	85	121.4	104.7	150.5	9	9	9	9	9
FALSE	High	Master Protein	P21291	Cysteine and glycine-rich protein 1 OS=Homo sapiens GN=CSRP1 PE=1 SV=3	0	70.0531	46.114	9	27	9	1	193	20.554	8.57	High	High	High	High	High	High	High	High	High	High		1.076	2.364	1.167	2.493	0.885	1.357	1.092	1.271	1.036	72.8	78.3	172.1	84.9	181.4	64.4	98.7	79.5	92.5	75.4	9	9	9	9	9
FALSE	High	Master Protein	P18124	60S ribosomal protein L7 OS=Homo sapiens GN=RPL7 PE=1 SV=1	0	70.0263	39.5161	12	26	12	1	248	29.207	10.65	High	High	High	High	High	High	High	High	High	High		1.038	0.938	3.17	1.161	1.25	0.94	1.889	1.721	2.264	65.1	67.5	61	206.3	75.5	81.3	61.2	122.9	112	147.3	12	12	12	12	12
FALSE	High	Master Protein	P12235	ADP/ATP translocase 1 OS=Homo sapiens GN=SLC25A4 PE=1 SV=4	0	69.9585	55.0336	15	41	3	1	298	33.043	9.76	High	High	High	High	High	High	High	High	High	High		0.97	1.195	0.64	1.064	0.874	0.932	0.729	0.671	0.55	115.9	112.5	138.5	74.2	123.4	101.3	108.1	84.5	77.8	63.7	3	3	3	3	3
FALSE	High	Master Protein	E9PGN7	Plasma protease C1 inhibitor OS=Homo sapiens GN=SERPING1 PE=1 SV=1	0	69.9531	20.2578	10	33	10	1	543	59.455	6.76	High	High	High	High	High	High	High	High	High	High		1.098	0.631	0.662	0.618	1.027	0.56	0.627	1.75	0.82	113.7	124.9	71.8	75.3	70.3	116.8	63.6	71.3	199.1	93.2	11	11	11	11	11
FALSE	High	Master Protein	P25311	Zinc-alpha-2-glycoprotein OS=Homo sapiens GN=AZGP1 PE=1 SV=2	0	69.9387	47.9866	14	23	14	1	298	34.237	6.05	High	High	High	High	High	High	High	High	High	High		1.037	0.846	0.603	0.682	1.076	0.658	0.593	2.041	0.835	106.7	110.6	90.3	64.4	72.8	114.9	70.2	63.3	217.8	89.1	14	14	14	14	14
FALSE	High	Master Protein	P61106	Ras-related protein Rab-14 OS=Homo sapiens GN=RAB14 PE=1 SV=4	0	69.869	59.5349	11	30	10	1	215	23.882	6.21	High	High	High	High	High	High	High	High	High	High		1.113	0.973	0.764	0.933	0.853	0.971	0.726	0.558	0.577	118.1	131.5	114.9	90.3	110.2	100.7	114.6	85.7	65.9	68.1	10	10	10	10	10
FALSE	High	Master Protein	A0A0D9SF53	ATP-dependent RNA helicase DDX3X OS=Homo sapiens GN=DDX3X PE=1 SV=1	0	69.8573	25.1023	16	22	15	1	733	81.426	8.07	High	High	High	High	High	High	High	High	High	High		0.916	0.944	2.294	1.217	0.976	0.947	1.302	1.256	1.728	79.5	72.8	75	182.4	96.8	77.6	75.3	103.5	99.9	137.3	16	16	16	16	16
FALSE	High	Master Protein	P48681	Nestin OS=Homo sapiens GN=NES PE=1 SV=2	0	69.821	14.9907	22	23	22	1	1621	177.332	4.36	High	High	High	High	High	High	High	High	High	High		0.879	0.845	0.861	1.53	1.113	1.129	1.313	1.151	1.249	90.3	79.4	76.3	77.8	138.2	100.5	102	118.6	104	112.8	22	22	22	22	22
FALSE	High	Master Protein	P23284	Peptidyl-prolyl cis-trans isomerase B OS=Homo sapiens GN=PPIB PE=1 SV=2	0	69.7863	50.463	14	45	13	1	216	23.728	9.41	High	High	High	High	High	High	High	High	High	High		0.929	0.797	2.162	1.302	1.058	1.225	2.257	1.324	3.035	66.3	61.6	52.8	143.3	86.3	70.1	81.2	149.6	87.7	201.2	15	15	15	15	15
FALSE	High	Master Protein	P12270	Nucleoprotein TPR OS=Homo sapiens GN=TPR PE=1 SV=3	0	69.6462	9.22556	22	23	22	1	2363	267.131	5.02	High	High	High	High	High	High	High	High	High	High		1.038	0.908	2.06	0.99	1.161	0.938	2	1.059	2.078	75.6	78.5	68.6	155.7	74.8	87.8	70.8	151.1	80	157	22	22	22	22	22
FALSE	High	Master Protein	P62760	Visinin-like protein 1 OS=Homo sapiens GN=VSNL1 PE=1 SV=2	0	69.3108	70.1571	12	30	12	1	191	22.128	5.15	High	High	High	High	High	High	High	High	High	High		1.225	0.913	0.685	0.891	1.036	0.815	0.512	0.395	0.246	129.6	158.8	118.3	88.8	115.5	134.2	105.6	66.3	51.1	31.8	12	12	12	12	12
FALSE	High	Master Protein	P49321	Nuclear autoantigenic sperm protein OS=Homo sapiens GN=NASP PE=1 SV=2	0	69.255	21.5736	17	22	11	1	788	85.186	4.3	High	High	High	High	High	High	High	High	High	High		0.941	0.774	0.828	0.956	0.845	0.941	0.777	0.563	0.782	118.9	111.9	92.1	98.5	113.7	100.5	112	92.4	67	93	17	17	17	17	17
FALSE	High	Master Protein	P11766	Alcohol dehydrogenase class-3 OS=Homo sapiens GN=ADH5 PE=1 SV=4	0	69.251	36.3636	13	26	13	1	374	39.698	7.49	High	High	High	High	High	High	High	High	High	High		0.925	1.372	0.553	1.39	0.815	1.166	0.732	0.845	0.619	106.2	98.2	145.7	58.8	147.6	86.5	123.9	77.7	89.7	65.8	13	13	13	13	13
FALSE	High	Master Protein	P39656	Dolichyl-diphosphooligosaccharide--protein glycosyltransferase 48 kDa subunit OS=Homo sapiens GN=DDOST PE=1 SV=4	0	69.2155	30.4825	11	24	11	1	456	50.769	6.55	High	High	High	High	High	High	High	High	High	High		0.894	0.745	0.893	0.867	0.968	0.76	1.035	0.597	0.966	114.6	102.5	85.4	102.3	99.4	110.9	87.1	118.6	68.4	110.8	11	11	11	11	11
FALSE	High	Master Protein	P27695	DNA-(apurinic or apyrimidinic site) lyase OS=Homo sapiens GN=APEX1 PE=1 SV=2	0	69.1463	47.1698	11	17	11	1	318	35.532	8.12	High	High	High	High	High	High	High	High	High	High		0.836	0.688	0.804	0.856	0.84	0.825	0.901	0.799	1.123	115.3	96.4	79.4	92.7	98.7	96.8	95.1	103.9	92.1	129.5	11	11	11	11	11
FALSE	High	Master Protein	Q9Y696	Chloride intracellular channel protein 4 OS=Homo sapiens GN=CLIC4 PE=1 SV=4	0	68.8633	45.0593	11	16	11	1	253	28.754	5.59	High	High	High	High	High	High	High	High	High	High		0.807	1.158	0.917	1.453	1.151	1.158	1.281	0.935	1.39	88.9	71.7	102.9	81.6	129.2	102.3	102.9	113.8	83.1	123.6	11	11	11	11	11
FALSE	High	Master Protein	P62805	Histone H4 OS=Homo sapiens GN=HIST1H4A PE=1 SV=2	0	68.5938	51.4563	6	45	6	1	103	11.36	11.36	High	High	High	High	High	High	High	High	High	High		0.872	0.726	5.701	1.068	1.289	0.984	3.302	3.603	8.991	36.3	31.7	26.4	207	38.8	46.8	35.7	119.9	130.8	326.5	7	7	7	7	7
FALSE	High	Master Protein	P32456	Guanylate-binding protein 2 OS=Homo sapiens GN=GBP2 PE=1 SV=3	0	68.5675	26.7343	17	27	13	1	591	67.166	5.71	High	High	High	High	High	High	High	High	High	High		1.062	0.845	2.458	0.992	1.093	0.964	1.089	0.638	1.041	89.4	95	75.5	219.8	88.7	97.7	86.2	97.4	57.1	93.1	14	14	14	14	14
FALSE	High	Master Protein	P49792	E3 SUMO-protein ligase RanBP2 OS=Homo sapiens GN=RANBP2 PE=1 SV=2	0	68.4209	6.94789	17	19	17	1	3224	357.974	6.2	High	High	High	High	High	High	High	High	High	High		0.993	0.739	1.112	1.121	1.134	0.913	1.31	1.156	1.236	93.3	92.7	69	103.8	104.6	105.9	85.2	122.3	107.9	115.3	17	17	17	17	17
FALSE	High	Master Protein	Q6XQN6	Nicotinate phosphoribosyltransferase OS=Homo sapiens GN=NAPRT PE=1 SV=2	0	68.4122	32.342	13	23	13	1	538	57.542	5.68	High	High	High	High	High	High	High	High	High	High		0.915	1.005	0.84	0.707	0.751	1.377	0.993	0.858	1.207	103.6	94.8	104.1	87	73.2	77.8	142.7	102.9	88.9	125	13	13	13	13	13
FALSE	High	Master Protein	P05534	HLA class I histocompatibility antigen, A-24 alpha chain OS=Homo sapiens GN=HLA-A PE=1 SV=2	0	68.3438	30.9589	8	22	2	1	365	40.663	6.34	High	High	High	High	High	High	High	High	High	High		0.917	2.276	7.772	0.853	1.467	0.897	0.805	0.967	0.772	56.4	51.8	128.4	438.4	48.1	82.8	50.6	45.4	54.6	43.6	2	2	2	2	2
FALSE	High	Master Protein	P51858	Hepatoma-derived growth factor OS=Homo sapiens GN=HDGF PE=1 SV=1	0	68.2757	49.5833	11	27	10	1	240	26.772	4.73	High	High	High	High	High	High	High	High	High	High		1.007	0.905	1.437	0.908	1.103	0.964	1.321	0.991	1.482	89.9	90.6	81.4	129.2	81.7	99.2	86.7	118.8	89.1	133.3	11	11	11	11	11
FALSE	High	Master Protein	P40121	Macrophage-capping protein OS=Homo sapiens GN=CAPG PE=1 SV=2	0	68.2683	28.1609	9	24	9	1	348	38.474	6.19	High	High	High	High	High	High	High	High	High	High		0.941	0.793	3.096	0.997	1.19	1.116	3.039	1.557	3.926	56.6	53.3	44.9	175.4	56.5	67.4	63.2	172.1	88.2	222.4	9	9	9	9	9
FALSE	High	Master Protein	Q07021	Complement component 1 Q subcomponent-binding protein, mitochondrial OS=Homo sapiens GN=C1QBP PE=1 SV=1	0	68.1778	26.2411	5	28	5	1	282	31.343	4.84	High	High	High	High	High	High	High	High	High	High		1.009	0.893	0.585	0.862	0.905	0.82	0.608	0.405	0.389	133.8	135	119.5	78.3	115.3	121	109.7	81.3	54.2	52	5	5	5	5	5
FALSE	High	Master Protein	Q9NP72	Ras-related protein Rab-18 OS=Homo sapiens GN=RAB18 PE=1 SV=1	0	68.1507	55.8252	10	23	10	1	206	22.963	5.24	High	High	High	High	High	High	High	High	High	High		0.971	1.128	0.756	0.996	0.906	0.997	0.818	0.509	0.657	114.4	111.1	129.1	86.5	114	103.7	114.1	93.6	58.3	75.1	10	10	10	10	10
FALSE	High	Master Protein	P09758	Tumor-associated calcium signal transducer 2 OS=Homo sapiens GN=TACSTD2 PE=1 SV=3	0	67.8263	42.1053	11	20	11	1	323	35.687	8.87	High	High	High	High	High	High	High	High	High	High		1.223	0.777	0.62	0.783	0.634	0.812	0.522	0.438	0.27	141.3	172.7	109.8	87.5	110.6	89.6	114.7	73.8	61.9	38.1	12	12	12	12	12
FALSE	High	Master Protein	P00918	Carbonic anhydrase 2 OS=Homo sapiens GN=CA2 PE=1 SV=2	0	67.5281	57.3077	13	32	13	1	260	29.228	7.4	High	High	High	High	High	High	High	High	High	High		0.545	0.497	1.478	0.941	1.227	0.569	1.775	0.944	1.112	99.1	54	49.3	146.5	93.3	121.6	56.4	176	93.6	110.2	13	13	13	13	13
FALSE	High	Master Protein	Q15008	26S proteasome non-ATPase regulatory subunit 6 OS=Homo sapiens GN=PSMD6 PE=1 SV=1	0	67.5079	44.473	18	25	18	1	389	45.502	5.62	High	High	High	High	High	High	High	High	High	High		0.933	0.998	0.888	0.947	0.911	1.008	0.804	0.577	0.743	113.5	105.9	113.3	100.8	107.5	103.4	114.4	91.2	65.5	84.4	18	18	18	18	18
FALSE	High	Master Protein	Q9UNZ2	NSFL1 cofactor p47 OS=Homo sapiens GN=NSFL1C PE=1 SV=2	0	67.483	34.0541	10	26	10	1	370	40.548	5.1	High	High	High	High	High	High	High	High	High	High		0.916	0.967	0.71	0.814	0.89	0.941	0.655	0.609	0.524	124.6	114.1	120.5	88.4	101.4	110.9	117.2	81.6	75.8	65.3	10	10	10	10	10
FALSE	High	Master Protein	Q08AI8	Uncharacterized protein C2orf54 OS=Homo sapiens GN=C2orf54 PE=2 SV=2	0	67.3671	34.6756	13	19	13	1	447	49.534	6.48	High	High	High	High	High	High	High	High	High	High		1.263	1.501	0.671	0.761	0.797	1.267	0.644	0.567	0.432	112.3	141.9	168.6	75.3	85.5	89.5	142.4	72.3	63.6	48.5	13	13	13	13	13
FALSE	High	Master Protein	J3KPF3	4F2 cell-surface antigen heavy chain OS=Homo sapiens GN=SLC3A2 PE=1 SV=1	0	67.2033	24.8811	12	21	12	1	631	68.059	5.05	High	High	High	High	High	High	High	High	High	High		1.052	0.724	1.129	1.152	1.009	0.704	0.819	0.448	0.72	114.2	120.1	82.7	128.9	131.5	115.2	80.4	93.5	51.2	82.3	12	12	12	12	12
FALSE	High	Master Protein	P02786	Transferrin receptor protein 1 OS=Homo sapiens GN=TFRC PE=1 SV=2	0	67.1098	23.4211	15	19	15	1	760	84.818	6.61	High	High	High	High	High	High	High	High	High	High		0.977	0.557	0.614	0.683	0.73	0.548	1.063	0.507	0.936	131.3	128.3	73.2	80.6	89.7	95.8	72	139.5	66.6	122.9	15	15	15	15	15
FALSE	High	Master Protein	Q15363	Transmembrane emp24 domain-containing protein 2 OS=Homo sapiens GN=TMED2 PE=1 SV=1	0	66.9291	24.3781	5	21	5	1	201	22.746	5.17	High	High	High	High	High	High	High	High	High	High		0.974	0.8	0.657	0.794	0.807	0.8	0.886	0.537	0.839	123.5	120.3	98.9	81.2	98.1	99.7	98.9	109.4	66.3	103.7	7	7	7	7	7
FALSE	High	Master Protein	P28799	Granulins OS=Homo sapiens GN=GRN PE=1 SV=2	0	66.8482	21.9224	10	20	10	1	593	63.5	6.83	High	High	High	High	High	High	High	High	High	High		0.987	0.949	0.875	0.801	0.816	0.911	0.95	0.715	1.196	108.7	107.3	103.1	95.1	87.1	88.6	99	103.3	77.7	130	11	11	11	11	11
FALSE	High	Master Protein	A0A087X1U0	Tryptase beta-2 OS=Homo sapiens GN=TPSB2 PE=1 SV=1	0	66.8115	32.1918	9	32	9	1	292	32.555	7.25	High	High	High	High	High	High	High	High	High	High		0.643	0.5	0.445	0.773	0.747	0.988	0.452	0.985	0.359	145.1	93.3	72.5	64.5	112.2	108.3	143.4	65.6	143	52	10	10	10	10	10
FALSE	High	Master Protein	P62330	ADP-ribosylation factor 6 OS=Homo sapiens GN=ARF6 PE=1 SV=2	0	66.695	65.7143	8	22	8	1	175	20.069	8.95	High	High	High	High	High	High	High	High	High	High		1.08	1.113	0.633	0.807	0.8	1.17	0.636	0.573	0.506	120.2	129.9	133.8	76.1	97	96.2	140.7	76.4	68.9	60.9	8	8	8	8	8
FALSE	High	Master Protein	I3L2B0	Clustered mitochondria protein homolog (Fragment) OS=Homo sapiens GN=CLUH PE=1 SV=2	0	66.5699	18.8511	21	28	1	1	1236	138.142	6.04	High	High	High	High	High	High	High	High	High	High		1.051	0.757	0.814	0.969	0.842	0.815	1.328	0.919	1.283	102.3	107.5	77.4	83.2	99.1	86.1	83.4	135.8	94	131.2	1	1	1	1	1
FALSE	High	Master Protein	P41218	Myeloid cell nuclear differentiation antigen OS=Homo sapiens GN=MNDA PE=1 SV=1	0	66.5266	30.2211	12	25	12	1	407	45.807	9.76	High	High	High	High	High	High	High	High	High	High		0.854	0.829	2.928	1.301	1.295	0.872	2.099	1.203	8.406	48.1	41.1	39.9	140.8	62.6	62.3	41.9	101	57.9	404.4	13	13	13	13	13
FALSE	High	Master Protein	Q13228	Selenium-binding protein 1 OS=Homo sapiens GN=SELENBP1 PE=1 SV=2	0	66.4272	39.4068	14	18	14	1	472	52.358	6.37	High	High	High	High	High	High	High	High	High	High		0.77	0.665	0.601	1.15	1.217	1.026	1.545	1.423	0.931	96.8	74.6	64.4	58.2	111.4	117.8	99.3	149.6	137.7	90.1	14	14	14	14	14
FALSE	High	Master Protein	Q9Y230	RuvB-like 2 OS=Homo sapiens GN=RUVBL2 PE=1 SV=3	0	66.4265	28.0778	12	20	12	1	463	51.125	5.64	High	High	High	High	High	High	High	High	High	High		0.917	0.781	0.937	1.1	0.942	0.976	0.964	0.775	0.866	108	99	84.4	101.2	118.8	101.8	105.4	104.1	83.7	93.5	12	12	12	12	12
FALSE	High	Master Protein	F8W914	Reticulon OS=Homo sapiens GN=RTN4 PE=1 SV=1	0	66.2251	43.1884	9	27	9	1	345	37.121	4.77	High	High	High	High	High	High	High	High	High	High		1.091	1.166	0.869	1.167	1.106	1.022	1.019	0.705	0.85	100.1	109.1	116.6	87	116.8	110.7	102.3	101.9	70.5	85	9	9	9	9	9
FALSE	High	Master Protein	P21399	Cytoplasmic aconitate hydratase OS=Homo sapiens GN=ACO1 PE=1 SV=3	0	66.1577	20.9224	14	16	14	1	889	98.337	6.68	High	High	High	High	High	High	High	High	High	High		0.961	0.894	0.989	1.093	1.001	1.037	1.183	1.014	1.293	95.6	91.9	85.4	94.5	104.4	95.7	99.1	113.1	96.9	123.6	14	14	14	14	14
FALSE	High	Master Protein	O75746	Calcium-binding mitochondrial carrier protein Aralar1 OS=Homo sapiens GN=SLC25A12 PE=1 SV=2	0	66.0005	25.0737	16	25	10	1	678	74.715	8.38	High	High	High	High	High	High	High	High	High	High		1.041	0.969	0.699	0.952	1	0.84	0.796	0.636	0.601	117.2	122	113.5	81.9	111.6	117.1	98.4	93.3	74.6	70.4	16	16	16	16	16
FALSE	High	Master Protein	Q9UHG3	Prenylcysteine oxidase 1 OS=Homo sapiens GN=PCYOX1 PE=1 SV=3	0	65.5887	23.5644	11	29	11	1	505	56.604	6.18	High	High	High	High	High	High	High	High	High	High		1.103	0.807	0.51	0.78	0.794	0.815	0.628	0.56	0.485	133.7	147.5	107.8	68.1	104.2	106.2	108.9	83.9	74.8	64.9	12	12	12	12	12
FALSE	High	Master Protein	P09651	Heterogeneous nuclear ribonucleoprotein A1 OS=Homo sapiens GN=HNRNPA1 PE=1 SV=5	0	65.5726	29.5699	9	27	7	1	372	38.723	9.13	High	High	High	High	High	High	High	High	High	High		0.954	0.804	4.368	1.086	1.133	0.88	1.617	1.768	2.628	61.6	58.7	49.5	269	66.9	69.7	54.2	99.6	108.9	161.8	8	8	8	8	8
FALSE	High	Master Protein	P51148	Ras-related protein Rab-5C OS=Homo sapiens GN=RAB5C PE=1 SV=2	0	65.3504	56.9444	9	23	7	1	216	23.468	8.41	High	High	High	High	High	High	High	High	High	High		0.926	0.763	0.798	0.942	0.962	0.903	1.038	0.647	1.02	111.1	102.9	84.8	88.6	104.6	106.9	100.4	115.4	71.9	113.4	9	9	9	9	9
FALSE	High	Master Protein	O60749	Sorting nexin-2 OS=Homo sapiens GN=SNX2 PE=1 SV=2	0	65.3189	27.553	14	22	11	1	519	58.435	5.12	High	High	High	High	High	High	High	High	High	High		0.93	0.819	0.723	0.872	0.934	0.934	0.901	0.985	0.858	111.6	103.8	91.4	80.7	97.4	104.3	104.2	100.6	110	95.8	13	13	13	13	13
FALSE	High	Master Protein	O43795	Unconventional myosin-Ib OS=Homo sapiens GN=MYO1B PE=1 SV=3	0	65.259	13.9085	16	20	16	1	1136	131.902	9.38	High	High	High	High	High	High	High	High	High	High		0.893	0.713	1.848	1.175	1.116	0.858	2.091	0.917	1.622	81.7	73	58.3	151.1	96.1	91.2	70.1	170.9	75	132.6	16	16	16	16	16
FALSE	High	Master Protein	Q13423	NAD(P) transhydrogenase, mitochondrial OS=Homo sapiens GN=NNT PE=1 SV=3	0	65.1391	13.9963	14	21	14	1	1086	113.823	8.09	High	High	High	High	High	High	High	High	High	High		0.918	0.888	1.911	1.449	1.448	0.937	2.224	1.746	2.28	67.6	62	60	129.1	97.9	97.8	63.3	150.3	117.9	154.1	14	14	14	14	14
FALSE	High	Master Protein	P07225	Vitamin K-dependent protein S OS=Homo sapiens GN=PROS1 PE=1 SV=1	0	65.1246	21.7456	14	25	14	1	676	75.074	5.67	High	High	High	High	High	High	High	High	High	High		0.962	0.561	0.554	0.777	1.495	0.524	0.813	1.148	0.857	115.1	110.7	64.5	63.7	89.4	172	60.3	93.6	132.1	98.6	14	14	14	14	14
FALSE	High	Master Protein	A0A0A0MQW3	Serpin B13 OS=Homo sapiens GN=SERPINB13 PE=1 SV=1	0	65.1155	33.75	13	21	1	1	400	45.259	5.82	High	High	High	High	High	High	High	High	High	High		1.296	2.033	1.124	0.785	0.993	1.99	0.958	0.799	0.537	86.8	112.5	176.6	97.6	68.1	86.2	172.8	83.2	69.4	46.6	1	1	1	1	1
FALSE	High	Master Protein	Q14847	LIM and SH3 domain protein 1 OS=Homo sapiens GN=LASP1 PE=1 SV=2	0	65.1019	44.4444	12	24	12	1	261	29.698	7.05	High	High	High	High	High	High	High	High	High	High		0.935	0.994	2.045	1.224	1.453	1.041	2.094	1.7	3.081	64.2	60.1	63.9	131.4	78.6	93.3	66.9	134.5	109.2	197.9	12	12	12	12	12
FALSE	High	Master Protein	D6REX3	Protein transport protein Sec31A OS=Homo sapiens GN=SEC31A PE=1 SV=1	0	65.0385	11.8305	16	22	15	1	1251	136.141	6.98	High	High	High	High	High	High	High	High	High	High		0.933	0.831	1.547	1.083	1.179	1.012	1.903	1.207	2.084	78.3	73	65	121	84.7	92.2	79.2	149	94.5	163.1	15	15	15	15	15
FALSE	High	Master Protein	P11717	Cation-independent mannose-6-phosphate receptor OS=Homo sapiens GN=IGF2R PE=1 SV=3	0	65.0304	8.95223	22	23	22	1	2491	274.199	5.94	High	High	High	High	High	High	High	High	High	High		0.942	0.863	0.922	0.95	1.114	0.88	1.406	0.746	1.38	98	92.3	84.6	90.4	93.2	109.2	86.2	137.8	73.1	135.2	22	22	22	22	22
FALSE	High	Master Protein	P30622	CAP-Gly domain-containing linker protein 1 OS=Homo sapiens GN=CLIP1 PE=1 SV=2	0	64.9871	14.1168	21	26	21	1	1438	162.147	5.36	High	High	High	High	High	High	High	High	High	High		1.171	0.866	1.57	1.125	1.022	0.909	1.067	0.75	0.886	96.5	112.9	83.5	151.4	108.6	98.5	87.7	103	72.4	85.5	21	21	21	21	21
FALSE	High	Master Protein	C9JIF9	Acylamino-acid-releasing enzyme OS=Homo sapiens GN=APEH PE=1 SV=1	0	64.9354	23.4735	16	28	16	1	737	81.622	5.54	High	High	High	High	High	High	High	High	High	High		0.754	0.886	0.605	0.782	0.896	0.871	0.807	0.569	0.724	126.7	95.5	112.2	76.7	99.1	113.5	110.4	102.2	72.1	91.7	16	16	16	16	16
FALSE	High	Master Protein	O43399	Tumor protein D54 OS=Homo sapiens GN=TPD52L2 PE=1 SV=2	0	64.9167	56.7961	12	21	12	1	206	22.224	5.36	High	High	High	High	High	High	High	High	High	High		0.906	0.912	0.871	0.892	0.864	1.023	1.009	0.658	0.932	110.3	99.9	100.6	96	98.4	95.2	112.8	111.3	72.6	102.8	12	12	12	12	12
FALSE	High	Master Protein	P30084	Enoyl-CoA hydratase, mitochondrial OS=Homo sapiens GN=ECHS1 PE=1 SV=4	0	64.9054	46.2069	11	25	11	1	290	31.367	8.07	High	High	High	High	High	High	High	High	High	High		0.972	0.773	0.783	0.957	1.064	1.1	0.975	0.826	0.684	109.5	106.4	84.7	85.7	104.7	116.5	120.4	106.7	90.4	74.9	11	11	11	11	11
FALSE	High	Master Protein	P52306	Rap1 GTPase-GDP dissociation stimulator 1 OS=Homo sapiens GN=RAP1GDS1 PE=1 SV=3	0	64.8393	20.5931	12	22	11	1	607	66.275	5.31	High	High	High	High	High	High	High	High	High	High		0.941	1.354	0.813	1.13	0.925	1.162	0.851	0.654	0.764	104.2	98.1	141.1	84.7	117.8	96.5	121.1	88.7	68.2	79.7	11	11	11	11	11
FALSE	High	Master Protein	P41252	Isoleucine--tRNA ligase, cytoplasmic OS=Homo sapiens GN=IARS PE=1 SV=2	0	64.7887	15.7686	19	23	19	1	1262	144.406	6.15	High	High	High	High	High	High	High	High	High	High		0.849	0.612	0.815	1.084	1.054	0.979	1.005	0.755	0.938	110	93.4	67.4	89.6	119.2	116	107.7	110.6	83	103.2	19	19	19	19	19
FALSE	High	Master Protein	Q9Y4E8	Ubiquitin carboxyl-terminal hydrolase 15 OS=Homo sapiens GN=USP15 PE=1 SV=3	0	64.771	19.7757	16	20	15	1	981	112.348	5.22	High	High	High	High	High	High	High	High	High	High		0.882	0.896	0.901	0.879	0.883	0.871	0.822	0.542	0.763	118.5	104.5	106.2	106.7	104.2	104.7	103.2	97.5	64.2	90.4	16	16	16	16	16
FALSE	High	Master Protein	P21397	Amine oxidase [flavin-containing] A OS=Homo sapiens GN=MAOA PE=1 SV=1	0	64.6547	22.7704	12	21	8	1	527	59.644	7.85	High	High	High	High	High	High	High	High	High	High		1.146	0.646	0.45	0.828	0.855	0.799	0.523	0.527	0.33	140.8	161.3	90.9	63.4	116.6	120.4	112.5	73.5	74.2	46.4	12	12	12	12	12
FALSE	High	Master Protein	Q9UI12	V-type proton ATPase subunit H OS=Homo sapiens GN=ATP6V1H PE=1 SV=1	0	64.5939	36.0248	12	15	12	1	483	55.847	6.48	High	High	High	High	High	High	High	High	High	High		0.942	1.013	0.761	0.931	1	1.012	0.942	0.763	0.877	108.2	101.9	109.6	82.3	100.8	108.3	109.6	101.9	82.5	94.9	12	12	12	12	12
FALSE	High	Master Protein	P61026	Ras-related protein Rab-10 OS=Homo sapiens GN=RAB10 PE=1 SV=1	0	64.5571	58.5	14	42	10	1	200	22.527	8.38	High	High	High	High	High	High	High	High	High	High		1.137	1.227	0.635	0.883	0.748	1.081	0.647	0.413	0.498	120.9	137.6	148.5	76.7	106.7	90.4	130.7	78.2	49.9	60.3	12	12	12	12	12
FALSE	High	Master Protein	P35321	Cornifin-A OS=Homo sapiens GN=SPRR1A PE=1 SV=2	0	64.5337	87.6404	7	54	2	1	89	9.871	8.48	High	High	High	High	High	High	High	High	High	High		0.879	1.434	5.488	1.337	1.367	2.262	1.496	0.769	0.677	59.9	52.6	85.8	328.4	80	81.8	135.4	89.5	46	40.5	7	7	7	7	7
FALSE	High	Master Protein	P48449	Lanosterol synthase OS=Homo sapiens GN=LSS PE=1 SV=1	0	64.5022	22.4044	14	18	14	1	732	83.255	6.61	High	High	High	High	High	High	High	High	High	High		1.085	1.192	0.556	0.96	0.866	1.109	0.751	0.568	0.534	116	125.8	138.4	64.5	111.4	100.4	128.6	87.1	65.9	61.9	14	14	14	14	14
FALSE	High	Master Protein	O60506	Heterogeneous nuclear ribonucleoprotein Q OS=Homo sapiens GN=SYNCRIP PE=1 SV=2	0	64.4992	19.5827	11	22	7	1	623	69.56	8.59	High	High	High	High	High	High	High	High	High	High		0.779	0.713	2.079	0.974	0.835	0.805	1.301	1.458	2.08	83.2	64.8	59.3	172.9	81	69.5	67	108.2	121.3	173	7	7	7	7	7
FALSE	High	Master Protein	P30044	Peroxiredoxin-5, mitochondrial OS=Homo sapiens GN=PRDX5 PE=1 SV=4	0	64.4977	53.7383	9	23	9	1	214	22.073	8.7	High	High	High	High	High	High	High	High	High	High		0.998	0.864	1.156	0.808	0.871	0.981	0.963	1.15	1.363	98.5	98.3	85.1	113.9	79.6	85.8	96.7	94.8	113.2	134.2	9	9	9	9	9
FALSE	High	Master Protein	P33176	Kinesin-1 heavy chain OS=Homo sapiens GN=KIF5B PE=1 SV=1	0	64.4478	22.1184	20	23	20	1	963	109.617	6.51	High	High	High	High	High	High	High	High	High	High		0.711	0.744	2.177	0.921	0.878	0.699	1.083	1.192	1.616	90.7	64.5	67.5	197.5	83.5	79.7	63.4	98.3	108.2	146.7	20	20	20	20	20
FALSE	High	Master Protein	A0A024RA52	Proteasome subunit alpha type OS=Homo sapiens GN=PSMA2 PE=1 SV=1	0	64.4153	46.5812	9	15	9	1	234	25.882	7.43	High	High	High	High	High	High	High	High	High	High		0.836	0.774	0.784	0.914	0.896	0.892	0.86	0.7	0.799	118.3	98.9	91.5	92.7	108.1	106	105.5	101.7	82.8	94.5	9	9	9	9	9
FALSE	High	Master Protein	P40925	Malate dehydrogenase, cytoplasmic OS=Homo sapiens GN=MDH1 PE=1 SV=4	0	64.3761	37.1257	13	27	13	1	334	36.403	7.36	High	High	High	High	High	High	High	High	High	High		0.844	0.714	2.7	1.398	1.17	0.932	2.19	2.629	2.857	60.8	51.4	43.4	164.3	85.1	71.2	56.7	133.3	159.9	173.9	13	13	13	13	13
FALSE	High	Master Protein	P31040	Succinate dehydrogenase [ubiquinone] flavoprotein subunit, mitochondrial OS=Homo sapiens GN=SDHA PE=1 SV=2	0	64.2843	20.6325	12	23	12	1	664	72.645	7.39	High	High	High	High	High	High	High	High	High	High		1.004	0.742	0.569	0.927	0.914	0.952	0.783	0.707	0.65	121.2	121.7	90	68.9	112.4	110.8	115.4	95	85.7	78.8	12	12	12	12	12
FALSE	High	Master Protein	P41250	Glycine--tRNA ligase OS=Homo sapiens GN=GARS PE=1 SV=3	0	64.0385	24.4926	16	21	16	1	739	83.113	7.03	High	High	High	High	High	High	High	High	High	High		0.845	1.165	0.734	0.871	0.807	1.247	0.804	0.587	0.824	112.6	95.2	131.2	82.7	98	90.8	140.4	90.5	66.1	92.7	16	16	16	16	16
FALSE	High	Master Protein	A0A087X1Z3	Proteasome activator complex subunit 2 OS=Homo sapiens GN=PSME2 PE=1 SV=1	0	63.9474	48.0315	10	20	10	1	254	29.108	6.71	High	High	High	High	High	High	High	High	High	High		0.872	0.638	1.196	0.722	0.843	0.857	0.836	0.548	0.864	119.4	104	76.2	142.8	86.2	100.6	102.4	99.8	65.5	103.1	10	10	10	10	10
FALSE	High	Master Protein	Q9HAV0	Guanine nucleotide-binding protein subunit beta-4 OS=Homo sapiens GN=GNB4 PE=1 SV=3	0	63.7278	36.4706	10	19	5	1	340	37.543	6	High	High	High	High	High	High	High	High	High	High		1.002	1.099	0.801	1.049	0.93	1.012	0.934	0.624	0.823	107.8	108	118.5	86.4	113.1	100.3	109.1	100.7	67.3	88.8	5	5	5	5	5
FALSE	High	Master Protein	P07858	Cathepsin B OS=Homo sapiens GN=CTSB PE=1 SV=3	0	63.577	31.5634	9	28	9	1	339	37.797	6.3	High	High	High	High	High	High	High	High	High	High		1.039	0.798	0.857	0.757	0.94	0.747	1.51	0.512	1.303	105.7	109.8	84.4	90.6	80	99.3	78.9	159.6	54.1	137.7	10	10	10	10	10
FALSE	High	Master Protein	V9GYM3	Apolipoprotein A-II OS=Homo sapiens GN=APOA2 PE=1 SV=1	0	63.5752	51.8797	7	26	7	1	133	14.905	8.27	High	High	High	High	High	High	High	High	High	High		1.045	0.336	0.356	0.425	0.854	0.562	0.391	2.643	0.868	117.9	123.2	39.7	41.9	50.2	100.7	66.3	46.1	311.7	102.3	7	7	7	7	7
FALSE	High	Master Protein	P35241	Radixin OS=Homo sapiens GN=RDX PE=1 SV=1	0	63.5408	26.9297	19	34	8	1	583	68.521	6.37	High	High	High	High	High	High	High	High	High	High		0.941	0.96	3.215	1.086	1.113	0.833	1.557	2.14	2.967	63.2	59.5	60.7	203.3	68.7	70.4	52.7	98.5	135.3	187.6	8	8	8	8	8
FALSE	High	Master Protein	J3KR44	Ubiquitin thioesterase OS=Homo sapiens GN=OTUB1 PE=1 SV=2	0	63.4389	49.6324	10	24	10	1	272	31.421	5	High	High	High	High	High	High	High	High	High	High		0.98	1.132	0.825	0.885	0.917	1.092	0.827	0.66	0.74	110.4	108.2	124.9	91.1	97.7	101.2	120.6	91.4	72.8	81.7	10	10	10	10	10
FALSE	High	Master Protein	P31948	Stress-induced-phosphoprotein 1 OS=Homo sapiens GN=STIP1 PE=1 SV=1	0	63.3344	32.5967	19	33	19	1	543	62.599	6.8	High	High	High	High	High	High	High	High	High	High		0.999	1.39	1.861	1.089	1.08	1.286	1.706	1.257	1.619	75.3	75.2	104.6	140.1	82	81.3	96.8	128.4	94.6	121.9	19	19	19	19	19
FALSE	High	Master Protein	O00148	ATP-dependent RNA helicase DDX39A OS=Homo sapiens GN=DDX39A PE=1 SV=2	0	63.2631	36.7681	16	33	5	1	427	49.098	5.68	High	High	High	High	High	High	High	High	High	High		1.042	0.862	0.614	0.968	0.908	0.948	0.829	0.52	0.794	117.9	122.8	101.5	72.3	114.1	107	111.7	97.7	61.3	93.5	5	5	5	5	5
FALSE	High	Master Protein	P07910	Heterogeneous nuclear ribonucleoproteins C1/C2 OS=Homo sapiens GN=HNRNPC PE=1 SV=4	0	63.1198	29.7386	12	34	11	1	306	33.65	5.08	High	High	High	High	High	High	High	High	High	High		0.868	0.619	1.904	1.061	0.865	0.788	1.651	1.873	3.184	72.4	62.9	44.8	137.8	76.8	62.6	57.1	119.5	135.6	230.5	12	12	12	12	12
FALSE	High	Master Protein	P02749	Beta-2-glycoprotein 1 OS=Homo sapiens GN=APOH PE=1 SV=3	0	63.0987	39.4203	11	20	11	1	345	38.273	7.97	High	High	High	High	High	High	High	High	High	High		1.08	0.796	2.664	1.065	1.319	1.026	1.445	6.984	3.667	47.5	51.3	37.8	126.6	50.6	62.7	48.7	68.7	331.8	174.2	11	11	11	11	11
FALSE	High	Master Protein	P62491	Ras-related protein Rab-11A OS=Homo sapiens GN=RAB11A PE=1 SV=3	0	63.0779	57.4074	11	34	1	1	216	24.378	6.57	High	High	High	High	High	High	High	High	High	High		1.198	1.735	0.676	1.124	0.898	1.125	0.808	0.421	0.472	105.7	126.6	183.4	71.5	118.8	94.9	119	85.5	44.5	49.9	1	1	1	1	1
FALSE	High	Master Protein	Q8WU39	Marginal zone B- and B1-cell-specific protein OS=Homo sapiens GN=MZB1 PE=1 SV=1	0	62.9599	52.381	6	23	6	1	189	20.681	5.57	High	High	High	High	High	High	High	High	High	High		0.387	0.511	0.732	0.487	0.475	0.327	1.057	0.582	1.082	150.6	58.3	76.9	110.3	73.4	71.5	49.3	159.1	87.7	163	6	6	6	6	6
FALSE	High	Master Protein	E7ESC6	Exportin-7 OS=Homo sapiens GN=XPO7 PE=1 SV=1	0	62.937	17.5551	15	15	15	1	1088	123.987	6.48	High	High	High	High	High	High	High	High	High	High		0.813	0.773	0.652	0.824	0.932	0.812	0.797	0.624	0.65	126.9	103.2	98.1	82.7	104.6	118.4	103	101.2	79.2	82.5	15	15	15	15	15
FALSE	High	Master Protein	O75533	Splicing factor 3B subunit 1 OS=Homo sapiens GN=SF3B1 PE=1 SV=3	0	62.7846	14.5706	16	22	16	1	1304	145.738	7.09	High	High	High	High	High	High	High	High	High	High		0.978	0.733	1.073	0.933	1.016	0.903	1.244	0.818	1.187	101.2	99	74.1	108.6	94.4	102.8	91.3	125.8	82.7	120.1	16	16	16	16	16
FALSE	High	Master Protein	P46063	ATP-dependent DNA helicase Q1 OS=Homo sapiens GN=RECQL PE=1 SV=3	0	62.6422	28.5054	16	20	16	1	649	73.41	7.88	High	High	High	High	High	High	High	High	High	High		0.807	0.566	0.764	0.848	0.984	0.744	1.17	0.757	1.199	113.1	91.3	64.1	86.5	95.9	111.3	84.1	132.4	85.6	135.6	16	16	16	16	16
FALSE	High	Master Protein	O95274	Ly6/PLAUR domain-containing protein 3 OS=Homo sapiens GN=LYPD3 PE=1 SV=2	0	62.6226	29.1908	8	38	8	1	346	35.948	7.75	High	High	High	High	High	High	High	High	High	High		1.235	1.246	0.642	0.912	0.727	1.244	0.594	0.383	0.199	122.2	150.9	152.3	78.5	111.5	88.9	152.1	72.6	46.8	24.3	8	8	8	8	8
FALSE	High	Master Protein	Q5T0R9	Adenylyl cyclase-associated protein 1 (Fragment) OS=Homo sapiens GN=CAP1 PE=1 SV=8	0	62.6193	36.2595	8	22	1	1	262	28.617	7.49	High	High	High	High	High	High	High	High	High	High		0.863	1.15	1.778	1.095	1.151	1.224	1.564	1.18	2.709	72.9	62.9	83.8	129.7	79.9	83.9	89.2	114	86	197.5	1	1	1	1	1
FALSE	High	Master Protein	Q9Y4G6	Talin-2 OS=Homo sapiens GN=TLN2 PE=1 SV=4	0	62.5801	6.05822	17	32	2	1	2542	271.443	5.57	High	High	High	High	High	High	High	High	High	High		0.932	0.534	1.673	0.755	0.878	0.769	0.907	1.935	1.892	88.7	82.7	47.3	148.4	66.9	77.9	68.2	80.5	171.6	167.8	3	3	3	3	3
FALSE	High	Master Protein	P11217	Glycogen phosphorylase, muscle form OS=Homo sapiens GN=PYGM PE=1 SV=6	0	62.5097	16.6271	14	28	2	1	842	97.031	7.03	High	High	High	High	High	High	High	High	High	High		0.889	1.034	0.548	1.273	0.71	1.034	0.692	1.112	0.735	110.8	98.5	114.5	60.7	141.1	78.7	114.5	76.7	123.2	81.4	2	2	2	2	2
FALSE	High	Master Protein	E9PI68	Signal peptidase complex subunit 2 OS=Homo sapiens GN=SPCS2 PE=1 SV=1	0	62.4248	40.856	10	19	10	1	257	28.485	8.79	High	High	High	High	High	High	High	High	High	High		0.757	0.69	0.799	0.771	0.727	0.623	0.972	0.527	0.937	128.2	97	88.5	102.4	98.8	93.2	79.8	124.6	67.6	120.1	10	10	10	10	10
FALSE	High	Master Protein	Q9UJS0	Calcium-binding mitochondrial carrier protein Aralar2 OS=Homo sapiens GN=SLC25A13 PE=1 SV=2	0	62.2694	21.6296	12	19	6	1	675	74.129	8.62	High	High	High	High	High	High	High	High	High	High		0.935	0.766	0.58	0.673	0.895	0.731	0.701	0.497	0.525	136.9	128	104.9	79.4	92.1	122.6	100.1	96.1	68	71.9	6	6	6	6	6
FALSE	High	Master Protein	P32119	Peroxiredoxin-2 OS=Homo sapiens GN=PRDX2 PE=1 SV=5	0	62.2616	40.404	10	30	9	1	198	21.878	5.97	High	High	High	High	High	High	High	High	High	High		0.504	0.456	0.333	0.638	1.074	0.558	0.828	0.515	0.501	156.1	78.6	71.1	52	99.6	167.6	87.1	129.2	80.4	78.2	9	9	9	9	9
FALSE	High	Master Protein	Q07954	Prolow-density lipoprotein receptor-related protein 1 OS=Homo sapiens GN=LRP1 PE=1 SV=2	0	62.2342	4.6875	20	23	20	1	4544	504.276	5.39	High	High	High	High	High	High	High	High	High	High		1.001	0.808	1.143	1.204	1.468	1.024	1.926	1.586	1.968	76.2	76.2	61.5	87	91.7	111.9	78	146.7	120.8	149.9	20	20	20	20	20
FALSE	High	Master Protein	H7C286	N-acetyl-D-glucosamine kinase OS=Homo sapiens GN=NAGK PE=1 SV=2	0	61.9807	64.7959	10	15	1	1	196	21.963	7.94	High	High	High	High	High	High	High	High	High	High		1.101	1.568	0.997	0.86	0.824	1.829	1.091	0.924	0.93	89.9	99	140.9	89.6	77.3	74.1	164.4	98.1	83.1	83.6	1	1	1	1	1
FALSE	High	Master Protein	Q16543	Hsp90 co-chaperone Cdc37 OS=Homo sapiens GN=CDC37 PE=1 SV=1	0	61.9563	31.746	10	26	10	1	378	44.44	5.25	High	High	High	High	High	High	High	High	High	High		0.899	1.006	0.902	1.089	0.971	1.245	0.885	0.729	0.833	104.6	94	105.3	94.3	113.9	101.6	130.2	92.6	76.3	87.2	10	10	10	10	10
FALSE	High	Master Protein	P84085	ADP-ribosylation factor 5 OS=Homo sapiens GN=ARF5 PE=1 SV=2	0	61.8776	56.1111	9	24	4	1	180	20.517	6.79	High	High	High	High	High	High	High	High	High	High		1.016	0.938	0.591	0.724	0.783	0.921	0.638	0.482	0.561	130.7	132.8	122.6	77.2	94.7	102.3	120.3	83.4	62.9	73.2	4	4	4	4	4
FALSE	High	Master Protein	A0A024R4E5	High density lipoprotein binding protein (Vigilin), isoform CRA_a OS=Homo sapiens GN=HDLBP PE=1 SV=1	0	61.8606	15.694	18	18	17	1	1268	141.352	6.87	High	High	High	High	High	High	High	High	High	High		0.9	0.773	2.59	0.991	1.051	0.876	1.423	1.632	2.777	71.4	64.2	55.2	184.8	70.7	75	62.5	101.5	116.5	198.2	17	17	17	17	17
FALSE	High	Master Protein	H7C2I1	Protein arginine N-methyltransferase 1 OS=Homo sapiens GN=PRMT1 PE=1 SV=1	0	61.849	26.4151	10	22	10	1	371	42.434	5.35	High	High	High	High	High	High	High	High	High	High		0.943	0.744	0.731	0.882	0.945	0.869	0.803	0.568	0.626	123.3	116.3	91.7	90.1	108.7	116.5	107.1	99	70.1	77.2	10	10	10	10	10
FALSE	High	Master Protein	P16402	Histone H1.3 OS=Homo sapiens GN=HIST1H1D PE=1 SV=2	0	61.8191	36.6516	11	52	4	1	221	22.336	11.02	High	High	High	High	High	High	High	High	High	High		1.012	0.715	1.755	1.089	0.961	0.916	2.201	2.253	5.708	56.8	57.5	40.6	99.6	61.8	54.6	52	125	127.9	324.1	4	4	4	4	4
FALSE	High	Master Protein	Q13011	Delta(3,5)-Delta(2,4)-dienoyl-CoA isomerase, mitochondrial OS=Homo sapiens GN=ECH1 PE=1 SV=2	0	61.7298	34.1463	10	31	10	1	328	35.793	8	High	High	High	High	High	High	High	High	High	High		1.101	1.54	1.041	1.502	1.619	1.965	1.631	1.31	1.209	71.9	79.1	110.7	74.8	107.9	116.3	141.2	117.2	94.1	86.8	10	10	10	10	10
FALSE	High	Master Protein	F5GZG1	Ras-related protein Rap-1b (Fragment) OS=Homo sapiens GN=RAP1B PE=1 SV=8	0	61.6976	55.3719	7	17	1	1	121	13.823	4.94	High	High	High	High	High	High	High	High	High	High		0.626	0.73	0.898	1.025	1.017	0.731	0.961	1.303	1.178	105.6	66.1	77	94.8	108.2	107.5	77.2	101.5	137.6	124.4	1	1	1	1	1
FALSE	High	Master Protein	P27361	Mitogen-activated protein kinase 3 OS=Homo sapiens GN=MAPK3 PE=1 SV=4	0	61.576	35.0923	13	24	8	1	379	43.108	6.74	High	High	High	High	High	High	High	High	High	High		0.981	1.121	0.646	0.947	0.809	1.154	0.777	0.723	0.79	111.7	109.6	125.3	72.2	105.8	90.4	129	86.8	80.8	88.3	13	13	13	13	13
FALSE	High	Master Protein	P17066	Heat shock 70 kDa protein 6 OS=Homo sapiens GN=HSPA6 PE=1 SV=2	0	61.3861	17.2628	9	32	1	1	643	70.984	6.14	High	High	High	High	High	High	High	High	High	High		0.806	0.721	0.803	0.868	1.057	0.738	0.911	1.025	0.917	113.1	91.1	81.5	90.7	98.1	119.5	83.4	103	115.9	103.7	1	1	1	1	1
FALSE	High	Master Protein	P17174	Aspartate aminotransferase, cytoplasmic OS=Homo sapiens GN=GOT1 PE=1 SV=3	0	61.3137	36.8039	12	23	12	1	413	46.219	7.01	High	High	High	High	High	High	High	High	High	High		0.856	1.036	0.576	0.876	0.719	1.085	0.635	0.653	0.56	125.1	107	129.5	72.1	109.6	89.9	135.6	79.4	81.6	70.1	12	12	12	12	12
FALSE	High	Master Protein	O00429	Dynamin-1-like protein OS=Homo sapiens GN=DNM1L PE=1 SV=2	0	61.2823	27.4457	18	18	18	1	736	81.826	6.81	High	High	High	High	High	High	High	High	High	High		0.724	0.591	0.793	0.841	0.856	0.809	0.776	0.78	0.796	125.5	90.9	74.2	99.5	105.6	107.5	101.6	97.4	98	99.9	18	18	18	18	18
FALSE	High	Master Protein	P04004	Vitronectin OS=Homo sapiens GN=VTN PE=1 SV=1	0	61.2357	18.6192	10	35	10	1	478	54.271	5.8	High	High	High	High	High	High	High	High	High	High		0.837	0.703	1.141	1.219	2.064	0.82	1.143	2.32	1.645	77.6	64.9	54.5	88.5	94.5	160.1	63.6	88.7	180	127.6	10	10	10	10	10
FALSE	High	Master Protein	F5GYQ1	V-type proton ATPase subunit OS=Homo sapiens GN=ATP6V0D1 PE=1 SV=1	0	61.1228	35.4592	11	15	11	1	392	44.631	5.14	High	High	High	High	High	High	High	High	High	High		0.983	0.877	0.673	0.857	0.849	0.855	0.956	0.496	0.963	117.5	115.5	103.1	79.1	100.7	99.8	100.5	112.4	58.3	113.2	11	11	11	11	11
FALSE	High	Master Protein	O15254	Peroxisomal acyl-coenzyme A oxidase 3 OS=Homo sapiens GN=ACOX3 PE=1 SV=2	0	61.0891	21.8571	11	18	11	1	700	77.58	7.25	High	High	High	High	High	High	High	High	High	High		1.214	1.411	0.751	0.877	0.892	1.164	0.764	0.676	0.635	106.6	129.4	150.4	80	93.5	95.1	124	81.5	72	67.6	11	11	11	11	11
FALSE	High	Master Protein	P28482	Mitogen-activated protein kinase 1 OS=Homo sapiens GN=MAPK1 PE=1 SV=3	0	60.8452	37.5	12	24	7	1	360	41.363	6.98	High	High	High	High	High	High	High	High	High	High		0.962	1.004	0.682	0.979	0.857	1.003	0.772	0.562	0.766	116.5	112	116.9	79.4	114	99.8	116.8	89.9	65.5	89.3	7	7	7	7	7
FALSE	High	Master Protein	P04181	Ornithine aminotransferase, mitochondrial OS=Homo sapiens GN=OAT PE=1 SV=1	0	60.6658	28.7016	11	20	11	1	439	48.504	7.03	High	High	High	High	High	High	High	High	High	High		1.019	0.864	0.594	0.774	0.877	0.861	0.678	0.541	0.555	128.8	131.3	111.3	76.5	99.7	113	111	87.3	69.7	71.5	11	11	11	11	11
FALSE	High	Master Protein	Q92973	Transportin-1 OS=Homo sapiens GN=TNPO1 PE=1 SV=2	0	60.619	14.3653	11	20	9	1	898	102.289	4.98	High	High	High	High	High	High	High	High	High	High		0.91	0.962	0.827	1.022	0.96	0.946	0.883	0.679	0.802	111.2	101.2	107	91.9	113.6	106.7	105.3	98.2	75.6	89.2	11	11	11	11	11
FALSE	High	Master Protein	Q6NVY1	3-hydroxyisobutyryl-CoA hydrolase, mitochondrial OS=Homo sapiens GN=HIBCH PE=1 SV=2	0	60.5093	35.7513	13	20	13	1	386	43.454	8.19	High	High	High	High	High	High	High	High	High	High		1.104	0.736	0.684	0.774	1.005	0.817	0.813	0.599	0.537	123.9	136.9	91.2	84.7	95.9	124.6	101.3	100.7	74.3	66.6	13	13	13	13	13
FALSE	High	Master Protein	Q9UBF2	Coatomer subunit gamma-2 OS=Homo sapiens GN=COPG2 PE=1 SV=1	0	60.4369	18.9437	11	15	9	1	871	97.56	5.81	High	High	High	High	High	High	High	High	High	High		0.945	0.894	0.517	0.736	0.682	0.944	0.538	0.495	0.553	136.9	129.4	122.4	70.8	100.8	93.4	129.2	73.7	67.7	75.7	9	9	9	9	9
FALSE	High	Master Protein	P05120	Plasminogen activator inhibitor 2 OS=Homo sapiens GN=SERPINB2 PE=1 SV=2	0	60.4037	28.6747	11	16	11	1	415	46.566	5.63	High	High	High	High	High	High	High	High	High	High		1.084	4.956	1.316	1.361	0.841	3.309	1.034	1.547	0.709	58.3	63.2	288.9	76.7	79.3	49	192.9	60.2	90.2	41.3	11	11	11	11	11
FALSE	High	Master Protein	P30086	Phosphatidylethanolamine-binding protein 1 OS=Homo sapiens GN=PEBP1 PE=1 SV=3	0	60.3876	52.9412	7	18	7	1	187	21.044	7.53	High	High	High	High	High	High	High	High	High	High		0.875	0.973	1.74	1.101	0.913	1.345	1.221	2.471	1.461	76.3	66.8	74.3	132.8	84.1	69.7	102.7	93.2	188.6	111.5	7	7	7	7	7
FALSE	High	Master Protein	A0A0G2JMH6	HLA class II histocompatibility antigen, DR alpha chain OS=Homo sapiens GN=HLA-DRA PE=1 SV=1	0	60.301	35.0394	8	21	8	1	254	28.603	5	High	High	High	High	High	High	High	High	High	High		0.834	0.521	1.617	0.892	1.309	0.969	1.401	0.831	1.167	94.9	79.1	49.4	153.4	84.6	124.2	92	132.9	78.9	110.7	8	8	8	8	8
FALSE	High	Master Protein	P11177	Pyruvate dehydrogenase E1 component subunit beta, mitochondrial OS=Homo sapiens GN=PDHB PE=1 SV=3	0	60.2096	34.5404	10	21	10	1	359	39.208	6.65	High	High	High	High	High	High	High	High	High	High		0.887	0.804	0.592	0.883	0.952	0.908	0.69	0.614	0.526	127.3	112.9	102.4	75.3	112.4	121.2	115.6	87.9	78.2	66.9	10	10	10	10	10
FALSE	High	Master Protein	P12532	Creatine kinase U-type, mitochondrial OS=Homo sapiens GN=CKMT1A PE=1 SV=1	0	60.15	39.3285	10	17	9	1	417	47.007	8.34	High	High	High	High	High	High	High	High	High	High		1.027	0.962	1.276	0.777	0.775	1.091	0.863	0.828	0.552	109.3	112.2	105.1	139.5	84.9	84.6	119.2	94.3	90.5	60.3	9	9	9	9	9
FALSE	High	Master Protein	O43491	Band 4.1-like protein 2 OS=Homo sapiens GN=EPB41L2 PE=1 SV=1	0	60.0891	18.209	15	17	15	1	1005	112.519	5.44	High	High	High	High	High	High	High	High	High	High		0.847	0.789	0.89	1.158	0.839	1.094	1.136	1.541	1.416	93.4	79.1	73.7	83.1	108.2	78.3	102.1	106	143.9	132.2	15	15	15	15	15
FALSE	High	Master Protein	A0A0U1RRM4	Polypyrimidine tract-binding protein 1 OS=Homo sapiens GN=PTBP1 PE=1 SV=1	0	60.0822	22.9592	10	20	7	1	588	62.425	9.1	High	High	High	High	High	High	High	High	High	High		0.97	0.926	2.707	1.283	1.2	1.125	1.493	1.76	2.086	68.7	66.7	63.7	186.1	88.2	82.5	77.3	102.6	120.9	143.3	10	10	10	10	10
FALSE	High	Master Protein	P21281	V-type proton ATPase subunit B, brain isoform OS=Homo sapiens GN=ATP6V1B2 PE=1 SV=3	0	60.009	27.3973	12	18	12	1	511	56.465	5.81	High	High	High	High	High	High	High	High	High	High		0.901	0.801	1.917	1.343	1.383	1.188	2.519	1.273	2.176	69	62.1	55.2	132.2	92.6	95.4	81.9	173.7	87.8	150	12	12	12	12	12
FALSE	High	Master Protein	P52597	Heterogeneous nuclear ribonucleoprotein F OS=Homo sapiens GN=HNRNPF PE=1 SV=3	0	59.9235	27.4699	8	26	6	1	415	45.643	5.58	High	High	High	High	High	High	High	High	High	High		1.109	0.75	1.043	1.041	1.076	0.939	0.909	0.617	0.787	107.9	119.7	80.9	112.5	112.3	116	101.2	98	66.5	84.9	6	6	6	6	6
FALSE	High	Master Protein	Q02790	Peptidyl-prolyl cis-trans isomerase FKBP4 OS=Homo sapiens GN=FKBP4 PE=1 SV=3	0	59.8933	34.6405	13	20	13	1	459	51.772	5.43	High	High	High	High	High	High	High	High	High	High		0.786	0.887	1.123	1.231	0.891	1.155	0.952	0.856	0.664	104.8	82.3	93	117.7	128.9	93.4	121	99.7	89.7	69.6	13	13	13	13	13
FALSE	High	Master Protein	A8MXP9	Matrin-3 OS=Homo sapiens GN=MATR3 PE=1 SV=1	0	59.8268	18.7709	17	20	17	1	895	99.905	6.04	High	High	High	High	High	High	High	High	High	High		0.789	0.667	2.366	0.98	0.973	0.792	1.669	1.561	2.095	77.6	61.2	51.8	183.5	76	75.5	61.4	129.5	121.1	162.5	17	17	17	17	17
FALSE	High	Master Protein	Q15907	Ras-related protein Rab-11B OS=Homo sapiens GN=RAB11B PE=1 SV=4	0	59.6214	49.5413	11	35	1	1	218	24.473	5.94	High	High	High	High	High	High	High	High	High	High		1.117	1.172	0.727	0.887	0.757	1.069	0.752	0.498	0.63	116.1	129.7	136.1	84.4	103	88	124.2	87.3	57.9	73.2	11	11	11	11	11
FALSE	High	Master Protein	O15143	Actin-related protein 2/3 complex subunit 1B OS=Homo sapiens GN=ARPC1B PE=1 SV=3	0	59.6105	40.3226	13	20	13	1	372	40.923	8.35	High	High	High	High	High	High	High	High	High	High		0.796	0.668	1.266	1.19	1.218	0.85	1.923	1.094	2.564	79.6	63.4	53.1	100.7	94.7	96.9	67.6	153	87	204	13	13	13	13	13
FALSE	High	Master Protein	O15144	Actin-related protein 2/3 complex subunit 2 OS=Homo sapiens GN=ARPC2 PE=1 SV=1	0	59.3531	38	13	34	13	1	300	34.311	7.36	High	High	High	High	High	High	High	High	High	High		0.87	0.767	1.048	0.928	0.994	0.88	1.363	0.742	1.564	98.5	85.7	75.6	103.2	91.4	97.9	86.7	134.2	73	154	14	14	14	14	14
FALSE	High	Master Protein	B4DUT8	Calponin OS=Homo sapiens GN=CNN2 PE=1 SV=1	0	59.352	44.5455	12	27	10	1	330	35.92	7.3	High	High	High	High	High	High	High	High	High	High		0.86	1.002	1.335	1.149	1.179	0.896	1.367	0.701	1.598	90.2	77.6	90.4	120.4	103.6	106.3	80.8	123.3	63.3	144.1	11	11	11	11	11
FALSE	High	Master Protein	Q15437	Protein transport protein Sec23B OS=Homo sapiens GN=SEC23B PE=1 SV=2	0	59.1069	17.601	10	18	8	1	767	86.424	6.89	High	High	High	High	High	High	High	High	High	High		0.808	0.777	0.674	0.914	0.863	0.86	0.825	0.581	0.688	125.1	101.2	97.2	84.4	114.3	108	107.7	103.3	72.7	86.1	8	8	8	8	8
FALSE	High	Master Protein	P30837	Aldehyde dehydrogenase X, mitochondrial OS=Homo sapiens GN=ALDH1B1 PE=1 SV=3	0	59.0432	26.1122	12	18	11	1	517	57.17	6.8	High	High	High	High	High	High	High	High	High	High		1.351	1.175	0.564	1.526	1.027	0.823	0.689	0.684	0.786	103.9	140.3	122.1	58.6	158.6	106.7	85.5	71.6	71.1	81.7	11	11	11	11	11
FALSE	High	Master Protein	P10599	Thioredoxin OS=Homo sapiens GN=TXN PE=1 SV=3	0	59.0285	88.5714	10	57	10	1	105	11.73	4.92	High	High	High	High	High	High	High	High	High	High		1.081	1.4	0.506	0.785	0.749	1.235	0.568	0.432	0.359	123.2	133.2	172.5	62.4	96.7	92.3	152.2	70	53.2	44.3	11	11	11	11	11
FALSE	High	Master Protein	Q9BT78	COP9 signalosome complex subunit 4 OS=Homo sapiens GN=COPS4 PE=1 SV=1	0	58.9876	36.6995	13	20	13	1	406	46.24	5.83	High	High	High	High	High	High	High	High	High	High		0.869	0.897	0.622	0.89	0.902	0.891	0.751	0.677	0.688	122.1	106.1	109.6	76	108.6	110.1	108.9	91.8	82.6	84.1	13	13	13	13	13
FALSE	High	Master Protein	P05165	Propionyl-CoA carboxylase alpha chain, mitochondrial OS=Homo sapiens GN=PCCA PE=1 SV=4	0	58.9408	26.511	15	16	15	1	728	80.008	7.52	High	High	High	High	High	High	High	High	High	High		1.001	0.854	0.692	0.913	0.904	0.876	0.754	0.701	0.84	117.2	117.3	100.1	81.1	107	105.9	102.6	88.3	82.2	98.4	15	15	15	15	15
FALSE	High	Master Protein	Q00169	Phosphatidylinositol transfer protein alpha isoform OS=Homo sapiens GN=PITPNA PE=1 SV=2	0	58.8516	65.1852	20	29	16	1	270	31.786	6.55	High	High	High	High	High	High	High	High	High	High		0.977	0.927	0.793	0.848	0.974	0.958	0.829	0.61	0.816	114.5	111.9	106.1	90.8	97.1	111.5	109.7	94.9	69.9	93.5	20	20	20	20	20
FALSE	High	Master Protein	O75131	Copine-3 OS=Homo sapiens GN=CPNE3 PE=1 SV=1	0	58.7744	25.1397	13	19	12	1	537	60.092	5.85	High	High	High	High	High	High	High	High	High	High		1.047	1.137	1.322	1.109	0.997	0.95	1.433	1.021	1.745	85	89.1	96.7	112.4	94.3	84.8	80.8	121.8	86.8	148.4	13	13	13	13	13
FALSE	High	Master Protein	O95834	Echinoderm microtubule-associated protein-like 2 OS=Homo sapiens GN=EML2 PE=1 SV=1	0	58.5912	21.1094	12	24	12	1	649	70.634	6.32	High	High	High	High	High	High	High	High	High	High		1.009	1.503	0.734	1.003	0.832	1.256	0.745	0.646	0.643	106.7	107.7	160.4	78.4	107.1	88.8	134	79.5	68.9	68.6	12	12	12	12	12
FALSE	High	Master Protein	Q9HDC9	Adipocyte plasma membrane-associated protein OS=Homo sapiens GN=APMAP PE=1 SV=2	0	58.5727	31.4904	12	22	12	1	416	46.451	6.16	High	High	High	High	High	High	High	High	High	High		0.882	0.91	0.822	1.053	1.05	1.045	1.275	0.783	1.676	95.3	84	86.7	78.4	100.3	100	99.6	121.5	74.6	159.6	12	12	12	12	12
FALSE	High	Master Protein	Q96FQ6	Protein S100-A16 OS=Homo sapiens GN=S100A16 PE=1 SV=1	0	58.5357	67.9612	7	34	7	1	103	11.794	6.79	High	High	High	High	High	High	High	High	High	High		1.066	1.441	0.868	1.039	0.921	1.641	0.716	0.566	0.442	103.1	109.9	148.6	89.4	107.2	94.9	169.2	73.8	58.4	45.5	8	8	8	8	8
FALSE	High	Master Protein	Q9Y5X3	Sorting nexin-5 OS=Homo sapiens GN=SNX5 PE=1 SV=1	0	58.4724	29.2079	12	19	11	1	404	46.787	6.76	High	High	High	High	High	High	High	High	High	High		0.808	0.718	0.628	0.857	0.885	0.909	0.847	0.793	0.791	121.4	98.1	87.1	76.2	104.1	107.5	110.4	102.9	96.3	96	11	11	11	11	11
FALSE	High	Master Protein	P52790	Hexokinase-3 OS=Homo sapiens GN=HK3 PE=1 SV=2	0	58.4191	15.0596	11	14	10	1	923	98.962	5.4	High	High	High	High	High	High	High	High	High	High		0.871	0.887	1.845	1.189	1.125	0.941	2.121	0.894	5.166	62.3	54.3	55.3	115	74.1	70.1	58.7	132.2	55.7	322.1	10	10	10	10	10
FALSE	High	Master Protein	Q969V3	Nicalin OS=Homo sapiens GN=NCLN PE=1 SV=2	0	58.1844	28.0639	13	15	13	1	563	62.935	6.89	High	High	High	High	High	High	High	High	High	High		0.926	0.87	0.837	0.874	0.925	0.773	0.972	0.601	0.849	115.9	107.3	100.9	97.1	101.3	107.2	89.5	112.7	69.7	98.4	13	13	13	13	13
FALSE	High	Master Protein	Q96CX2	BTB/POZ domain-containing protein KCTD12 OS=Homo sapiens GN=KCTD12 PE=1 SV=1	0	58.1592	37.8462	10	18	10	1	325	35.679	5.64	High	High	High	High	High	High	High	High	High	High		0.755	0.531	0.849	1.01	1.01	0.804	0.975	1.078	0.989	111.1	83.9	59	94.3	112.2	112.2	89.3	108.3	119.8	109.9	10	10	10	10	10
FALSE	High	Master Protein	P56537	Eukaryotic translation initiation factor 6 OS=Homo sapiens GN=EIF6 PE=1 SV=1	0	58.0982	49.7959	8	22	8	1	245	26.582	4.68	High	High	High	High	High	High	High	High	High	High		0.929	1.033	0.715	0.861	0.784	1.038	0.672	0.618	0.655	120.4	111.8	124.4	86.1	103.7	94.4	124.9	80.9	74.4	78.9	8	8	8	8	8
FALSE	High	Master Protein	O95171	Sciellin OS=Homo sapiens GN=SCEL PE=1 SV=2	0	58.0364	25.8721	18	21	13	1	688	77.504	9.38	High	High	High	High	High	High	High	High	High	High		1.011	1.257	1.206	0.837	0.669	2.038	0.708	1.489	0.629	92.2	93.2	115.9	111.2	77.2	61.7	187.9	65.3	137.3	58	18	18	18	18	18
FALSE	High	Master Protein	P00387	NADH-cytochrome b5 reductase 3 OS=Homo sapiens GN=CYB5R3 PE=1 SV=3	0	58.0299	29.2359	8	18	8	1	301	34.213	7.59	High	High	High	High	High	High	High	High	High	High		1.063	0.736	0.944	1.479	1.328	0.923	1.371	1.132	1.245	89.1	94.7	65.6	84.1	131.8	118.3	82.3	122.2	100.9	111	8	8	8	8	8
FALSE	High	Master Protein	P28066	Proteasome subunit alpha type-5 OS=Homo sapiens GN=PSMA5 PE=1 SV=3	0	57.9899	39.834	9	22	9	1	241	26.394	4.79	High	High	High	High	High	High	High	High	High	High		0.906	0.938	0.895	0.904	0.917	0.948	0.797	0.684	0.759	114.3	103.5	107.2	102.3	103.3	104.9	108.4	91.1	78.2	86.8	9	9	9	9	9
FALSE	High	Master Protein	F8WCF6	Actin-related protein 2/3 complex subunit 4 OS=Homo sapiens GN=ARPC4-TTLL3 PE=3 SV=1	0	57.8355	53.0387	9	19	9	1	181	21.045	8.76	High	High	High	High	High	High	High	High	High	High		0.887	0.86	0.891	0.922	0.953	0.923	1.104	0.575	1.219	107.1	95	92.2	95.5	98.8	102.1	98.9	118.3	61.6	130.6	9	9	9	9	9
FALSE	High	Master Protein	O43747	AP-1 complex subunit gamma-1 OS=Homo sapiens GN=AP1G1 PE=1 SV=5	0	57.7608	16.3017	13	19	13	1	822	91.293	6.8	High	High	High	High	High	High	High	High	High	High		0.943	0.814	0.939	0.973	0.93	0.98	0.913	0.774	0.954	108.5	102.3	88.3	101.9	105.5	100.9	106.2	99.1	84	103.5	12	12	12	12	12
FALSE	High	Master Protein	Q00325	Phosphate carrier protein, mitochondrial OS=Homo sapiens GN=SLC25A3 PE=1 SV=2	0	57.7605	31.768	12	37	12	1	362	40.069	9.38	High	High	High	High	High	High	High	High	High	High		1.016	0.915	0.643	0.863	0.854	0.892	0.783	0.63	0.681	120.8	122.7	110.5	77.7	104.3	103.2	107.8	94.6	76.1	82.2	12	12	12	12	12
FALSE	High	Master Protein	Q1KMD3	Heterogeneous nuclear ribonucleoprotein U-like protein 2 OS=Homo sapiens GN=HNRNPUL2 PE=1 SV=1	0	57.7536	17.2691	13	18	13	1	747	85.052	4.91	High	High	High	High	High	High	High	High	High	High		0.921	0.848	1.482	0.865	1.036	0.897	1.58	1.185	1.665	87.1	80.2	73.8	129.1	75.4	90.2	78.1	137.6	103.2	145.1	13	13	13	13	13
FALSE	High	Master Protein	P16284	Platelet endothelial cell adhesion molecule OS=Homo sapiens GN=PECAM1 PE=1 SV=1	0	57.7476	22.6287	13	16	13	1	738	82.484	6.99	High	High	High	High	High	High	High	High	High	High		0.765	0.625	0.794	1.012	1.144	0.703	1.454	1.008	1.393	101	77.3	63.2	80.2	102.2	115.6	71.1	146.9	101.9	140.8	13	13	13	13	13
FALSE	High	Master Protein	P05106	Integrin beta-3 OS=Homo sapiens GN=ITGB3 PE=1 SV=2	0	57.6858	18.9086	14	19	14	1	788	87	5.24	High	High	High	High	High	High	High	High	High	High		0.548	0.614	0.465	1.775	1.953	0.516	2.897	0.45	0.939	89.6	49.1	55	41.7	159.1	175	46.3	259.7	40.3	84.2	14	14	14	14	14
FALSE	High	Master Protein	P39060	Collagen alpha-1(XVIII) chain OS=Homo sapiens GN=COL18A1 PE=1 SV=5	0	57.6824	7.92474	9	16	9	1	1754	178.077	6.01	High	High	High	High	High	High	High	High	High	High		1.054	0.873	1.016	1.445	1.482	1.151	1.438	1.055	1.483	83.4	87.8	72.8	84.7	120.5	123.5	96	119.8	87.9	123.6	9	9	9	9	9
FALSE	High	Master Protein	O00764	Pyridoxal kinase OS=Homo sapiens GN=PDXK PE=1 SV=1	0	57.5504	38.7821	10	16	10	1	312	35.08	6.13	High	High	High	High	High	High	High	High	High	High		0.924	0.81	1.147	0.884	0.969	0.962	1.04	0.899	1.33	100.4	92.7	81.3	115.1	88.7	97.2	96.6	104.4	90.3	133.5	10	10	10	10	10
FALSE	High	Master Protein	O14879	Interferon-induced protein with tetratricopeptide repeats 3 OS=Homo sapiens GN=IFIT3 PE=1 SV=1	0	57.4438	28.1633	12	16	11	1	490	55.95	5.2	High	High	High	High	High	High	High	High	High	High		0.881	0.52	3.861	0.505	0.985	0.698	0.738	0.576	0.838	94.3	83.1	49	364.2	47.6	92.9	65.8	69.6	54.4	79.1	12	12	12	12	12
FALSE	High	Master Protein	P63096	Guanine nucleotide-binding protein G(i) subunit alpha-1 OS=Homo sapiens GN=GNAI1 PE=1 SV=2	0	57.3605	38.9831	14	30	4	1	354	40.335	5.97	High	High	High	High	High	High	High	High	High	High		0.986	1.032	0.606	0.919	0.913	0.842	0.608	0.437	0.419	128.8	127	132.9	78.1	118.4	117.6	108.5	78.4	56.3	54	4	4	4	4	4
FALSE	High	Master Protein	A0A0C4DFU2	Superoxide dismutase OS=Homo sapiens GN=SOD2 PE=1 SV=1	0	57.1551	33.3333	8	36	8	1	222	24.735	8.25	High	High	High	High	High	High	High	High	High	High		0.715	0.614	0.598	0.728	1.028	0.527	1.965	0.577	1.54	107.6	76.9	66	64.3	78.4	110.7	56.8	211.5	62.1	165.8	8	8	8	8	8
FALSE	High	Master Protein	E9PEB5	Far upstream element-binding protein 1 OS=Homo sapiens GN=FUBP1 PE=1 SV=1	0	57.088	27.3282	16	20	13	1	655	68.861	7.93	High	High	High	High	High	High	High	High	High	High		1.014	0.809	2.071	1.553	1.478	1.236	2.426	1.706	2.501	63.3	64.2	51.2	131.2	98.3	93.6	78.2	153.6	108	158.3	14	14	14	14	14
FALSE	High	Master Protein	P09429	High mobility group protein B1 OS=Homo sapiens GN=HMGB1 PE=1 SV=3	0	57.081	39.5349	13	24	9	1	215	24.878	5.74	High	High	High	High	High	High	High	High	High	High		0.873	0.835	2.45	0.975	0.863	0.868	1.201	2.198	4.973	61.6	53.8	51.4	150.9	60	53.2	53.4	74	135.4	306.3	14	14	14	14	14
FALSE	High	Master Protein	M0QXB4	Coatomer protein complex, subunit epsilon, isoform CRA_g OS=Homo sapiens GN=COPE PE=1 SV=1	0	57.0806	38.3686	9	17	9	1	331	36.901	5.16	High	High	High	High	High	High	High	High	High	High		1.005	1.006	0.85	0.938	0.921	0.983	0.986	0.667	1.068	106.1	106.7	106.7	90.2	99.5	97.7	104.3	104.6	70.7	113.4	9	9	9	9	9
FALSE	High	Master Protein	O94832	Unconventional myosin-Id OS=Homo sapiens GN=MYO1D PE=1 SV=2	0	56.9365	18.8867	19	21	17	1	1006	116.129	9.39	High	High	High	High	High	High	High	High	High	High		0.989	0.752	0.838	1.003	1.124	1.073	1.087	0.802	0.857	105	103.8	79	88	105.3	118	112.7	114.1	84.2	90	18	18	18	18	18
FALSE	High	Master Protein	Q9NUQ9	Protein FAM49B OS=Homo sapiens GN=FAM49B PE=1 SV=1	0	56.9045	38.2716	10	18	10	1	324	36.725	6.06	High	High	High	High	High	High	High	High	High	High		0.837	0.744	1.155	0.946	1.08	0.856	1.304	0.854	1.798	94.6	79.2	70.3	109.2	89.4	102.1	80.9	123.3	80.8	170.1	10	10	10	10	10
FALSE	High	Master Protein	Q16698	2,4-dienoyl-CoA reductase, mitochondrial OS=Homo sapiens GN=DECR1 PE=1 SV=1	0	56.7448	29.2537	10	20	10	1	335	36.045	9.28	High	High	High	High	High	High	High	High	High	High		0.983	0.694	0.779	0.839	0.974	0.947	1.002	0.778	0.76	114.2	112.2	79.3	89	95.8	111.3	108.1	114.5	88.9	86.8	10	10	10	10	10
FALSE	High	Master Protein	Q14344	Guanine nucleotide-binding protein subunit alpha-13 OS=Homo sapiens GN=GNA13 PE=1 SV=2	0	56.606	37.1353	13	27	10	1	377	44.022	8	High	High	High	High	High	High	High	High	High	High		0.964	0.818	0.718	0.808	0.89	0.797	0.881	0.688	0.824	119.2	114.9	97.5	85.6	96.4	106.2	95.1	105	82	98.2	12	12	12	12	12
FALSE	High	Master Protein	P09104	Gamma-enolase OS=Homo sapiens GN=ENO2 PE=1 SV=3	0	56.5775	23.0415	8	22	5	1	434	47.239	5.03	High	High	High	High	High	High	High	High	High	High		0.854	1.205	0.641	1.254	0.939	1.275	1.022	0.959	0.811	100.4	85.7	121	64.3	125.9	94.2	128	102.6	96.3	81.5	5	5	5	5	5
FALSE	High	Master Protein	O43278	Kunitz-type protease inhibitor 1 OS=Homo sapiens GN=SPINT1 PE=1 SV=2	0	56.5265	25.8979	13	19	8	1	529	58.36	6.29	High	High	High	High	High	High	High	High	High	High		1.184	1.156	0.522	0.754	0.642	1.298	0.501	0.484	0.325	127.1	150.5	147	66.3	95.9	81.6	165	63.7	61.5	41.3	13	13	13	13	13
FALSE	High	Master Protein	Q9BSJ8	Extended synaptotagmin-1 OS=Homo sapiens GN=ESYT1 PE=1 SV=1	0	56.4566	14.5833	14	17	12	1	1104	122.78	5.83	High	High	High	High	High	High	High	High	High	High		0.961	0.915	1.454	1.189	1.134	0.797	1.695	1.172	1.399	85.3	82	78.1	124.1	101.5	96.8	68	144.7	100.1	119.4	14	14	14	14	14
FALSE	High	Master Protein	Q12874	Splicing factor 3A subunit 3 OS=Homo sapiens GN=SF3A3 PE=1 SV=1	0	56.3866	26.9461	11	14	11	1	501	58.812	5.38	High	High	High	High	High	High	High	High	High	High		0.95	0.764	0.627	0.917	0.923	0.815	0.772	0.544	0.696	124.9	118.7	95.4	78.2	114.6	115.2	101.8	96.4	68	86.9	11	11	11	11	11
FALSE	High	Master Protein	P42566	Epidermal growth factor receptor substrate 15 OS=Homo sapiens GN=EPS15 PE=1 SV=2	0	56.3332	15.9598	12	16	12	1	896	98.595	4.64	High	High	High	High	High	High	High	High	High	High		0.85	0.846	0.781	0.894	0.969	0.961	0.917	0.811	0.882	112.2	95.4	94.9	87.6	100.3	108.8	107.9	102.9	91	99	12	12	12	12	12
FALSE	High	Master Protein	P10319	HLA class I histocompatibility antigen, B-58 alpha chain OS=Homo sapiens GN=HLA-B PE=1 SV=1	0	56.3084	25.6906	8	26	2	1	362	40.312	6.3	High	High	High	High	High	High	High	High	High	High		0.938	0.649	1.861	0.923	1.271	1.78	3.044	1.297	3.469	61.6	57.8	40	114.6	56.8	78.3	109.7	187.5	79.9	213.7	2	2	2	2	2
FALSE	High	Master Protein	Q9UJZ1	Stomatin-like protein 2, mitochondrial OS=Homo sapiens GN=STOML2 PE=1 SV=1	0	56.2811	37.0787	9	15	9	1	356	38.51	7.39	High	High	High	High	High	High	High	High	High	High		1.1	0.768	0.894	1.129	1.114	1.028	1.005	0.789	0.777	104.1	114.6	80	93.1	117.5	116	107	104.6	82.1	80.9	9	9	9	9	9
FALSE	High	Master Protein	Q12907	Vesicular integral-membrane protein VIP36 OS=Homo sapiens GN=LMAN2 PE=1 SV=1	0	55.99	35.6742	10	20	10	1	356	40.203	6.95	High	High	High	High	High	High	High	High	High	High		0.903	0.723	0.501	0.709	0.756	0.67	0.747	0.403	0.635	141.9	128.1	102.6	71.1	100.7	107.3	95	106	57.2	90.1	10	10	10	10	10
FALSE	High	Master Protein	Q9ULZ3	Apoptosis-associated speck-like protein containing a CARD OS=Homo sapiens GN=PYCARD PE=1 SV=2	0	55.8765	37.4359	7	11	7	1	195	21.613	6.34	High	High	High	High	High	High	High	High	High	High		0.78	0.752	1.15	0.849	0.964	0.888	0.842	0.594	1.032	113	88.1	84.9	129.9	95.9	108.9	100.3	95.1	67.2	116.6	7	7	7	7	7
FALSE	High	Master Protein	P15531	Nucleoside diphosphate kinase A OS=Homo sapiens GN=NME1 PE=1 SV=1	0	55.8149	69.7368	9	29	1	1	152	17.138	6.19	High	High	High	High	High	High	High	High	High	High		0.745	0.756	1.119	0.848	1.092	0.913	0.937	0.807	0.782	111.1	82.8	84	124.3	94.3	121.4	101.4	104.2	89.7	86.9	1	1	1	1	1
FALSE	High	Master Protein	Q02952	A-kinase anchor protein 12 OS=Homo sapiens GN=AKAP12 PE=1 SV=4	0	55.797	10.9989	15	17	15	1	1782	191.367	4.41	High	High	High	High	High	High	High	High	High	High		0.871	0.881	0.803	1.434	1.117	1.25	1.096	1.793	1.163	87.7	76.3	77.2	70.4	125.7	97.9	109.6	96	157.2	102	15	15	15	15	15
FALSE	High	Master Protein	Q9Y224	UPF0568 protein C14orf166 OS=Homo sapiens GN=C14orf166 PE=1 SV=1	0	55.7937	63.1148	14	19	14	1	244	28.051	6.65	High	High	High	High	High	High	High	High	High	High		0.938	0.818	0.688	0.896	0.909	0.931	0.793	0.61	0.728	120.3	112.8	98.5	82.8	107.8	109.4	112	95.4	73.4	87.6	14	14	14	14	14
FALSE	High	Master Protein	P55795	Heterogeneous nuclear ribonucleoprotein H2 OS=Homo sapiens GN=HNRNPH2 PE=1 SV=1	0	55.7164	22.2717	8	19	3	1	449	49.232	6.3	High	High	High	High	High	High	High	High	High	High		0.818	0.713	1.88	0.956	1.017	0.96	1.65	1.538	1.944	80.1	65.5	57.2	150.7	76.7	81.5	77	132.2	123.3	155.8	3	3	3	3	3
FALSE	High	Master Protein	P08311	Cathepsin G OS=Homo sapiens GN=CTSG PE=1 SV=2	0	55.6576	38.4314	9	39	9	1	255	28.819	11.19	High	High	High	High	High	High	High	High	High	High		0.933	1.051	2.087	1.296	1.068	0.863	1.445	2.18	5.389	57.8	53.9	60.7	120.5	74.9	61.7	49.9	83.4	125.9	311.3	10	10	10	10	10
FALSE	High	Master Protein	F6TLX2	Glyoxalase domain-containing protein 4 OS=Homo sapiens GN=GLOD4 PE=1 SV=1	0	55.6549	20.1195	9	19	2	1	502	54.685	8.7	High	High	High	High	High	High	High	High	High	High		0.571	0.526	0.654	0.619	0.679	0.717	0.697	0.598	0.674	148.5	84.7	78.1	97.1	91.9	100.9	106.5	103.5	88.8	100.1	9	9	9	9	9
FALSE	High	Master Protein	P09622	Dihydrolipoyl dehydrogenase, mitochondrial OS=Homo sapiens GN=DLD PE=1 SV=2	0	55.6063	25.9332	11	14	11	1	509	54.143	7.85	High	High	High	High	High	High	High	High	High	High		0.963	0.715	1.752	1.204	1.047	1.066	1.715	1.694	1.809	77.1	74.3	55.2	135.1	92.9	80.7	82.2	132.3	130.7	139.5	11	11	11	11	11
FALSE	High	Master Protein	O60784	Target of Myb protein 1 OS=Homo sapiens GN=TOM1 PE=1 SV=2	0	55.577	25	10	14	10	1	492	53.785	4.7	High	High	High	High	High	High	High	High	High	High		0.933	1.522	0.95	0.965	0.877	1.633	0.919	0.803	0.868	95.5	89.2	145.3	90.8	92.2	83.7	156	87.7	76.7	82.9	10	10	10	10	10
FALSE	High	Master Protein	P30050	60S ribosomal protein L12 OS=Homo sapiens GN=RPL12 PE=1 SV=1	0	55.5025	63.6364	8	16	8	1	165	17.808	9.42	High	High	High	High	High	High	High	High	High	High		1.016	0.844	2.632	1.146	1.098	1.008	1.464	1.559	2.05	72.4	73.6	61.1	190.5	82.9	79.5	72.9	105.9	112.8	148.3	8	8	8	8	8
FALSE	High	Master Protein	Q15366	Poly(rC)-binding protein 2 OS=Homo sapiens GN=PCBP2 PE=1 SV=1	0	55.4294	39.1781	11	21	5	1	365	38.556	6.79	High	High	High	High	High	High	High	High	High	High		0.907	0.764	1.32	1.259	1.042	1.024	1.201	0.992	1.326	92.3	83.8	70.5	121.8	116.2	96.1	94.5	110.9	91.5	122.4	6	6	6	6	6
FALSE	High	Master Protein	O95716	Ras-related protein Rab-3D OS=Homo sapiens GN=RAB3D PE=1 SV=1	0	55.3949	42.9224	9	26	7	1	219	24.252	4.93	High	High	High	High	High	High	High	High	High	High		0.988	1.043	0.765	1.001	0.894	0.934	0.711	0.483	0.726	117	115.6	122.1	89.6	117.2	104.7	109.2	83.2	56.6	84.9	7	7	7	7	7
FALSE	High	Master Protein	Q9BRX8	Redox-regulatory protein FAM213A OS=Homo sapiens GN=FAM213A PE=1 SV=3	0	55.3838	38.8646	9	20	9	1	229	25.747	8.84	High	High	High	High	High	High	High	High	High	High		1.026	1.117	0.613	0.798	1.01	0.733	0.464	0.362	0.185	136.8	140.5	152.9	83.9	109.1	138.2	100.2	63.5	49.5	25.3	9	9	9	9	9
FALSE	High	Master Protein	A0A0A0MSW4	Phosphatidylinositol transfer protein beta isoform OS=Homo sapiens GN=PITPNB PE=1 SV=1	0	55.2962	54.2435	14	21	10	1	271	31.561	6.87	High	High	High	High	High	High	High	High	High	High		1.01	0.94	0.846	0.905	0.921	1.016	0.818	0.581	0.649	115.1	116.2	108.2	97.4	104.2	106.1	117	94.2	66.9	74.7	10	10	10	10	10
FALSE	High	Master Protein	O00391	Sulfhydryl oxidase 1 OS=Homo sapiens GN=QSOX1 PE=1 SV=3	0	55.2937	22.0884	13	16	13	1	747	82.526	8.92	High	High	High	High	High	High	High	High	High	High		1.145	1.658	0.956	1.121	0.917	1.362	0.826	0.68	0.745	96.1	110	159.2	91.8	107.7	88.1	130.9	79.4	65.3	71.6	13	13	13	13	13
FALSE	High	Master Protein	P22897	Macrophage mannose receptor 1 OS=Homo sapiens GN=MRC1 PE=1 SV=1	0	55.2876	11.6758	17	21	17	1	1456	165.905	6.54	High	High	High	High	High	High	High	High	High	High		0.819	0.795	0.944	1.224	1.244	0.97	1.145	1.296	0.972	96.1	78.7	76.4	90.7	117.6	119.5	93.2	110	124.5	93.4	17	17	17	17	17
FALSE	High	Master Protein	P21810	Biglycan OS=Homo sapiens GN=BGN PE=1 SV=2	0	55.2451	34.2391	9	20	4	1	368	41.628	7.52	High	High	High	High	High	High	High	High	High	High		1.073	1.337	1.143	1.581	1.445	1.053	1.695	3.143	2.436	62.9	67.4	84	71.8	99.4	90.9	66.2	106.6	197.6	153.2	8	8	8	8	8
FALSE	High	Master Protein	P46782	40S ribosomal protein S5 OS=Homo sapiens GN=RPS5 PE=1 SV=4	0	55.2143	49.0196	10	22	10	1	204	22.862	9.72	High	High	High	High	High	High	High	High	High	High		0.789	0.634	0.754	0.864	0.917	0.813	0.777	0.599	0.711	127.3	100.4	80.7	95.9	109.9	116.7	103.5	98.9	76.2	90.5	10	10	10	10	10
FALSE	High	Master Protein	Q9UIJ7	GTP:AMP phosphotransferase AK3, mitochondrial OS=Homo sapiens GN=AK3 PE=1 SV=4	0	55.1928	53.304	11	20	11	1	227	25.55	9.16	High	High	High	High	High	High	High	High	High	High		0.9	0.649	0.705	0.663	0.689	0.743	0.765	0.678	0.642	134.5	121.1	87.3	94.8	89.2	92.7	99.9	102.9	91.2	86.3	11	11	11	11	11
FALSE	High	Master Protein	E7ETH0	Complement factor I OS=Homo sapiens GN=CFI PE=1 SV=1	0	55.0648	21.8274	11	19	11	1	591	66.581	7.59	High	High	High	High	High	High	High	High	High	High		1.059	0.801	0.777	0.898	1.277	0.679	0.869	1.941	1.026	96.8	102.6	77.5	75.3	86.9	123.6	65.8	84.2	187.9	99.4	11	11	11	11	11
FALSE	High	Master Protein	A0A087WT44	Heme oxygenase 2 OS=Homo sapiens GN=HMOX2 PE=1 SV=1	0	54.9417	35.1351	9	14	9	1	370	41.643	5.44	High	High	High	High	High	High	High	High	High	High		0.859	1.116	0.777	0.885	0.884	0.968	0.908	0.589	0.718	114.9	98.7	128.3	89.2	101.7	101.5	111.2	104.3	67.7	82.5	9	9	9	9	9
FALSE	High	Master Protein	P43034	Platelet-activating factor acetylhydrolase IB subunit alpha OS=Homo sapiens GN=PAFAH1B1 PE=1 SV=2	0	54.9249	30.7317	12	19	11	1	410	46.608	7.37	High	High	High	High	High	High	High	High	High	High		0.928	0.854	1.006	1.158	0.932	1.305	1.166	0.914	1.016	97.3	90.3	83.1	97.9	112.6	90.7	127	113.4	89	98.8	11	11	11	11	11
FALSE	High	Master Protein	P30040	Endoplasmic reticulum resident protein 29 OS=Homo sapiens GN=ERP29 PE=1 SV=4	0	54.8834	48.659	11	26	11	1	261	28.975	7.31	High	High	High	High	High	High	High	High	High	High		0.917	0.885	1.202	1.164	0.923	1.112	1.362	1.028	1.415	90.8	83.3	80.4	109.2	105.8	83.8	101	123.8	93.4	128.5	11	11	11	11	11
FALSE	High	Master Protein	P54819	Adenylate kinase 2, mitochondrial OS=Homo sapiens GN=AK2 PE=1 SV=2	0	54.7538	46.8619	10	17	10	1	239	26.461	7.81	High	High	High	High	High	High	High	High	High	High		1.068	0.572	1.519	1.028	0.958	1.002	1.242	1.073	1.501	91.2	97.4	52.2	138.5	93.7	87.4	91.4	113.3	97.9	136.9	11	11	11	11	11
FALSE	High	Master Protein	Q9H3P7	Golgi resident protein GCP60 OS=Homo sapiens GN=ACBD3 PE=1 SV=4	0	54.566	21.0227	8	13	8	1	528	60.556	5.06	High	High	High	High	High	High	High	High	High	High		1.037	0.904	0.764	0.985	0.818	0.935	0.854	0.632	0.864	113.7	117.9	102.8	86.9	112.1	93.1	106.4	97.1	71.8	98.2	8	8	8	8	8
FALSE	High	Master Protein	P04839	Cytochrome b-245 heavy chain OS=Homo sapiens GN=CYBB PE=1 SV=2	0	54.5335	24.5614	13	19	13	1	570	65.294	8.63	High	High	High	High	High	High	High	High	High	High		0.669	0.557	1.568	0.998	1.098	0.638	1.963	0.768	3.799	76.6	51.2	42.7	120.1	76.4	84.1	48.9	150.4	58.8	290.9	13	13	13	13	13
FALSE	High	Master Protein	A0A0A0MTH3	Integrin-linked protein kinase OS=Homo sapiens GN=ILK PE=1 SV=1	0	54.4904	30.4348	15	26	15	1	483	54.577	7.97	High	High	High	High	High	High	High	High	High	High		0.907	1.16	0.886	1.676	0.992	1.04	1.533	0.813	1.206	89.2	80.9	103.4	79	149.5	88.5	92.8	136.7	72.6	107.6	15	15	15	15	15
FALSE	High	Master Protein	A1L0T0	Acetolactate synthase-like protein OS=Homo sapiens GN=ILVBL PE=1 SV=2	0	54.4776	18.5127	7	10	7	1	632	67.825	8.15	High	High	High	High	High	High	High	High	High	High		1.255	0.761	0.577	0.824	0.81	0.977	0.699	0.59	0.603	123.5	155.1	94	71.3	101.8	100	120.7	86.4	72.9	74.5	7	7	7	7	7
FALSE	High	Master Protein	Q03135	Caveolin-1 OS=Homo sapiens GN=CAV1 PE=1 SV=4	0	54.4455	45.5056	8	20	8	1	178	20.458	6.02	High	High	High	High	High	High	High	High	High	High		1.1	1.663	0.603	1.35	1.198	1.073	0.833	0.728	0.629	98.3	108.1	163.5	59.2	132.6	117.7	105.5	81.8	71.5	61.8	8	8	8	8	8
FALSE	High	Master Protein	P54727	UV excision repair protein RAD23 homolog B OS=Homo sapiens GN=RAD23B PE=1 SV=1	0	54.3529	27.3839	11	25	9	1	409	43.145	4.84	High	High	High	High	High	High	High	High	High	High		1.051	1.084	0.854	1.019	1.083	1.046	0.781	0.756	0.725	106.4	111.8	115.4	90.9	108.4	115.2	111.3	83.1	80.5	77.1	11	11	11	11	11
FALSE	High	Master Protein	J3KN16	KIAA0368 OS=Homo sapiens GN=KIAA0368 PE=1 SV=1	0	54.2526	8.03173	13	14	13	1	2017	223.552	8.75	High	High	High	High	High	High	High	High	High	High		1.013	0.797	0.906	1.035	0.981	1.059	0.922	0.83	0.964	105.2	106.5	83.9	95.3	108.9	103.2	111.4	96.9	87.3	101.4	13	13	13	13	13
FALSE	High	Master Protein	A0A087WT59	Transthyretin OS=Homo sapiens GN=TTR PE=1 SV=1	0	54.2449	41.6216	6	16	5	1	185	20.133	5.33	High	High	High	High	High	High	High	High	High	High		0.975	0.512	0.383	0.438	0.749	0.887	0.446	2.663	1.055	109.8	107.1	56.2	42.1	48.1	82.2	97.4	48.9	292.4	115.9	6	6	6	6	6
FALSE	High	Master Protein	Q9UKR3	Kallikrein-13 OS=Homo sapiens GN=KLK13 PE=2 SV=1	0	54.2155	37.5451	9	22	9	1	277	30.551	8.46	High	High	High	High	High	High	High	High	High	High		0.921	1.321	0.479	1.27	0.539	0.998	0.5	0.345	0.313	130.1	119.8	171.9	62.3	165.2	70.1	129.8	65.1	44.8	40.7	9	9	9	9	9
FALSE	High	Master Protein	P52789	Hexokinase-2 OS=Homo sapiens GN=HK2 PE=1 SV=2	0	54.1351	14.6129	13	15	11	1	917	102.313	6.05	High	High	High	High	High	High	High	High	High	High		1.074	1.122	1.073	0.958	0.99	1.091	1.079	0.688	0.875	100.5	107.9	112.7	107.8	96.3	99.5	109.7	108.4	69.2	87.9	11	11	11	11	11
FALSE	High	Master Protein	A0A1W2PQ51	Probable ATP-dependent RNA helicase DDX17 OS=Homo sapiens GN=DDX17 PE=1 SV=1	0	54.0868	21.2038	15	19	9	1	731	80.407	8.37	High	High	High	High	High	High	High	High	High	High		0.892	0.782	2.281	0.982	1.091	0.895	1.22	1.577	2.113	77.9	69.5	60.9	177.8	76.5	85	69.7	95.1	122.9	164.7	14	14	14	14	14
FALSE	High	Master Protein	Q9BTV4	Transmembrane protein 43 OS=Homo sapiens GN=TMEM43 PE=1 SV=1	0	54.0661	36	12	24	12	1	400	44.847	8.13	High	High	High	High	High	High	High	High	High	High		1.036	0.891	0.602	0.922	0.997	0.846	0.725	0.584	0.64	121.3	125.7	108.1	73	111.9	120.9	102.6	88	70.9	77.6	12	12	12	12	12
FALSE	High	Master Protein	P20592	Interferon-induced GTP-binding protein Mx2 OS=Homo sapiens GN=MX2 PE=1 SV=1	0	54.0632	16.2238	11	15	7	1	715	82.037	8.76	High	High	High	High	High	High	High	High	High	High		1.126	0.482	3.463	0.642	1.143	0.577	1.042	0.639	0.939	90.5	101.9	43.6	313.3	58.1	103.4	52.2	94.3	57.8	85	7	7	7	7	7
FALSE	High	Master Protein	P24539	ATP synthase F(0) complex subunit B1, mitochondrial OS=Homo sapiens GN=ATP5F1 PE=1 SV=2	0	54.0403	37.5	11	29	11	1	256	28.89	9.36	High	High	High	High	High	High	High	High	High	High		1.039	0.855	0.712	0.857	0.895	0.837	0.806	0.592	0.676	120.9	125.7	103.4	86.1	103.6	108.3	101.2	97.5	71.6	81.7	11	11	11	11	11
FALSE	High	Master Protein	A0A0A0MTI5	Acyl-CoA-binding protein OS=Homo sapiens GN=DBI PE=1 SV=1	0	53.9413	37.0629	4	27	4	1	143	15.949	5.05	High	High	High	High	High	High	High	High	High	High		0.958	1.326	0.474	0.857	0.812	1.286	0.491	0.463	0.384	124.2	119	164.6	58.9	106.5	100.9	159.7	61	57.5	47.7	6	6	6	6	6
FALSE	High	Master Protein	P38919	Eukaryotic initiation factor 4A-III OS=Homo sapiens GN=EIF4A3 PE=1 SV=4	0	53.8133	28.2238	12	20	9	1	411	46.841	6.73	High	High	High	High	High	High	High	High	High	High		0.969	0.707	2.073	1.286	1.028	1.015	1.51	1.548	2.012	76.1	73.7	53.8	157.6	97.8	78.2	77.2	114.8	117.7	153	9	9	9	9	9
FALSE	High	Master Protein	P80723	Brain acid soluble protein 1 OS=Homo sapiens GN=BASP1 PE=1 SV=2	0	53.7833	53.7445	10	14	10	1	227	22.68	4.63	High	High	High	High	High	High	High	High	High	High		0.773	0.696	3.441	1.105	1.44	0.792	4.497	1.618	6.643	45.4	35.1	31.6	156.4	50.2	65.4	36	204.4	73.5	301.9	10	10	10	10	10
FALSE	High	Master Protein	Q7L2H7	Eukaryotic translation initiation factor 3 subunit M OS=Homo sapiens GN=EIF3M PE=1 SV=1	0	53.7764	30.4813	9	17	9	1	374	42.476	5.63	High	High	High	High	High	High	High	High	High	High		0.928	1.019	0.614	0.892	0.831	1.085	0.627	0.486	0.548	124.5	115.5	126.9	76.5	111.1	103.5	135.2	78.1	60.5	68.2	9	9	9	9	9
FALSE	High	Master Protein	P16144	Integrin beta-4 OS=Homo sapiens GN=ITGB4 PE=1 SV=5	0	53.6814	10.0988	16	17	16	1	1822	202.039	6.09	High	High	High	High	High	High	High	High	High	High		1.002	0.701	1.603	1.325	1.241	0.849	1.12	1.021	0.843	93.4	93.6	65.5	149.7	123.8	115.9	79.3	104.6	95.4	78.8	16	16	16	16	16
FALSE	High	Master Protein	O60235	Transmembrane protease serine 11D OS=Homo sapiens GN=TMPRSS11D PE=1 SV=1	0	53.5328	35.1675	10	13	10	1	418	46.234	8.38	High	High	High	High	High	High	High	High	High	High		1.044	1.276	0.728	0.947	0.863	1.205	0.723	0.583	0.496	112.8	117.8	144	82.1	106.9	97.3	135.9	81.5	65.8	55.9	10	10	10	10	10
FALSE	High	Master Protein	O75396	Vesicle-trafficking protein SEC22b OS=Homo sapiens GN=SEC22B PE=1 SV=4	0	53.4685	47.907	9	24	9	1	215	24.578	6.92	High	High	High	High	High	High	High	High	High	High		0.937	0.857	0.693	0.847	0.907	0.852	1.093	0.62	1.093	112.4	105.3	96.3	77.9	95.2	101.9	95.8	122.8	69.7	122.8	9	9	9	9	9
FALSE	High	Master Protein	P25788	Proteasome subunit alpha type-3 OS=Homo sapiens GN=PSMA3 PE=1 SV=2	0	53.4673	40.7843	13	24	13	1	255	28.415	5.33	High	High	High	High	High	High	High	High	High	High		0.857	0.799	0.867	0.846	0.9	0.902	0.845	0.617	0.78	118.9	101.9	95	103	100.6	107	107.2	100.4	73.3	92.7	13	13	13	13	13
FALSE	High	Master Protein	Q9Y6B6	GTP-binding protein SAR1b OS=Homo sapiens GN=SAR1B PE=1 SV=1	0	53.4187	39.3939	7	13	4	1	198	22.396	6.11	High	High	High	High	High	High	High	High	High	High		0.874	0.903	0.83	0.85	0.822	0.914	0.928	0.65	0.909	115.2	100.7	104	95.6	98	94.7	105.4	106.9	74.9	104.7	7	7	7	7	7
FALSE	High	Master Protein	O95336	6-phosphogluconolactonase OS=Homo sapiens GN=PGLS PE=1 SV=2	0	53.415	44.5736	9	22	9	1	258	27.53	6.05	High	High	High	High	High	High	High	High	High	High		0.821	0.862	0.759	0.922	0.996	1.03	0.942	0.794	1.028	109.2	89.7	94.1	83	100.7	108.8	112.6	102.9	86.7	112.3	9	9	9	9	9
FALSE	High	Master Protein	Q13492	Phosphatidylinositol-binding clathrin assembly protein OS=Homo sapiens GN=PICALM PE=1 SV=2	0	53.3968	18.865	10	14	10	1	652	70.71	7.9	High	High	High	High	High	High	High	High	High	High		1.011	0.92	0.994	1.134	1.143	1.125	1.163	0.807	1.166	95.6	96.7	87.9	95	108.4	109.2	107.5	111.1	77.1	111.4	10	10	10	10	10
FALSE	High	Master Protein	Q9NVJ2	ADP-ribosylation factor-like protein 8B OS=Homo sapiens GN=ARL8B PE=1 SV=1	0	53.369	52.1505	8	13	2	1	186	21.525	8.43	High	High	High	High	High	High	High	High	High	High		1.051	1.034	0.734	0.936	1.023	0.968	0.85	0.573	0.714	112.6	118.3	116.4	82.6	105.4	115.2	109	95.7	64.5	80.3	8	8	8	8	8
FALSE	High	Master Protein	O15031	Plexin-B2 OS=Homo sapiens GN=PLXNB2 PE=1 SV=3	0	53.2711	8.92274	15	18	15	1	1838	204.997	6.24	High	High	High	High	High	High	High	High	High	High		1.07	1.027	0.806	0.991	1.027	1.085	0.932	0.668	0.76	106.8	114.2	109.6	86.1	105.8	109.7	115.9	99.5	71.3	81.1	15	15	15	15	15
FALSE	High	Master Protein	P61006	Ras-related protein Rab-8A OS=Homo sapiens GN=RAB8A PE=1 SV=1	0	53.2025	41.5459	9	31	2	1	207	23.653	9.07	High	High	High	High	High	High	High	High	High	High		0.928	0.842	0.736	0.928	0.896	0.838	1	0.621	1.102	112.5	104.3	94.7	82.8	104.3	100.8	94.3	112.5	69.9	123.9	5	5	5	5	5
FALSE	High	Master Protein	Q15121	Astrocytic phosphoprotein PEA-15 OS=Homo sapiens GN=PEA15 PE=1 SV=2	0	53.0945	53.0769	6	16	6	1	130	15.031	5.02	High	High	High	High	High	High	High	High	High	High		0.897	1.403	0.839	1.222	0.884	1.561	0.966	1.083	0.883	93.1	83.5	130.7	78.1	113.8	82.3	145.4	90	100.9	82.3	6	6	6	6	6
FALSE	High	Master Protein	A0A0B4J2C3	Translationally-controlled tumor protein OS=Homo sapiens GN=TPT1 PE=1 SV=1	0	52.9447	32.4873	7	31	7	1	197	22.559	5.24	High	High	High	High	High	High	High	High	High	High		0.883	1.204	0.833	1.271	0.876	1.432	0.811	0.572	0.702	104.4	92.1	125.6	86.9	132.6	91.4	149.5	84.6	59.7	73.3	8	8	8	8	8
FALSE	High	Master Protein	Q9Y5Z4	Heme-binding protein 2 OS=Homo sapiens GN=HEBP2 PE=1 SV=1	0	52.9431	49.7561	9	21	9	1	205	22.861	4.63	High	High	High	High	High	High	High	High	High	High		1.049	1.521	0.689	0.875	0.827	1.326	0.73	0.734	0.705	105.8	111	160.8	72.9	92.6	87.5	140.2	77.2	77.6	74.6	9	9	9	9	9
FALSE	High	Master Protein	P41240	Tyrosine-protein kinase CSK OS=Homo sapiens GN=CSK PE=1 SV=1	0	52.742	28	12	15	12	1	450	50.672	7.06	High	High	High	High	High	High	High	High	High	High		0.848	0.821	0.854	0.825	0.918	0.987	1.121	0.854	1.115	107	90.8	87.9	91.4	88.3	98.2	105.6	120	91.4	119.3	12	12	12	12	12
FALSE	High	Master Protein	A1A5D9	BICD family-like cargo adapter 2 OS=Homo sapiens GN=BICDL2 PE=1 SV=2	0	52.6186	27.1654	12	16	12	1	508	56.8	5.02	High	High	High	High	High	High	High	High	High	High		1.043	1.073	0.866	0.873	0.735	1.483	0.722	0.62	0.565	111.4	116.2	119.5	96.4	97.3	81.9	165.1	80.4	69	62.9	12	12	12	12	12
FALSE	High	Master Protein	A0A0C4DFX3	EMILIN-1 OS=Homo sapiens GN=EMILIN1 PE=1 SV=1	0	52.4982	16.3386	14	19	14	1	1016	106.629	5.17	High	High	High	High	High	High	High	High	High	High		0.983	0.802	0.911	1.14	1.05	0.826	1.311	1.07	1.309	96.1	94.5	77.1	87.5	109.6	100.9	79.4	126.1	102.9	125.9	14	14	14	14	14
FALSE	High	Master Protein	O95573	Long-chain-fatty-acid--CoA ligase 3 OS=Homo sapiens GN=ACSL3 PE=1 SV=3	0	52.3687	23.0556	13	17	10	1	720	80.368	8.38	High	High	High	High	High	High	High	High	High	High		0.977	0.924	0.795	1.013	0.944	0.948	0.819	0.623	0.737	113.9	111.3	105.2	90.6	115.3	107.5	107.9	93.3	71	84	13	13	13	13	13
FALSE	High	Master Protein	Q02413	Desmoglein-1 OS=Homo sapiens GN=DSG1 PE=1 SV=2	0	52.3568	10.2002	8	11	8	1	1049	113.676	5.03	High	High	High	High	High	High	High	High	High	High		0.801	2.473	1.914	1.132	1.758	2.649	1.298	0.966	0.77	67.7	54.3	167.5	129.7	76.7	119.1	179.5	87.9	65.5	52.1	8	8	8	8	8
FALSE	High	Master Protein	Q9Y263	Phospholipase A-2-activating protein OS=Homo sapiens GN=PLAA PE=1 SV=2	0	52.3344	18.8679	12	13	12	1	795	87.101	6.37	High	High	High	High	High	High	High	High	High	High		0.974	1.157	1.045	1.053	0.911	1.129	0.942	0.663	0.856	102.8	100.1	118.9	107.4	108.2	93.7	116	96.8	68.2	88	12	12	12	12	12
FALSE	High	Master Protein	P58546	Myotrophin OS=Homo sapiens GN=MTPN PE=1 SV=2	0	52.2332	56.7797	6	17	6	1	118	12.887	5.52	High	High	High	High	High	High	High	High	High	High		0.853	1.283	0.681	0.78	0.811	1.148	0.749	0.56	0.735	116.3	99.2	149.2	79.2	90.7	94.3	133.5	87.1	65.1	85.5	6	6	6	6	6
FALSE	High	Master Protein	P61163	Alpha-centractin OS=Homo sapiens GN=ACTR1A PE=1 SV=1	0	52.2082	29.7872	12	23	5	1	376	42.587	6.64	High	High	High	High	High	High	High	High	High	High		0.844	1.026	0.924	0.983	0.985	1.08	0.96	0.699	0.875	106.7	90	109.4	98.5	104.9	105	115.2	102.4	74.6	93.3	11	11	11	11	11
FALSE	High	Master Protein	P55084	Trifunctional enzyme subunit beta, mitochondrial OS=Homo sapiens GN=HADHB PE=1 SV=3	0	52.1868	22.5738	11	16	11	1	474	51.262	9.41	High	High	High	High	High	High	High	High	High	High		0.771	0.619	1.889	0.983	1.373	0.832	1.508	1.991	1.86	78	60.1	48.2	147.3	76.7	107.1	64.8	117.6	155.2	145	11	11	11	11	11
FALSE	High	Master Protein	O75306	NADH dehydrogenase [ubiquinone] iron-sulfur protein 2, mitochondrial OS=Homo sapiens GN=NDUFS2 PE=1 SV=2	0	52.0734	29.8056	12	20	12	1	463	52.512	7.55	High	High	High	High	High	High	High	High	High	High		0.975	0.759	0.511	0.851	0.917	0.698	0.732	0.652	0.568	130.5	127.2	99.1	66.7	111	119.6	91.1	95.5	85.1	74.2	12	12	12	12	12
FALSE	High	Master Protein	P10643	Complement component C7 OS=Homo sapiens GN=C7 PE=1 SV=2	0	52.0591	18.0308	14	24	13	1	843	93.457	6.48	High	High	High	High	High	High	High	High	High	High		0.989	0.624	0.789	1.073	1.48	0.787	0.895	1.864	1.324	92.4	91.4	57.7	72.9	99.1	136.7	72.7	82.6	172.2	122.3	14	14	14	14	14
FALSE	High	Master Protein	Q14195	Dihydropyrimidinase-related protein 3 OS=Homo sapiens GN=DPYSL3 PE=1 SV=1	0	52.0182	22.9825	11	17	9	1	570	61.924	6.49	High	High	High	High	High	High	High	High	High	High		0.961	1.367	0.776	1.417	1.087	0.932	1.151	1.811	1.542	83	79.8	113.5	64.4	117.7	90.2	77.4	95.6	150.4	128.1	9	9	9	9	9
FALSE	High	Master Protein	Q96T51	RUN and FYVE domain-containing protein 1 OS=Homo sapiens GN=RUFY1 PE=1 SV=2	0	51.9242	17.7966	14	19	13	1	708	79.767	5.74	High	High	High	High	High	High	High	High	High	High		1.026	1.116	0.865	0.953	0.91	1.022	0.887	0.773	0.848	106.4	109.2	118.7	92.1	101.3	96.8	108.7	94.3	82.3	90.2	14	14	14	14	14
FALSE	High	Master Protein	X6R8F3	Neutrophil gelatinase-associated lipocalin OS=Homo sapiens GN=LCN2 PE=1 SV=1	0	51.845	47.5	9	34	9	1	200	22.774	8.5	High	High	High	High	High	High	High	High	High	High		1.012	0.972	1.126	1.143	0.812	1.223	1.49	0.551	3.216	79.7	80.7	77.5	89.7	91.1	64.7	97.5	118.8	43.9	256.4	9	9	9	9	9
FALSE	High	Master Protein	Q9P2B2	Prostaglandin F2 receptor negative regulator OS=Homo sapiens GN=PTGFRN PE=1 SV=2	0	51.7831	18.2025	15	23	15	1	879	98.495	6.61	High	High	High	High	High	High	High	High	High	High		1.042	0.853	0.637	1.056	1.21	0.754	0.793	0.701	0.599	115.7	120.6	98.6	73.7	122.2	140	87.2	91.7	81	69.3	15	15	15	15	15
FALSE	High	Master Protein	O75436	Vacuolar protein sorting-associated protein 26A OS=Homo sapiens GN=VPS26A PE=1 SV=2	0	51.779	40.367	11	21	10	1	327	38.146	6.57	High	High	High	High	High	High	High	High	High	High		0.913	0.966	0.735	0.89	1.013	0.939	0.871	0.702	0.742	114	104.1	110.2	83.8	101.5	115.5	107	99.3	80.1	84.6	11	11	11	11	11
FALSE	High	Master Protein	P62834	Ras-related protein Rap-1A OS=Homo sapiens GN=RAP1A PE=1 SV=1	0	51.742	46.7391	9	24	3	1	184	20.974	6.67	High	High	High	High	High	High	High	High	High	High		0.983	1.252	1.055	1.391	0.916	1.138	1.544	0.843	1.409	86.7	85.2	108.5	91.5	120.7	79.5	98.7	133.9	73.1	122.2	3	3	3	3	3
FALSE	High	Master Protein	Q99880	Histone H2B type 1-L OS=Homo sapiens GN=HIST1H2BL PE=1 SV=3	0	51.6063	53.1746	8	49	2	1	126	13.944	10.32	High	High	High	High	High	High	High	High	High	High		0.864	0.778	1.937	1.106	1.045	0.919	2.308	3.522	7.398	47.9	41.4	37.2	92.8	53	50.1	44	110.6	168.7	354.4	9	9	9	9	9
FALSE	High	Master Protein	P62701	40S ribosomal protein S4, X isoform OS=Homo sapiens GN=RPS4X PE=1 SV=2	0	51.5507	46.0076	13	30	13	1	263	29.579	10.15	High	High	High	High	High	High	High	High	High	High		0.928	0.711	3.503	1.181	1.134	0.963	1.949	2.201	2.834	61	56.5	43.3	213.6	72	69.1	58.7	118.8	134.2	172.8	13	13	13	13	13
FALSE	High	Master Protein	P20340	Ras-related protein Rab-6A OS=Homo sapiens GN=RAB6A PE=1 SV=3	0	51.5123	46.1538	8	23	6	1	208	23.578	5.54	High	High	High	High	High	High	High	High	High	High		0.914	0.91	0.649	0.894	0.91	0.937	0.861	0.638	0.677	119.2	109	108.5	77.3	106.5	108.5	111.7	102.6	76	80.7	7	7	7	7	7
FALSE	High	Master Protein	Q13162	Peroxiredoxin-4 OS=Homo sapiens GN=PRDX4 PE=1 SV=1	0	51.493	39.1144	9	22	6	1	271	30.521	6.29	High	High	High	High	High	High	High	High	High	High		0.793	0.793	0.734	0.661	0.767	0.718	0.95	0.518	0.798	129.3	102.5	102.6	94.9	85.5	99.2	92.8	122.9	67	103.2	6	6	6	6	6
FALSE	High	Master Protein	G8JLH6	Tetraspanin (Fragment) OS=Homo sapiens GN=CD9 PE=1 SV=1	0	51.481	26.7544	7	16	7	1	228	25.391	6.52	High	High	High	High	High	High	High	High	High	High		1.22	0.77	0.337	0.667	0.731	0.717	0.403	0.349	0.14	157.9	192.6	121.5	53.3	105.3	115.4	113.3	63.6	55.1	22.1	7	7	7	7	7
FALSE	High	Master Protein	A0A024R6X1	Carboxylic ester hydrolase OS=Homo sapiens GN=CES2 PE=1 SV=1	0	51.3978	17.817	9	30	9	1	623	68.855	6.49	High	High	High	High	High	High	High	High	High	High		1.125	1.454	0.681	0.957	0.99	1.42	0.608	0.57	0.397	108.6	122.3	158	74	104	107.5	154.3	66.1	62	43.2	9	9	9	9	9
FALSE	High	Master Protein	Q15293	Reticulocalbin-1 OS=Homo sapiens GN=RCN1 PE=1 SV=1	0	51.3909	35.6495	9	15	9	1	331	38.866	5	High	High	High	High	High	High	High	High	High	High		0.964	0.755	1.112	1.093	1.298	0.88	1.507	1.043	1.233	91.9	88.6	69.3	102.1	100.4	119.3	80.9	138.5	95.8	113.3	9	9	9	9	9
FALSE	High	Master Protein	P61586	Transforming protein RhoA OS=Homo sapiens GN=RHOA PE=1 SV=1	0	51.386	32.1244	6	26	6	1	193	21.754	6.1	High	High	High	High	High	High	High	High	High	High		0.966	0.899	1.267	1.078	0.967	1.185	1.348	0.915	1.712	88.2	85.2	79.3	111.7	95.1	85.3	104.5	118.9	80.7	151	6	6	6	6	6
FALSE	High	Master Protein	P12004	Proliferating cell nuclear antigen OS=Homo sapiens GN=PCNA PE=1 SV=1	0	51.318	44.8276	10	18	10	1	261	28.75	4.69	High	High	High	High	High	High	High	High	High	High		0.848	0.712	0.745	0.867	0.736	0.847	0.631	0.558	0.654	131.6	111.7	93.7	98	114.1	96.9	111.5	83	73.5	86.1	10	10	10	10	10
FALSE	High	Master Protein	P10768	S-formylglutathione hydrolase OS=Homo sapiens GN=ESD PE=1 SV=2	0	51.2678	44.6809	8	15	8	1	282	31.442	7.02	High	High	High	High	High	High	High	High	High	High		0.835	0.698	0.54	0.907	0.825	0.886	0.686	0.639	0.571	131.8	110.1	92	71.2	119.5	108.7	116.7	90.4	84.3	75.3	8	8	8	8	8
FALSE	High	Master Protein	P08697	Alpha-2-antiplasmin OS=Homo sapiens GN=SERPINF2 PE=1 SV=3	0	51.255	21.5886	9	15	9	1	491	54.531	6.29	High	High	High	High	High	High	High	High	High	High		1.029	0.637	0.658	0.738	1.226	0.652	0.72	1.995	1.15	102	104.9	64.9	67.1	75.3	125.1	66.5	73.4	203.5	117.3	9	9	9	9	9
FALSE	High	Master Protein	Q12797	Aspartyl/asparaginyl beta-hydroxylase OS=Homo sapiens GN=ASPH PE=1 SV=3	0	51.2091	21.2401	12	13	12	1	758	85.809	5.01	High	High	High	High	High	High	High	High	High	High		0.996	0.791	1.71	1.056	1.11	0.817	1.984	1.848	1.987	75.2	74.9	59.5	128.6	79.4	83.5	61.4	149.2	139	149.4	12	12	12	12	12
FALSE	High	Master Protein	P84095	Rho-related GTP-binding protein RhoG OS=Homo sapiens GN=RHOG PE=1 SV=1	0	51.1526	40.3141	6	14	5	1	191	21.295	8.12	High	High	High	High	High	High	High	High	High	High		0.954	0.772	1.116	0.986	0.982	1.016	1.345	1.006	1.884	90.4	86.3	69.8	100.9	89.1	88.7	91.9	121.6	90.9	170.3	5	5	5	5	5
FALSE	High	Master Protein	P55265	Double-stranded RNA-specific adenosine deaminase OS=Homo sapiens GN=ADAR PE=1 SV=4	0	51.1353	11.4192	15	18	15	1	1226	135.981	8.65	High	High	High	High	High	High	High	High	High	High		1.013	0.776	1.311	0.958	0.981	0.879	1.147	0.843	1.216	98.8	100	76.7	129.5	94.6	96.9	86.8	113.3	83.3	120.1	15	15	15	15	15
FALSE	High	Master Protein	P22059	Oxysterol-binding protein 1 OS=Homo sapiens GN=OSBP PE=1 SV=1	0	51.0774	16.8525	13	17	13	1	807	89.365	7.3	High	High	High	High	High	High	High	High	High	High		0.998	0.886	0.802	0.914	0.907	1.062	0.893	0.697	0.816	111.4	111.2	98.7	89.4	101.8	101.1	118.4	99.5	77.6	90.9	13	13	13	13	13
FALSE	High	Master Protein	P22528	Cornifin-B OS=Homo sapiens GN=SPRR1B PE=1 SV=2	0	51.0668	70.7865	6	50	1	1	89	9.881	8.48	High	High	High	High	High	High	High	High	High	High		1.48	1.633	9.532	1.922	2.407	2.377	2.45	0.798	0.729	41.1	60.8	67.1	391.8	79	98.9	97.7	100.7	32.8	30	1	1	1	1	1
FALSE	High	Master Protein	P48729	Casein kinase I isoform alpha OS=Homo sapiens GN=CSNK1A1 PE=1 SV=2	0	51.0321	35.6083	11	24	11	1	337	38.89	9.57	High	High	High	High	High	High	High	High	High	High		1.077	0.98	0.906	1.043	0.905	1.111	0.749	0.573	0.508	112.9	121.7	110.6	102.3	117.9	102.2	125.5	84.7	64.7	57.4	11	11	11	11	11
FALSE	High	Master Protein	Q9NP79	Vacuolar protein sorting-associated protein VTA1 homolog OS=Homo sapiens GN=VTA1 PE=1 SV=1	0	50.9837	29.316	8	16	8	1	307	33.858	6.29	High	High	High	High	High	High	High	High	High	High		1.022	1.03	0.873	1.014	0.956	1.109	0.881	0.651	0.738	107.8	110.2	111	94.1	109.4	103.1	119.6	95	70.2	79.6	8	8	8	8	8
FALSE	High	Master Protein	O43390	Heterogeneous nuclear ribonucleoprotein R OS=Homo sapiens GN=HNRNPR PE=1 SV=1	0	50.9748	18.4834	11	16	7	1	633	70.899	8.13	High	High	High	High	High	High	High	High	High	High		0.887	0.752	2.401	0.987	1.036	0.738	1.402	1.749	2.217	75.9	67.3	57.1	182.3	75	78.7	56	106.5	132.8	168.3	11	11	11	11	11
FALSE	High	Master Protein	P30048	Thioredoxin-dependent peroxide reductase, mitochondrial OS=Homo sapiens GN=PRDX3 PE=1 SV=3	0	50.8516	36.3281	7	19	7	1	256	27.675	7.78	High	High	High	High	High	High	High	High	High	High		1.037	0.783	0.663	0.894	0.984	0.815	0.927	0.597	0.754	118.3	122.7	92.6	78.4	105.7	116.4	96.4	109.6	70.6	89.2	7	7	7	7	7
FALSE	High	Master Protein	J3KN36	Nodal modulator 3 OS=Homo sapiens GN=NOMO3 PE=1 SV=1	0	50.7988	11.6811	11	13	11	1	1267	139.293	5.67	High	High	High	High	High	High	High	High	High	High		1.007	0.836	0.744	0.982	1.081	0.873	1.029	0.731	0.984	107.9	108.6	90.2	80.2	106	116.6	94.2	111.1	78.9	106.2	11	11	11	11	11
FALSE	High	Master Protein	O95571	Persulfide dioxygenase ETHE1, mitochondrial OS=Homo sapiens GN=ETHE1 PE=1 SV=2	0	50.7317	50.3937	9	16	9	1	254	27.855	6.83	High	High	High	High	High	High	High	High	High	High		1.027	0.811	0.803	0.899	0.87	0.974	0.866	0.593	0.649	117.7	120.9	95.5	94.5	105.9	102.5	114.6	102	69.8	76.4	9	9	9	9	9
FALSE	High	Master Protein	P18464	HLA class I histocompatibility antigen, B-51 alpha chain OS=Homo sapiens GN=HLA-B PE=1 SV=1	0	50.692	21.8232	7	25	1	1	362	40.541	6.39	High	High	High	High	High	High	High	High	High	High		1.109	3.359	14.908	1.375	1.617	1.062	1.686	3.203	8.784	26.2	29.1	88.2	391.3	36.1	42.4	27.9	44.3	84.1	230.5	1	1	1	1	1
FALSE	High	Master Protein	P36955	Pigment epithelium-derived factor OS=Homo sapiens GN=SERPINF1 PE=1 SV=4	0	50.6877	21.0526	8	15	8	1	418	46.283	6.38	High	High	High	High	High	High	High	High	High	High		0.928	0.713	1.169	1.387	1.513	1.171	2.331	3.268	2.665	61.9	57.5	44.2	72.4	85.9	93.7	72.6	144.4	202.4	165.1	8	8	8	8	8
FALSE	High	Master Protein	O75165	DnaJ homolog subfamily C member 13 OS=Homo sapiens GN=DNAJC13 PE=1 SV=5	0	50.6091	6.64289	13	15	13	1	2243	254.252	6.74	High	High	High	High	High	High	High	High	High	High		0.944	1.171	1.413	1.057	1.017	0.854	1.417	0.835	1.645	88.1	83.2	103.1	124.4	93.1	89.6	75.2	124.8	73.6	144.9	13	13	13	13	13
FALSE	High	Master Protein	O14745	Na(+)/H(+) exchange regulatory cofactor NHE-RF1 OS=Homo sapiens GN=SLC9A3R1 PE=1 SV=4	0	50.4652	38.2682	13	26	13	1	358	38.845	5.77	High	High	High	High	High	High	High	High	High	High		1.051	0.982	0.96	0.984	0.814	1.162	0.781	0.614	0.597	111.8	117.5	109.7	107.3	110	91	130	87.3	68.7	66.8	13	13	13	13	13
FALSE	High	Master Protein	B4DPQ0	Complement C1r subcomponent OS=Homo sapiens GN=C1R PE=1 SV=1	0	50.4556	20.8623	13	16	13	1	719	81.837	6.37	High	High	High	High	High	High	High	High	High	High		1.005	0.582	0.965	0.992	1.682	0.675	1.214	1.782	1.152	90.5	91	52.7	87.3	89.8	152.3	61.1	109.9	161.3	104.2	13	13	13	13	13
FALSE	High	Master Protein	Q15738	Sterol-4-alpha-carboxylate 3-dehydrogenase, decarboxylating OS=Homo sapiens GN=NSDHL PE=1 SV=2	0	50.4179	27.3458	10	21	10	1	373	41.874	8.06	High	High	High	High	High	High	High	High	High	High		1.127	1.111	0.58	0.93	0.729	0.955	0.601	0.447	0.494	125.4	141.3	139.4	72.7	116.6	91.4	119.8	75.4	56.1	61.9	11	11	11	11	11
FALSE	High	Master Protein	P78417	Glutathione S-transferase omega-1 OS=Homo sapiens GN=GSTO1 PE=1 SV=2	0	50.4009	41.4938	12	30	12	1	241	27.548	6.6	High	High	High	High	High	High	High	High	High	High		0.764	0.662	0.935	0.85	0.849	0.811	1.304	0.838	1.6	104	79.5	68.8	97.3	88.4	88.4	84.3	135.7	87.2	166.4	12	12	12	12	12
FALSE	High	Master Protein	P46977	Dolichyl-diphosphooligosaccharide--protein glycosyltransferase subunit STT3A OS=Homo sapiens GN=STT3A PE=1 SV=2	0	50.3937	17.1631	13	21	12	1	705	80.477	8.07	High	High	High	High	High	High	High	High	High	High		0.875	0.727	0.596	0.779	0.851	0.692	0.936	0.487	0.843	128.5	112.4	93.4	76.6	100	109.3	88.8	120.2	62.6	108.2	13	13	13	13	13
FALSE	High	Master Protein	O15511	Actin-related protein 2/3 complex subunit 5 OS=Homo sapiens GN=ARPC5 PE=1 SV=3	0	50.3141	75.4967	10	17	9	1	151	16.31	5.67	High	High	High	High	High	High	High	High	High	High		0.919	0.688	1.003	0.997	1.127	0.998	1.389	0.733	1.759	94.2	86.6	64.8	94.5	93.9	106.2	94.1	130.8	69.1	165.7	10	10	10	10	10
FALSE	High	Master Protein	H0YC42	Uncharacterized protein OS=Homo sapiens PE=4 SV=2	0	50.0974	24.4604	6	16	3	1	278	31.151	6.19	High	High	High	High	High	High	High	High	High	High		1.054	1.041	0.801	0.944	0.834	1.118	0.703	0.589	0.527	116.1	122.4	120.9	93	109.6	96.9	129.8	81.6	68.4	61.2	6	6	6	6	6
FALSE	High	Master Protein	P50148	Guanine nucleotide-binding protein G(q) subunit alpha OS=Homo sapiens GN=GNAQ PE=1 SV=4	0	50.0662	30.0836	10	21	5	1	359	42.115	5.68	High	High	High	High	High	High	High	High	High	High		0.999	0.979	0.548	0.938	0.997	0.896	0.837	0.617	0.665	118	117.9	115.5	64.7	110.6	117.6	105.7	98.7	72.8	78.4	9	9	9	9	9
FALSE	High	Master Protein	O60361	Putative nucleoside diphosphate kinase OS=Homo sapiens GN=NME2P1 PE=5 SV=1	0	49.9735	59.854	7	25	1	1	137	15.519	8.57	High	High	High	High	High	High	High	High	High	High		0.849	0.775	1.28	0.913	1.01	0.956	1.181	0.875	1.388	97.8	83	75.8	125.2	89.3	98.8	93.5	115.5	85.6	135.7	1	1	1	1	1
FALSE	High	Master Protein	Q96AY3	Peptidyl-prolyl cis-trans isomerase FKBP10 OS=Homo sapiens GN=FKBP10 PE=1 SV=1	0	49.8556	24.2268	13	22	12	1	582	64.204	5.62	High	High	High	High	High	High	High	High	High	High		0.84	0.744	1.445	1.069	2.803	0.87	3.164	1.177	4.218	57.7	48.4	42.9	83.4	61.7	161.8	50.2	182.6	67.9	243.4	12	12	12	12	12
FALSE	High	Master Protein	Q96BM9	ADP-ribosylation factor-like protein 8A OS=Homo sapiens GN=ARL8A PE=1 SV=1	0	49.8443	53.2258	8	11	2	1	186	21.402	7.77	High	High	High	High	High	High	High	High	High	High		0.9	0.796	0.727	0.954	0.91	0.806	1.007	0.613	0.806	117.4	105.6	93.4	85.3	112	106.8	94.6	118.2	71.9	94.6	2	2	2	2	2
FALSE	High	Master Protein	P00492	Hypoxanthine-guanine phosphoribosyltransferase OS=Homo sapiens GN=HPRT1 PE=1 SV=2	0	49.7383	48.1651	9	13	9	1	218	24.564	6.68	High	High	High	High	High	High	High	High	High	High		0.751	0.647	0.661	0.737	0.867	0.716	0.821	0.615	0.826	130.9	98.3	84.7	86.5	96.5	113.5	93.7	107.4	80.5	108.1	9	9	9	9	9
FALSE	High	Master Protein	P49821	NADH dehydrogenase [ubiquinone] flavoprotein 1, mitochondrial OS=Homo sapiens GN=NDUFV1 PE=1 SV=4	0	49.6416	24.7845	9	20	9	1	464	50.785	8.21	High	High	High	High	High	High	High	High	High	High		1.025	0.732	0.758	0.855	0.81	0.832	0.834	0.835	0.779	118.2	121.1	86.5	89.6	101.1	95.8	98.3	98.6	98.7	92	9	9	9	9	9
FALSE	High	Master Protein	J3QRS3	Myosin regulatory light chain 12A OS=Homo sapiens GN=MYL12A PE=1 SV=1	0	49.5538	58.1921	8	24	3	1	177	20.444	4.75	High	High	High	High	High	High	High	High	High	High		1.454	1.652	0.906	1.331	0.864	0.885	1.172	1.38	2.385	76.8	111.6	126.8	69.6	102.1	66.3	67.9	89.9	105.9	183.1	8	8	8	8	8
FALSE	High	Master Protein	P62979	Ubiquitin-40S ribosomal protein S27a OS=Homo sapiens GN=RPS27A PE=1 SV=2	0	49.5337	37.8205	7	146	7	1	156	17.953	9.64	High	High	High	High	High	High	High	High	High	High		1.002	1.026	1.16	1.103	1.055	1.216	1.123	0.858	1.07	94.2	94.4	96.6	109.3	103.9	99.4	114.6	105.8	80.8	100.8	7	7	7	7	7
FALSE	High	Master Protein	P55735	Protein SEC13 homolog OS=Homo sapiens GN=SEC13 PE=1 SV=3	0	49.4825	32.9193	10	18	10	1	322	35.518	5.48	High	High	High	High	High	High	High	High	High	High		1.018	0.991	0.738	0.961	1.007	0.914	1.023	0.641	1.066	106.8	108.8	105.9	78.8	102.7	107.6	97.7	109.3	68.5	113.9	10	10	10	10	10
FALSE	High	Master Protein	Q15417	Calponin-3 OS=Homo sapiens GN=CNN3 PE=1 SV=1	0	49.3984	37.69	10	21	7	1	329	36.391	6.05	High	High	High	High	High	High	High	High	High	High		1.112	1.017	1.031	1.076	0.962	1.251	1.138	1.192	1.212	91	101.2	92.5	93.8	97.9	87.6	113.9	103.5	108.4	110.3	7	7	7	7	7
FALSE	High	Master Protein	Q13347	Eukaryotic translation initiation factor 3 subunit I OS=Homo sapiens GN=EIF3I PE=1 SV=1	0	49.1851	39.3846	12	21	12	1	325	36.479	5.64	High	High	High	High	High	High	High	High	High	High		0.985	1.005	0.731	0.98	0.888	1.034	0.763	0.604	0.667	115.5	113.8	116.1	84.5	113.2	102.6	119.4	88.2	69.8	77	12	12	12	12	12
FALSE	High	Master Protein	Q9NSE4	Isoleucine--tRNA ligase, mitochondrial OS=Homo sapiens GN=IARS2 PE=1 SV=2	0	49.1309	14.7233	15	18	15	1	1012	113.719	7.2	High	High	High	High	High	High	High	High	High	High		1.029	0.772	0.692	0.864	0.887	0.951	0.81	0.637	0.676	120.2	123.7	92.9	83.2	103.9	106.6	114.3	97.4	76.5	81.2	15	15	15	15	15
FALSE	High	Master Protein	P22307	Non-specific lipid-transfer protein OS=Homo sapiens GN=SCP2 PE=1 SV=2	0	49.1091	24.1316	13	18	13	1	547	58.956	6.89	High	High	High	High	High	High	High	High	High	High		1.096	0.811	1.261	1.012	1.108	1.327	1.35	1.052	1.215	89	97.6	72.2	112.3	90.1	98.6	118.1	120.2	93.6	108.2	13	13	13	13	13
FALSE	High	Master Protein	P08123	Collagen alpha-2(I) chain OS=Homo sapiens GN=COL1A2 PE=1 SV=7	0	49.0929	6.51537	7	24	7	1	1366	129.235	8.95	High	High	High	High	High	High	High	High	High	High		1.171	1.043	2.398	1.541	2.238	1.633	1.913	4.315	5.639	43.7	51.2	45.6	104.8	67.3	97.8	71.3	83.6	188.5	246.3	7	7	7	7	7
FALSE	High	Master Protein	A5YKK6	CCR4-NOT transcription complex subunit 1 OS=Homo sapiens GN=CNOT1 PE=1 SV=2	0	49.0867	6.60774	14	15	14	1	2376	266.768	7.11	High	High	High	High	High	High	High	High	High	High		0.934	0.832	0.813	0.957	1.011	0.879	0.98	0.806	0.911	109.6	102.4	91.2	89.1	104.9	110.8	96.4	107.4	88.3	99.9	14	14	14	14	14
FALSE	High	Master Protein	P29373	Cellular retinoic acid-binding protein 2 OS=Homo sapiens GN=CRABP2 PE=1 SV=2	0	49.0437	55.0725	6	38	5	1	138	15.683	5.4	High	High	High	High	High	High	High	High	High	High		0.887	0.974	0.404	0.695	0.653	2.009	0.425	0.531	0.16	129.2	114.6	125.9	52.2	89.8	84.4	259.6	54.9	68.7	20.7	6	6	6	6	6
FALSE	High	Master Protein	O75368	SH3 domain-binding glutamic acid-rich-like protein OS=Homo sapiens GN=SH3BGRL PE=1 SV=1	0	49.0085	90.3509	9	17	9	1	114	12.766	5.25	High	High	High	High	High	High	High	High	High	High		0.905	1.182	1.329	1.526	1.275	1.51	1.916	1.502	2.144	70	63.3	82.7	93	106.8	89.2	105.7	134.1	105.1	150.1	9	9	9	9	9
FALSE	High	Master Protein	Q9HCY8	Protein S100-A14 OS=Homo sapiens GN=S100A14 PE=1 SV=1	0	48.9385	66.3462	6	25	6	1	104	11.655	5.24	High	High	High	High	High	High	High	High	High	High		1.262	1.511	0.551	0.809	0.698	1.301	0.433	0.318	0.148	124.5	157.1	188.1	68.6	100.8	87	162	53.9	39.6	18.5	7	7	7	7	7
FALSE	High	Master Protein	P10155	60 kDa SS-A/Ro ribonucleoprotein OS=Homo sapiens GN=TROVE2 PE=1 SV=2	0	48.9356	21.0037	12	25	12	1	538	60.631	8.03	High	High	High	High	High	High	High	High	High	High		0.953	0.876	0.695	0.892	0.924	0.971	0.911	0.981	0.999	108.7	103.6	95.2	75.5	97	100.4	105.5	99	106.6	108.6	12	12	12	12	12
FALSE	High	Master Protein	Q8TD16	Protein bicaudal D homolog 2 OS=Homo sapiens GN=BICD2 PE=1 SV=1	0	48.8645	15.2913	12	19	12	1	824	93.476	5.44	High	High	High	High	High	High	High	High	High	High		1.055	0.906	1.061	1.102	1.07	0.878	0.977	0.539	0.782	106.7	112.6	96.7	113.3	117.6	114.2	93.7	104.2	57.5	83.5	12	12	12	12	12
FALSE	High	Master Protein	F8W1S1	Keratin, type II cytoskeletal 74 OS=Homo sapiens GN=KRT74 PE=1 SV=1	0	48.8576	11.7864	9	51	2	1	543	59.37	7.44	High	High	High	High	High	High	High	High	High	High		0.948	1.031	0.405	0.492	0.467	1.406	0.669	0.654	0.52	131.8	124.9	135.8	53.3	64.9	61.5	185.2	88.1	86.1	68.5	2	2	2	2	2
FALSE	High	Master Protein	Q99805	Transmembrane 9 superfamily member 2 OS=Homo sapiens GN=TM9SF2 PE=1 SV=1	0	48.807	21.7195	10	21	10	1	663	75.725	7.44	High	High	High	High	High	High	High	High	High	High		1.096	1.074	0.675	0.89	0.81	0.908	0.861	0.528	0.827	115.4	126.4	123.9	77.9	102.7	93.4	104.7	99.3	60.9	95.4	10	10	10	10	10
FALSE	High	Master Protein	Q15691	Microtubule-associated protein RP/EB family member 1 OS=Homo sapiens GN=MAPRE1 PE=1 SV=3	0	48.791	33.9552	9	14	7	1	268	29.98	5.14	High	High	High	High	High	High	High	High	High	High		0.85	0.795	1.706	1.372	0.981	1.089	1.743	1.29	2.098	77.4	65.8	61.5	132	106.2	75.9	84.3	134.8	99.8	162.3	9	9	9	9	9
FALSE	High	Master Protein	P30495	HLA class I histocompatibility antigen, B-56 alpha chain OS=Homo sapiens GN=HLA-B PE=1 SV=1	0	48.7479	19.8895	6	24	0	1	362	40.453	6.15	Not Found	Not Found	Not Found	Not Found	Not Found	Not Found	Not Found	Not Found	Not Found	Not Found
FALSE	High	Master Protein	C9JV77	Alpha-2-HS-glycoprotein OS=Homo sapiens GN=AHSG PE=1 SV=1	0	48.6937	26.087	8	21	8	1	368	39.387	5.72	High	High	High	High	High	High	High	High	High	High		1.136	0.444	0.36	0.586	0.801	0.799	0.516	2.08	0.836	116.8	132.8	51.9	42.1	68.4	93.6	93.4	60.3	243	97.6	8	8	8	8	8
FALSE	High	Master Protein	P56192	Methionine--tRNA ligase, cytoplasmic OS=Homo sapiens GN=MARS PE=1 SV=2	0	48.502	18.3333	12	13	12	1	900	101.052	6.16	High	High	High	High	High	High	High	High	High	High		0.906	0.956	1.166	1.063	1.118	0.885	1.228	0.715	1.137	98.3	89.1	93.9	114.6	104.5	109.9	87	120.8	70.2	111.7	12	12	12	12	12
FALSE	High	Master Protein	O94905	Erlin-2 OS=Homo sapiens GN=ERLIN2 PE=1 SV=1	0	48.4599	35.3982	12	17	9	1	339	37.815	5.62	High	High	High	High	High	High	High	High	High	High		1.043	0.8	0.718	0.986	0.94	0.902	0.716	0.706	0.707	117.4	122.5	93.9	84.4	115.7	110.4	105.9	84	82.9	83	12	12	12	12	12
FALSE	High	Master Protein	Q96P70	Importin-9 OS=Homo sapiens GN=IPO9 PE=1 SV=3	0	48.2495	14.7935	12	12	12	1	1041	115.889	4.81	High	High	High	High	High	High	High	High	High	High		0.929	0.787	0.631	0.812	0.868	0.851	0.897	0.965	0.808	117	108.7	92.1	73.8	95	101.5	99.5	104.9	112.9	94.5	12	12	12	12	12
FALSE	High	Master Protein	P13807	Glycogen [starch] synthase, muscle OS=Homo sapiens GN=GYS1 PE=1 SV=2	0	48.1483	18.4532	11	13	11	1	737	83.732	6.18	High	High	High	High	High	High	High	High	High	High		1.047	0.986	0.768	1.038	0.922	0.934	0.902	0.604	1.125	107.2	112.3	105.7	82.4	111.3	98.8	100.2	96.7	64.8	120.6	11	11	11	11	11
FALSE	High	Master Protein	P61604	10 kDa heat shock protein, mitochondrial OS=Homo sapiens GN=HSPE1 PE=1 SV=2	0	47.9746	76.4706	10	29	6	1	102	10.925	8.92	High	High	High	High	High	High	High	High	High	High		0.932	0.653	1.519	1.402	1.231	1.138	1.639	1.103	1.329	83.7	78	54.6	127.2	117.4	103	95.2	137.2	92.4	111.2	10	10	10	10	10
FALSE	High	Master Protein	P53004	Biliverdin reductase A OS=Homo sapiens GN=BLVRA PE=1 SV=2	0	47.9162	33.7838	9	16	9	1	296	33.407	6.44	High	High	High	High	High	High	High	High	High	High		0.777	0.654	0.883	0.835	0.991	1.057	1.032	0.891	0.982	109.9	85.4	71.8	97	91.8	108.9	116.1	113.4	97.9	107.9	9	9	9	9	9
FALSE	High	Master Protein	Q8N257	Histone H2B type 3-B OS=Homo sapiens GN=HIST3H2BB PE=1 SV=3	0	47.8606	52.381	7	42	1	1	126	13.9	10.32	High	High	High	High	High	High	High	High	High	High		0.92	0.778	1.771	1.176	0.927	1.081	2.902	4.223	6.636	46.7	43	36.3	82.7	54.9	43.3	50.5	135.5	197.2	309.9	1	1	1	1	1
FALSE	High	Master Protein	P61201	COP9 signalosome complex subunit 2 OS=Homo sapiens GN=COPS2 PE=1 SV=1	0	47.7457	24.1535	9	14	9	1	443	51.564	5.53	High	High	High	High	High	High	High	High	High	High		0.973	1.052	0.678	0.976	0.908	0.97	0.775	0.66	0.743	114.5	111.3	120.5	77.6	111.7	104	111	88.7	75.6	85.1	9	9	9	9	9
FALSE	High	Master Protein	Q6ZVX7	F-box only protein 50 OS=Homo sapiens GN=NCCRP1 PE=1 SV=1	0	47.7069	32	6	11	6	1	275	30.828	6.62	High	High	High	High	High	High	High	High	High	High		0.893	1.517	0.822	0.959	0.777	2.593	0.864	0.76	0.484	93.7	83.7	142.2	77	89.9	72.8	243	81	71.2	45.4	6	6	6	6	6
FALSE	High	Master Protein	Q15286	Ras-related protein Rab-35 OS=Homo sapiens GN=RAB35 PE=1 SV=1	0	47.6574	44.2786	8	19	6	1	201	23.011	8.29	High	High	High	High	High	High	High	High	High	High		1.036	0.857	0.826	0.922	0.866	0.889	0.888	0.604	0.792	115.2	119.4	98.8	95.2	106.2	99.8	102.4	102.3	69.5	91.2	6	6	6	6	6
FALSE	High	Master Protein	P09871	Complement C1s subcomponent OS=Homo sapiens GN=C1S PE=1 SV=1	0	47.6313	20.7849	10	15	10	1	688	76.635	4.96	High	High	High	High	High	High	High	High	High	High		0.946	0.607	0.867	0.899	1.676	0.633	1.076	1.648	1.084	95.8	90.6	58.1	83.1	86.1	160.6	60.7	103.2	158	103.8	10	10	10	10	10
FALSE	High	Master Protein	Q96JB5	CDK5 regulatory subunit-associated protein 3 OS=Homo sapiens GN=CDK5RAP3 PE=1 SV=2	0	47.6233	21.1462	11	18	10	1	506	56.885	4.75	High	High	High	High	High	High	High	High	High	High		0.998	0.996	0.697	0.812	1.03	0.936	0.812	0.592	0.708	116.5	116.3	116.1	81.3	94.6	120	109.1	94.6	69	82.5	11	11	11	11	11
FALSE	High	Master Protein	P24844	Myosin regulatory light polypeptide 9 OS=Homo sapiens GN=MYL9 PE=1 SV=4	0	47.5067	54.0698	7	18	2	1	172	19.814	4.92	High	High	High	High	High	High	High	High	High	High		1.293	2.738	0.355	1.267	0.606	0.932	0.576	0.536	0.494	102.1	131.9	279.4	36.3	129.3	61.9	95.1	58.8	54.7	50.4	2	2	2	2	2
FALSE	High	Master Protein	Q8WVV4	Protein POF1B OS=Homo sapiens GN=POF1B PE=1 SV=3	0	47.4874	20.5433	11	15	11	1	589	68.022	6.32	High	High	High	High	High	High	High	High	High	High		1.155	1.581	0.896	1.056	0.85	1.255	0.751	0.733	0.523	102	117.9	161.3	91.4	107.8	86.8	128.1	76.6	74.8	53.4	11	11	11	11	11
FALSE	High	Master Protein	P06899	Histone H2B type 1-J OS=Homo sapiens GN=HIST1H2BJ PE=1 SV=3	0	47.4736	52.381	7	46	1	1	126	13.896	10.32	High	High	High	High	High	High	High	High	High	High		0.794	1.013	1.16	0.945	0.857	1.21	2.161	3.736	9.614	44.5	35.3	45	51.6	42	38.1	53.8	96.1	166.1	427.5	2	2	2	2	2
FALSE	High	Master Protein	Q14677	Clathrin interactor 1 OS=Homo sapiens GN=CLINT1 PE=1 SV=1	0	47.3668	17.76	10	15	10	1	625	68.216	6.42	High	High	High	High	High	High	High	High	High	High		1.084	0.939	0.842	0.887	0.936	1.024	0.82	0.594	0.623	114.3	123.9	107.3	96.3	101.4	107	117	93.7	67.9	71.2	10	10	10	10	10
FALSE	High	Master Protein	Q13308	Inactive tyrosine-protein kinase 7 OS=Homo sapiens GN=PTK7 PE=1 SV=2	0	47.2579	14.5794	11	13	11	1	1070	118.317	7.09	High	High	High	High	High	High	High	High	High	High		0.853	0.658	0.987	0.988	1.24	0.805	1.07	0.65	0.912	109.1	93.1	71.8	107.7	107.9	135.3	87.9	116.7	71	99.5	11	11	11	11	11
FALSE	High	Master Protein	P39023	60S ribosomal protein L3 OS=Homo sapiens GN=RPL3 PE=1 SV=2	0	47.2028	30.0248	13	19	13	1	403	46.08	10.18	High	High	High	High	High	High	High	High	High	High		0.914	0.775	3.102	0.964	1.16	0.912	1.924	1.808	2.58	66.1	60.4	51.2	204.9	63.7	76.6	60.3	127.1	119.4	170.4	14	14	14	14	14
FALSE	High	Master Protein	P16949	Stathmin OS=Homo sapiens GN=STMN1 PE=1 SV=3	0	47.0081	57.047	11	21	11	1	149	17.292	5.97	High	High	High	High	High	High	High	High	High	High		0.916	0.675	0.944	1	0.833	0.95	0.829	0.662	1.127	111.9	102.5	75.6	105.6	111.9	93.2	106.4	92.8	74.1	126.1	11	11	11	11	11
FALSE	High	Master Protein	P30154	Serine/threonine-protein phosphatase 2A 65 kDa regulatory subunit A beta isoform OS=Homo sapiens GN=PPP2R1B PE=1 SV=3	0	47.0035	16.9717	8	14	2	1	601	66.171	4.94	High	High	High	High	High	High	High	High	High	High		0.864	0.707	0.694	0.898	0.742	0.833	0.655	0.733	0.586	129.7	112	91.6	89.9	116.4	96.2	108	85	95.1	76	2	2	2	2	2
FALSE	High	Master Protein	Q15942	Zyxin OS=Homo sapiens GN=ZYX PE=1 SV=1	0	46.9847	22.028	9	16	9	1	572	61.238	6.67	High	High	High	High	High	High	High	High	High	High		0.953	1.193	1.689	1.869	1.42	1.077	1.919	1.872	2.292	65.4	62.4	78	110.5	122.3	92.9	70.5	125.5	122.5	149.9	9	9	9	9	9
FALSE	High	Master Protein	P25398	40S ribosomal protein S12 OS=Homo sapiens GN=RPS12 PE=1 SV=3	0	46.928	53.7879	6	19	6	1	132	14.505	7.21	High	High	High	High	High	High	High	High	High	High		0.897	0.83	1.22	0.98	1.001	1.044	0.995	0.912	0.927	102	91.5	84.7	124.4	99.9	102.1	106.5	101.5	93	94.6	6	6	6	6	6
FALSE	High	Master Protein	Q15847	Adipogenesis regulatory factor OS=Homo sapiens GN=ADIRF PE=1 SV=1	0	46.8912	78.9474	4	17	4	1	76	7.85	5.31	High	High	High	High	High	High	High	High	High	High		0.839	3.474	0.945	1.665	1.16	2.563	0.876	1.324	0.627	69.1	58	240	65.3	115	80.2	177.1	60.5	91.5	43.3	4	4	4	4	4
FALSE	High	Master Protein	J3KQE5	GTP-binding nuclear protein Ran (Fragment) OS=Homo sapiens GN=RAN PE=1 SV=1	0	46.878	36.3248	7	15	7	1	234	26.799	9.58	High	High	High	High	High	High	High	High	High	High		0.931	0.683	2.261	1.256	1.057	0.986	1.523	1.47	1.964	76.2	70.9	52	172.2	95.7	80.5	75.1	116	112	149.6	7	7	7	7	7
FALSE	High	Master Protein	P20774	Mimecan OS=Homo sapiens GN=OGN PE=1 SV=1	0	46.8642	40.604	9	18	9	1	298	33.901	5.63	High	High	High	High	High	High	High	High	High	High		1.082	0.562	1.01	0.85	0.826	0.732	0.583	4.683	0.917	81.7	88.3	45.9	82.5	69.4	67.5	59.8	47.6	382.4	74.9	9	9	9	9	9
FALSE	High	Master Protein	Q12769	Nuclear pore complex protein Nup160 OS=Homo sapiens GN=NUP160 PE=1 SV=3	0	46.854	9.33148	12	14	12	1	1436	162.017	5.5	High	High	High	High	High	High	High	High	High	High		1.104	0.885	0.863	0.954	1.005	0.929	0.972	0.78	0.963	105.8	116.8	93.6	91.3	100.9	106.2	98.2	102.8	82.5	101.9	12	12	12	12	12
FALSE	High	Master Protein	O94874	E3 UFM1-protein ligase 1 OS=Homo sapiens GN=UFL1 PE=1 SV=2	0	46.7367	17.7582	13	13	13	1	794	89.54	6.79	High	High	High	High	High	High	High	High	High	High		1.002	1.164	0.761	0.791	0.813	0.755	0.886	0.626	0.842	115.7	116	134.8	88	91.5	94.1	87.4	102.5	72.5	97.4	13	13	13	13	13
FALSE	High	Master Protein	P23786	Carnitine O-palmitoyltransferase 2, mitochondrial OS=Homo sapiens GN=CPT2 PE=1 SV=2	0	46.7339	21.1246	14	19	14	1	658	73.73	8.18	High	High	High	High	High	High	High	High	High	High		1.07	1.015	0.507	0.748	0.754	0.922	0.694	0.53	0.519	128.9	137.9	130.8	65.4	96.3	97.2	118.8	89.5	68.4	66.9	14	14	14	14	14
FALSE	High	Master Protein	Q13619	Cullin-4A OS=Homo sapiens GN=CUL4A PE=1 SV=3	0	46.6702	16.0738	11	12	7	1	759	87.624	8.13	High	High	High	High	High	High	High	High	High	High		0.986	0.924	0.71	0.996	0.827	1.032	0.818	0.733	0.713	114.4	112.9	105.7	81.3	114	94.6	118.1	93.6	83.9	81.6	11	11	11	11	11
FALSE	High	Master Protein	Q5T4U5	Acyl-Coenzyme A dehydrogenase, C-4 to C-12 straight chain, isoform CRA_a OS=Homo sapiens GN=ACADM PE=1 SV=1	0	46.6408	24.4493	10	14	10	1	454	50.238	7.8	High	High	High	High	High	High	High	High	High	High		0.921	0.623	0.601	0.762	0.743	0.94	0.858	0.672	0.668	128.4	118.3	80	77.1	97.8	95.5	120.7	110.1	86.3	85.9	10	10	10	10	10
FALSE	High	Master Protein	E5KLJ5	Dynamin-like 120 kDa protein, mitochondrial OS=Homo sapiens GN=OPA1 PE=1 SV=1	0	46.5259	14.6798	13	15	13	1	1015	117.67	7.77	High	High	High	High	High	High	High	High	High	High		1.035	0.941	1.098	0.985	1.024	0.926	1.173	1.034	1.086	97.1	100.5	91.4	106.6	95.6	99.4	89.9	113.9	100.3	105.4	13	13	13	13	13
FALSE	High	Master Protein	M0QZR4	Rho guanine nucleotide exchange factor 1 OS=Homo sapiens GN=ARHGEF1 PE=1 SV=1	0	46.4843	13.6364	12	15	12	1	968	108.257	6.15	High	High	High	High	High	High	High	High	High	High		0.891	0.676	1.489	1.015	0.972	0.885	1.377	0.965	1.827	90.1	80.3	60.9	134.2	91.4	87.6	79.8	124.1	87	164.6	12	12	12	12	12
FALSE	High	Master Protein	P39019	40S ribosomal protein S19 OS=Homo sapiens GN=RPS19 PE=1 SV=2	0	46.4	44.1379	8	20	8	1	145	16.051	10.32	High	High	High	High	High	High	High	High	High	High		0.913	0.791	6.052	1.546	1.315	1.396	1.559	3.086	3.697	46.8	42.7	37	283.4	72.4	61.6	65.4	73	144.5	173.1	8	8	8	8	8
FALSE	High	Master Protein	Q15067	Peroxisomal acyl-coenzyme A oxidase 1 OS=Homo sapiens GN=ACOX1 PE=1 SV=3	0	46.1669	19.5455	8	11	8	1	660	74.376	8.16	High	High	High	High	High	High	High	High	High	High		1.062	1.337	0.79	0.942	0.91	1.57	0.79	0.624	0.628	103.6	110	138.5	81.8	97.6	94.3	162.6	81.9	64.7	65	8	8	8	8	8
FALSE	High	Master Protein	P07738	Bisphosphoglycerate mutase OS=Homo sapiens GN=BPGM PE=1 SV=2	0	46.1327	42.0849	9	16	9	1	259	29.987	6.54	High	High	High	High	High	High	High	High	High	High		0.495	0.454	0.479	0.678	1.197	0.606	1.164	0.948	0.826	127.5	63	57.8	61	86.4	152.6	77.2	148.4	120.8	105.3	9	9	9	9	9
FALSE	High	Master Protein	Q9Y376	Calcium-binding protein 39 OS=Homo sapiens GN=CAB39 PE=1 SV=1	0	46.0882	37.2434	12	20	10	1	341	39.844	6.89	High	High	High	High	High	High	High	High	High	High		0.906	1.063	0.867	0.914	0.951	1.174	0.997	0.682	0.94	105.3	95.4	111.9	91.3	96.3	100.2	123.7	105	71.9	99	12	12	12	12	12
FALSE	High	Master Protein	E7EW20	Unconventional myosin-VI OS=Homo sapiens GN=MYO6 PE=1 SV=2	0	46.0581	8.64865	10	12	10	1	1295	149.774	8.51	High	High	High	High	High	High	High	High	High	High		1.094	1.343	1.38	1.113	1.079	1.566	1.421	1.168	0.954	82.5	90.2	110.8	113.9	91.9	89	129.2	117.3	96.4	78.8	10	10	10	10	10
FALSE	High	Master Protein	Q3LXA3	Triokinase/FMN cyclase OS=Homo sapiens GN=TKFC PE=1 SV=2	0	46.0098	23.4783	11	14	11	1	575	58.91	7.49	High	High	High	High	High	High	High	High	High	High		0.899	0.777	0.652	0.8	0.902	0.84	0.73	0.673	0.729	125	112.4	97.1	81.5	100	112.7	104.9	91.2	84.1	91.1	11	11	11	11	11
FALSE	High	Master Protein	Q15185	Prostaglandin E synthase 3 OS=Homo sapiens GN=PTGES3 PE=1 SV=1	0	45.9476	46.25	7	20	7	1	160	18.685	4.54	High	High	High	High	High	High	High	High	High	High		0.968	1.023	0.716	0.991	0.82	1.083	0.691	0.576	0.639	117.6	113.8	120.2	84.1	116.5	96.4	127.3	81.2	67.7	75.2	7	7	7	7	7
FALSE	High	Master Protein	Q15746	Myosin light chain kinase, smooth muscle OS=Homo sapiens GN=MYLK PE=1 SV=4	0	45.922	5.48589	8	18	7	1	1914	210.583	6.15	High	High	High	High	High	High	High	High	High	High		1.256	4.315	0.518	2.48	0.784	1.988	0.849	0.63	0.516	69.7	87.6	301	36.1	173	54.7	138.6	59.2	44	36	8	8	8	8	8
FALSE	High	Master Protein	K7ELP0	Tropomyosin alpha-4 chain (Fragment) OS=Homo sapiens GN=TPM4 PE=1 SV=1	0	45.8932	72.4638	8	53	2	1	69	8.018	5.01	High	High	High	High	High	High	High	High	High	High		1.444	1.583	0.795	1.32	0.94	1.276	0.563	0.408	0.304	103.8	149.9	164.3	82.5	137.1	97.6	132.5	58.4	42.3	31.5	2	2	2	2	2
FALSE	High	Master Protein	P10301	Ras-related protein R-Ras OS=Homo sapiens GN=RRAS PE=1 SV=1	0	45.8149	44.0367	8	13	6	1	218	23.466	6.93	High	High	High	High	High	High	High	High	High	High		0.939	1.366	0.56	1.323	0.807	1.103	0.778	0.582	0.573	110.7	104	151.2	62	146.5	89.4	122.2	86.1	64.4	63.5	8	8	8	8	8
FALSE	High	Master Protein	Q9Y512	Sorting and assembly machinery component 50 homolog OS=Homo sapiens GN=SAMM50 PE=1 SV=3	0	45.8049	27.5053	10	14	10	1	469	51.943	6.9	High	High	High	High	High	High	High	High	High	High		0.986	0.839	0.666	0.95	0.983	0.861	0.914	0.703	0.72	116	114.3	97.3	77.3	110.2	114	99.8	106.1	81.5	83.5	10	10	10	10	10
FALSE	High	Master Protein	P15374	Ubiquitin carboxyl-terminal hydrolase isozyme L3 OS=Homo sapiens GN=UCHL3 PE=1 SV=1	0	45.6058	37.3913	6	12	6	1	230	26.166	4.92	High	High	High	High	High	High	High	High	High	High		0.894	1.167	0.697	0.962	0.957	1.174	0.775	0.62	0.679	112	100.2	130.8	78.1	107.8	107.3	131.5	86.8	69.5	76.1	6	6	6	6	6
FALSE	High	Master Protein	E7EVH7	Uncharacterized protein OS=Homo sapiens PE=4 SV=1	0	45.603	17.4863	14	16	14	1	732	83.642	7.31	High	High	High	High	High	High	High	High	High	High		0.972	1.046	1.409	1.188	1.052	1.031	1.295	1.027	1.473	87	84.6	91	122.6	103.3	91.5	89.7	112.6	89.4	128.1	14	14	14	14	14
FALSE	High	Master Protein	P20618	Proteasome subunit beta type-1 OS=Homo sapiens GN=PSMB1 PE=1 SV=2	0	45.598	46.888	8	10	8	1	241	26.472	8.13	High	High	High	High	High	High	High	High	High	High		1.014	0.878	0.808	0.938	0.976	0.923	0.799	0.757	0.765	112.9	114.4	99.2	91.3	105.9	110.1	104.2	90.2	85.4	86.4	8	8	8	8	8
FALSE	High	Master Protein	P49902	Cytosolic purine 5'-nucleotidase OS=Homo sapiens GN=NT5C2 PE=1 SV=1	0	45.5799	21.7469	11	16	3	1	561	64.928	6.14	High	High	High	High	High	High	High	High	High	High		0.988	1.101	0.91	0.732	0.662	1.333	0.734	0.564	0.752	114	112.6	125.5	103.7	83.4	75.5	151.9	83.6	64.2	85.7	11	11	11	11	11
FALSE	High	Master Protein	P07741	Adenine phosphoribosyltransferase OS=Homo sapiens GN=APRT PE=1 SV=2	0	45.5773	62.2222	10	19	10	1	180	19.595	6.02	High	High	High	High	High	High	High	High	High	High		0.849	0.717	0.809	0.891	0.94	1.082	0.995	0.752	0.989	110.8	94.1	79.5	89.6	98.8	104.1	119.9	110.3	83.4	109.6	10	10	10	10	10
FALSE	High	Master Protein	P18510	Interleukin-1 receptor antagonist protein OS=Homo sapiens GN=IL1RN PE=1 SV=1	0	45.5611	38.4181	6	15	6	1	177	20.042	6.19	High	High	High	High	High	High	High	High	High	High		0.785	1.645	0.754	0.705	0.553	1.715	0.578	0.517	0.272	117.3	92.1	193	88.4	82.7	64.8	201.3	67.8	60.7	31.9	6	6	6	6	6
FALSE	High	Master Protein	Q9NQW7	Xaa-Pro aminopeptidase 1 OS=Homo sapiens GN=XPNPEP1 PE=1 SV=3	0	45.5467	20.0642	11	14	11	1	623	69.873	5.67	High	High	High	High	High	High	High	High	High	High		0.933	0.976	0.832	0.882	0.902	0.999	0.887	0.81	0.847	110.3	102.9	107.7	91.7	97.3	99.4	110.1	97.8	89.4	93.4	11	11	11	11	11
FALSE	High	Master Protein	Q9NTJ5	Phosphatidylinositide phosphatase SAC1 OS=Homo sapiens GN=SACM1L PE=1 SV=2	0	45.5161	19.5911	10	13	10	1	587	66.924	7.12	High	High	High	High	High	High	High	High	High	High		0.992	0.925	0.724	0.952	0.938	0.84	0.931	0.561	0.824	115.1	114.2	106.5	83.3	109.6	108	96.7	107.2	64.6	94.9	10	10	10	10	10
FALSE	High	Master Protein	O95831	Apoptosis-inducing factor 1, mitochondrial OS=Homo sapiens GN=AIFM1 PE=1 SV=1	0	45.4567	22.3491	11	12	11	1	613	66.859	8.95	High	High	High	High	High	High	High	High	High	High		0.94	0.862	1.424	1.219	1.006	1.064	1.71	1.196	1.62	83	78.1	71.6	118.3	101.2	83.5	88.4	142	99.4	134.5	11	11	11	11	11
FALSE	High	Master Protein	Q9H2M9	Rab3 GTPase-activating protein non-catalytic subunit OS=Homo sapiens GN=RAB3GAP2 PE=1 SV=1	0	45.4465	10.0503	13	16	13	1	1393	155.886	5.62	High	High	High	High	High	High	High	High	High	High		1.005	0.899	0.761	0.883	0.852	0.962	0.806	0.576	0.741	117.9	118.5	106	89.7	104	100.4	113.4	95	67.9	87.3	13	13	13	13	13
FALSE	High	Master Protein	P21283	V-type proton ATPase subunit C 1 OS=Homo sapiens GN=ATP6V1C1 PE=1 SV=4	0	45.4306	32.7225	13	17	13	1	382	43.914	7.46	High	High	High	High	High	High	High	High	High	High		0.859	0.793	0.96	0.853	0.938	0.834	1.384	0.63	1.33	104.4	89.6	82.8	100.2	89	97.9	87	144.5	65.8	138.9	13	13	13	13	13
FALSE	High	Master Protein	A0A096LPI6	Uncharacterized protein (Fragment) OS=Homo sapiens PE=4 SV=2	0	45.4051	38.3513	8	14	7	1	279	30.467	7.87	High	High	High	High	High	High	High	High	High	High		0.971	0.609	0.66	0.774	0.885	0.821	0.736	0.769	0.545	128.7	124.9	78.4	85	99.6	113.9	105.6	94.7	98.9	70.2	8	8	8	8	8
FALSE	High	Master Protein	Q9BZZ5	Apoptosis inhibitor 5 OS=Homo sapiens GN=API5 PE=1 SV=3	0	45.3804	21.374	8	14	8	1	524	58.968	7.34	High	High	High	High	High	High	High	High	High	High		1.004	0.696	0.801	0.969	0.925	0.81	0.906	0.871	1.114	109.9	110.4	76.5	88	106.5	101.7	89.1	99.6	95.8	122.5	8	8	8	8	8
FALSE	High	Master Protein	P08237	ATP-dependent 6-phosphofructokinase, muscle type OS=Homo sapiens GN=PFKM PE=1 SV=2	0	45.1698	17.8205	11	18	9	1	780	85.128	7.99	High	High	High	High	High	High	High	High	High	High		0.894	0.934	0.648	1.139	0.832	1.046	0.798	0.841	0.685	113.4	101.4	105.9	73.4	129.2	94.4	118.6	90.5	95.4	77.7	9	9	9	9	9
FALSE	High	Master Protein	P28070	Proteasome subunit beta type-4 OS=Homo sapiens GN=PSMB4 PE=1 SV=4	0	45.1394	39.3939	7	15	7	1	264	29.185	5.97	High	High	High	High	High	High	High	High	High	High		0.866	0.439	0.54	0.499	0.574	0.518	0.498	0.57	0.74	160.2	138.7	70.3	86.5	79.9	92	82.9	79.8	91.2	118.5	7	7	7	7	7
FALSE	High	Master Protein	P62993	Growth factor receptor-bound protein 2 OS=Homo sapiens GN=GRB2 PE=1 SV=1	0	45.136	59.9078	11	17	11	1	217	25.19	6.32	High	High	High	High	High	High	High	High	High	High		0.909	0.97	1.133	1.143	1.057	0.948	1.241	0.729	1.472	94.3	85.7	91.5	106.8	107.8	99.7	89.4	117	68.8	138.9	11	11	11	11	11
FALSE	High	Master Protein	Q9Y277	Voltage-dependent anion-selective channel protein 3 OS=Homo sapiens GN=VDAC3 PE=1 SV=1	0	45.1039	30.3887	8	19	7	1	283	30.639	8.66	High	High	High	High	High	High	High	High	High	High		1.034	0.876	0.868	1.028	0.834	0.914	1.06	0.776	0.918	107.4	111.1	94.1	93.3	110.4	89.6	98.3	113.9	83.4	98.6	7	7	7	7	7
FALSE	High	Master Protein	A0A087X1N8	Serpin B6 OS=Homo sapiens GN=SERPINB6 PE=1 SV=1	0	45.078	26.0759	9	17	8	1	395	44.793	5.68	High	High	High	High	High	High	High	High	High	High		0.945	1.252	0.836	0.822	0.975	1.195	0.717	0.811	0.505	110.4	104.4	138.2	92.3	90.7	107.6	131.9	79.2	89.5	55.7	9	9	9	9	9
FALSE	High	Master Protein	A0A087X0V5	2'-5'-oligoadenylate synthase 2 OS=Homo sapiens GN=OAS2 PE=1 SV=1	0	45.0694	19.2837	13	16	13	1	726	83.183	8.4	High	High	High	High	High	High	High	High	High	High		0.975	0.421	1.431	0.516	0.816	0.514	0.662	0.561	0.732	131.1	127.8	55.2	187.6	67.7	107	67.4	86.8	73.5	95.9	13	13	13	13	13
FALSE	High	Master Protein	Q5JXI8	Four and a half LIM domains protein 1 (Fragment) OS=Homo sapiens GN=FHL1 PE=1 SV=1	0	45.0498	40.4669	10	19	2	1	257	29.14	8.27	High	High	High	High	High	High	High	High	High	High		0.952	1.942	1.242	1.964	1.008	1.442	1.053	4.11	0.99	63.7	60.7	123.7	79.1	125.1	64.2	91.8	67	261.7	63	10	10	10	10	10
FALSE	High	Master Protein	Q6P1M0	Long-chain fatty acid transport protein 4 OS=Homo sapiens GN=SLC27A4 PE=1 SV=1	0	45.0372	20.2177	11	15	8	1	643	72.018	8.47	High	High	High	High	High	High	High	High	High	High		1.067	0.938	0.933	0.903	0.92	1.083	0.774	0.596	0.633	113	120.6	106	105.4	102.1	104	122.4	87.5	67.4	71.6	11	11	11	11	11
FALSE	High	Master Protein	P07357	Complement component C8 alpha chain OS=Homo sapiens GN=C8A PE=1 SV=2	0	45.0023	18.6644	9	12	9	1	584	65.121	6.47	High	High	High	High	High	High	High	High	High	High		1	0.975	1.159	1.329	1.302	0.977	1.231	2.983	1.853	72.4	72.4	70.6	83.9	96.2	94.3	70.8	89.1	216.1	134.2	9	9	9	9	9
FALSE	High	Master Protein	P40394	Alcohol dehydrogenase class 4 mu/sigma chain OS=Homo sapiens GN=ADH7 PE=1 SV=2	0	44.9778	28.4974	10	14	10	1	386	41.454	7.85	High	High	High	High	High	High	High	High	High	High		1.062	0.704	0.813	0.838	1.114	0.938	0.981	1.222	0.682	106.9	113.5	75.2	86.9	89.6	119.1	100.3	104.9	130.7	72.9	10	10	10	10	10
FALSE	High	Master Protein	Q9BRF8	Serine/threonine-protein phosphatase CPPED1 OS=Homo sapiens GN=CPPED1 PE=1 SV=3	0	44.9415	29.2994	8	15	8	1	314	35.526	6.2	High	High	High	High	High	High	High	High	High	High		1.04	1.275	0.781	1.056	0.908	1.316	0.962	0.745	1.079	98.4	102.3	125.5	76.9	103.9	89.3	129.5	94.7	73.3	106.2	8	8	8	8	8
FALSE	High	Master Protein	P02743	Serum amyloid P-component OS=Homo sapiens GN=APCS PE=1 SV=2	0	44.9298	28.2511	7	21	7	1	223	25.371	6.54	High	High	High	High	High	High	High	High	High	High		0.824	1.29	0.654	2.116	3.489	1.42	0.821	1.589	0.796	71.4	58.9	92.1	46.7	151.2	249.2	101.5	58.7	113.5	56.8	7	7	7	7	7
FALSE	High	Master Protein	Q9NZD2	Glycolipid transfer protein OS=Homo sapiens GN=GLTP PE=1 SV=3	0	44.9031	46.89	8	17	8	1	209	23.834	7.39	High	High	High	High	High	High	High	High	High	High		0.968	1.447	0.485	0.838	0.559	1.404	0.44	0.413	0.285	127.6	123.4	184.6	61.9	106.9	71.3	179.1	56.1	52.7	36.4	8	8	8	8	8
FALSE	High	Master Protein	P16070	CD44 antigen OS=Homo sapiens GN=CD44 PE=1 SV=3	0	44.8524	13.4771	9	21	9	1	742	81.487	5.33	High	High	High	High	High	High	High	High	High	High		0.922	0.7	0.562	0.948	1.074	0.63	0.776	0.492	0.829	126.1	116.2	88.3	70.9	119.5	135.4	79.4	97.8	62	104.5	9	9	9	9	9
FALSE	High	Master Protein	Q9HAW7	UDP-glucuronosyltransferase 1-7 OS=Homo sapiens GN=UGT1A7 PE=1 SV=2	0	44.8152	20.9434	8	11	4	1	530	59.779	7.78	High	High	High	High	High	High	High	High	High	High		1.226	0.736	0.309	0.54	1.073	0.754	0.644	0.498	0.364	140	171.6	103	43.3	75.6	150.3	105.6	90.2	69.6	51	8	8	8	8	8
FALSE	High	Master Protein	Q13620	Cullin-4B OS=Homo sapiens GN=CUL4B PE=1 SV=4	0	44.7909	12.4863	10	13	6	1	913	103.916	7.37	High	High	High	High	High	High	High	High	High	High		0.894	0.883	0.695	0.843	0.753	1.066	0.735	0.586	0.759	121.7	108.9	107.5	84.6	102.6	91.6	129.8	89.5	71.4	92.4	6	6	6	6	6
FALSE	High	Master Protein	P31949	Protein S100-A11 OS=Homo sapiens GN=S100A11 PE=1 SV=2	0	44.7793	52.381	6	26	6	1	105	11.733	7.12	High	High	High	High	High	High	High	High	High	High		0.841	1.37	1.163	0.888	1.015	1.606	0.938	0.639	0.791	97.6	82.1	133.7	113.5	86.6	99	156.6	91.5	62.3	77.1	7	7	7	7	7
FALSE	High	Master Protein	P18031	Tyrosine-protein phosphatase non-receptor type 1 OS=Homo sapiens GN=PTPN1 PE=1 SV=1	0	44.7657	27.1264	11	15	11	1	435	49.935	6.27	High	High	High	High	High	High	High	High	High	High		0.744	0.635	1.075	0.732	0.888	0.63	1.304	0.556	1.24	113.6	84.5	72.1	122.1	83.2	100.8	71.6	148.1	63.2	140.8	11	11	11	11	11
FALSE	High	Master Protein	A0A0A0MTN0	Cullin-2 OS=Homo sapiens GN=CUL2 PE=1 SV=1	0	44.7599	18.6016	13	17	13	1	758	88.448	6.93	High	High	High	High	High	High	High	High	High	High		0.876	0.909	0.669	0.894	0.879	0.863	0.855	0.586	0.766	120.5	105.6	109.6	80.6	107.7	105.9	104	103.1	70.7	92.3	13	13	13	13	13
FALSE	High	Master Protein	O94919	Endonuclease domain-containing 1 protein OS=Homo sapiens GN=ENDOD1 PE=1 SV=2	0	44.7075	31.2	11	12	11	1	500	54.981	5.71	High	High	High	High	High	High	High	High	High	High		1.034	1.105	0.678	1.012	1.045	0.907	0.824	0.632	0.556	113.8	117.7	125.7	77.1	115.1	118.8	103.2	93.7	71.9	63.2	11	11	11	11	11
FALSE	High	Master Protein	Q7Z2K6	Endoplasmic reticulum metallopeptidase 1 OS=Homo sapiens GN=ERMP1 PE=1 SV=2	0	44.7015	11.7257	9	13	9	1	904	100.167	7.52	High	High	High	High	High	High	High	High	High	High		1.284	1.111	0.619	0.852	0.878	0.879	0.727	0.638	0.57	116.9	150	129.8	72.4	99.6	102.6	102.7	84.9	74.6	66.6	9	9	9	9	9
FALSE	High	Master Protein	Q9NR12	PDZ and LIM domain protein 7 OS=Homo sapiens GN=PDLIM7 PE=1 SV=1	0	44.6229	27.5711	13	26	12	1	457	49.813	8.41	High	High	High	High	High	High	High	High	High	High		1.187	2.022	0.799	2.067	1.154	1.161	1.138	0.891	0.986	80.6	95.7	163	64.4	166.7	93	93.6	91.7	71.8	79.5	13	13	13	13	13
FALSE	High	Master Protein	P21128	Poly(U)-specific endoribonuclease OS=Homo sapiens GN=ENDOU PE=1 SV=2	0	44.6194	22.439	6	16	6	1	410	46.842	5.43	High	High	High	High	High	High	High	High	High	High		1.098	2.045	0.475	0.908	0.77	2.763	0.7	0.692	0.446	91.8	100.7	187.7	43.6	83.3	70.7	253.5	64.2	63.5	41	6	6	6	6	6
FALSE	High	Master Protein	P07686	Beta-hexosaminidase subunit beta OS=Homo sapiens GN=HEXB PE=1 SV=3	0	44.6023	18.705	10	16	9	1	556	63.071	6.76	High	High	High	High	High	High	High	High	High	High		0.807	0.725	0.989	0.937	1.134	0.848	1.693	0.805	1.545	95.4	77	69.2	94.4	89.4	108.2	80.9	161.5	76.8	147.4	9	9	9	9	9
FALSE	High	Master Protein	Q16401	26S proteasome non-ATPase regulatory subunit 5 OS=Homo sapiens GN=PSMD5 PE=1 SV=3	0	44.578	23.6111	9	12	9	1	504	56.16	5.48	High	High	High	High	High	High	High	High	High	High		0.903	0.809	0.804	0.96	0.986	0.944	0.999	0.938	0.895	108.3	97.8	87.6	87	103.9	106.7	102.2	108.2	101.5	96.9	9	9	9	9	9
FALSE	High	Master Protein	P63000	Ras-related C3 botulinum toxin substrate 1 OS=Homo sapiens GN=RAC1 PE=1 SV=1	0	44.5575	40.625	8	21	3	1	192	21.436	8.5	High	High	High	High	High	High	High	High	High	High		0.797	0.656	0.792	0.846	0.801	0.89	1.007	0.682	1.348	113.4	90.4	74.4	89.8	96	90.8	101	114.2	77.3	152.8	8	8	8	8	8
FALSE	High	Master Protein	Q8NBJ5	Procollagen galactosyltransferase 1 OS=Homo sapiens GN=COLGALT1 PE=1 SV=1	0	44.5311	17.8457	11	15	11	1	622	71.59	7.31	High	High	High	High	High	High	High	High	High	High		1.014	0.72	0.786	0.973	1.17	0.781	1.294	0.625	1.041	106.3	107.8	76.6	83.6	103.4	124.4	83.1	137.5	66.5	110.7	11	11	11	11	11
FALSE	High	Master Protein	P61020	Ras-related protein Rab-5B OS=Homo sapiens GN=RAB5B PE=1 SV=1	0	44.3729	39.5349	7	20	4	1	215	23.692	8.13	High	High	High	High	High	High	High	High	High	High		0.995	0.9	0.775	0.917	0.884	1.038	0.817	0.626	0.794	114.3	113.7	102.9	88.6	104.8	101.1	118.6	93.4	71.6	90.8	5	5	5	5	5
FALSE	High	Master Protein	A6PVN5	Serine/threonine-protein phosphatase 2A activator OS=Homo sapiens GN=PTPA PE=1 SV=1	0	44.2363	34.0426	12	27	12	1	329	37.352	6.29	High	High	High	High	High	High	High	High	High	High		0.906	1.093	0.643	0.961	0.99	1.065	0.855	0.606	0.721	113.1	102.5	123.7	72.7	108.7	112	120.5	96.7	68.6	81.6	12	12	12	12	12
FALSE	High	Master Protein	P00325	Alcohol dehydrogenase 1B OS=Homo sapiens GN=ADH1B PE=1 SV=2	0	44.2183	27.4667	10	19	10	1	375	39.829	8.29	High	High	High	High	High	High	High	High	High	High		0.493	0.467	0.422	1.042	0.341	0.656	0.401	1.208	0.258	159.1	78.5	74.2	67.2	165.7	54.2	104.3	63.8	192.1	41.1	10	10	10	10	10
FALSE	High	Master Protein	Q96A65	Exocyst complex component 4 OS=Homo sapiens GN=EXOC4 PE=1 SV=1	0	44.2001	12.423	11	12	11	1	974	110.429	6.49	High	High	High	High	High	High	High	High	High	High		0.963	0.856	0.838	0.981	0.996	1.008	0.851	0.715	0.744	111.7	107.6	95.7	93.6	109.6	111.2	112.7	95.1	79.8	83.1	11	11	11	11	11
FALSE	High	Master Protein	Q9Y394	Dehydrogenase/reductase SDR family member 7 OS=Homo sapiens GN=DHRS7 PE=1 SV=1	0	44.1212	25.6637	6	10	6	1	339	38.274	8.32	High	High	High	High	High	High	High	High	High	High		0.852	0.801	1.07	0.91	1.075	0.785	1.084	0.621	1.06	108	92	86.5	115.5	98.3	116.2	84.8	117.1	67	114.5	6	6	6	6	6
FALSE	High	Master Protein	P10253	Lysosomal alpha-glucosidase OS=Homo sapiens GN=GAA PE=1 SV=4	0	44.0577	13.9706	8	14	8	1	952	105.257	6	High	High	High	High	High	High	High	High	High	High		0.985	0.759	0.897	0.801	1.184	0.796	1.144	0.687	0.849	109.8	108.2	83.4	98.6	88	130.1	87.4	125.7	75.5	93.3	8	8	8	8	8
FALSE	High	Master Protein	Q92930	Ras-related protein Rab-8B OS=Homo sapiens GN=RAB8B PE=1 SV=2	0	43.9094	34.7826	8	29	1	1	207	23.569	9.07	High	High	High	High	High	High	High	High	High	High		0.788	0.702	0.977	1.025	0.991	0.796	1.144	0.701	1.379	105.2	82.9	73.9	102.8	107.9	104.3	83.7	120.4	73.7	145.1	1	1	1	1	1
FALSE	High	Master Protein	Q9BTT0	Acidic leucine-rich nuclear phosphoprotein 32 family member E OS=Homo sapiens GN=ANP32E PE=1 SV=1	0	43.8011	18.2836	4	10	4	1	268	30.674	3.85	High	High	High	High	High	High	High	High	High	High		0.814	0.542	1.124	0.923	0.93	0.723	1.112	0.952	1.75	101.3	82.4	54.9	113.9	93.5	94.2	73.3	112.7	96.5	177.3	4	4	4	4	4
FALSE	High	Master Protein	Q5T4S7	E3 ubiquitin-protein ligase UBR4 OS=Homo sapiens GN=UBR4 PE=1 SV=1	0	43.7339	3.08702	17	17	17	1	5183	573.476	6.04	High	High	High	High	High	High	High	High	High	High		1.015	0.761	0.984	1.08	1.054	1.04	1.173	0.997	1.167	97.4	98.8	74.1	95.8	105.1	102.6	101.3	114.2	97.1	113.6	17	17	17	17	17
FALSE	High	Master Protein	D6RB85	Calnexin (Fragment) OS=Homo sapiens GN=CANX PE=1 SV=1	0	43.7181	39.5833	6	21	1	1	144	15.998	4.74	High	High	High	High	High	High	High	High	High	High		0.886	0.787	0.662	0.906	0.814	0.825	0.865	0.658	0.998	119	105.5	93.7	78.8	107.9	96.9	98.2	103	78.3	118.8	1	1	1	1	1
FALSE	High	Master Protein	B0QZ18	Copine-1 OS=Homo sapiens GN=CPNE1 PE=1 SV=1	0	43.7181	18.6347	9	15	9	1	542	59.68	6.04	High	High	High	High	High	High	High	High	High	High		0.845	0.897	0.857	1.011	1.037	0.91	1.066	0.867	1.257	102.6	86.7	92.1	87.9	103.7	106.4	93.4	109.3	89	129	9	9	9	9	9
FALSE	High	Master Protein	P22102	Trifunctional purine biosynthetic protein adenosine-3 OS=Homo sapiens GN=GART PE=1 SV=1	0	43.7061	11.0891	10	16	10	1	1010	107.699	6.7	High	High	High	High	High	High	High	High	High	High		1.036	0.703	1.454	1.268	0.955	0.856	0.978	0.898	1.097	97.6	101.1	68.7	141.9	123.8	93.2	83.5	95.5	87.6	107.1	10	10	10	10	10
FALSE	High	Master Protein	Q13630	GDP-L-fucose synthase OS=Homo sapiens GN=TSTA3 PE=1 SV=1	0	43.6511	26.4798	7	10	7	1	321	35.87	6.6	High	High	High	High	High	High	High	High	High	High		0.788	0.739	0.492	0.624	0.903	0.82	0.667	0.483	0.401	144.6	113.9	106.9	71.2	90.2	130.6	118.5	96.4	69.9	58	7	7	7	7	7
FALSE	High	Master Protein	P23634	Plasma membrane calcium-transporting ATPase 4 OS=Homo sapiens GN=ATP2B4 PE=1 SV=2	0	43.6427	12.087	14	16	10	1	1241	137.833	6.6	High	High	High	High	High	High	High	High	High	High		0.939	1.016	0.683	1.2	1.015	1.03	0.952	0.75	0.863	105.8	99.4	107.5	72.3	127	107.4	109	100.7	79.4	91.3	14	14	14	14	14
FALSE	High	Master Protein	P13073	Cytochrome c oxidase subunit 4 isoform 1, mitochondrial OS=Homo sapiens GN=COX4I1 PE=1 SV=1	0	43.5019	43.1953	9	33	9	1	169	19.564	9.51	High	High	High	High	High	High	High	High	High	High		1.139	0.834	0.893	1.108	0.922	1.149	1.09	0.84	0.934	100.9	114.9	84.2	90.2	111.8	93	116	110	84.8	94.2	9	9	9	9	9
FALSE	High	Master Protein	Q9Y2Q3	Glutathione S-transferase kappa 1 OS=Homo sapiens GN=GSTK1 PE=1 SV=3	0	43.4997	35.8407	7	14	7	1	226	25.48	8.41	High	High	High	High	High	High	High	High	High	High		0.975	0.647	0.834	0.628	0.833	0.703	0.754	0.575	0.663	131.4	128.1	85	109.6	82.5	109.5	92.3	99	75.5	87	7	7	7	7	7
FALSE	High	Master Protein	I3L3Q4	Glyoxalase domain-containing protein 4 (Fragment) OS=Homo sapiens GN=GLOD4 PE=1 SV=1	0	43.4203	37.4449	8	13	1	1	227	25.484	7.01	High	High	High	High	High	High	High	High	High	High		0.962	0.679	0.397	0.931	1.044	0.833	0.87	0.731	0.811	121.1	116.5	82.2	48.1	112.7	126.4	100.9	105.3	88.5	98.2	1	1	1	1	1
FALSE	High	Master Protein	Q15833	Syntaxin-binding protein 2 OS=Homo sapiens GN=STXBP2 PE=1 SV=2	0	43.4063	19.2243	8	9	8	1	593	66.41	6.55	High	High	High	High	High	High	High	High	High	High		0.969	0.872	1.193	1.039	1.077	1.002	1.265	0.812	1.346	94.6	91.7	82.5	112.8	98.2	101.8	94.8	119.6	76.8	127.3	8	8	8	8	8
FALSE	High	Master Protein	Q09028	Histone-binding protein RBBP4 OS=Homo sapiens GN=RBBP4 PE=1 SV=3	0	43.3781	21.4118	8	21	2	1	425	47.626	4.89	High	High	High	High	High	High	High	High	High	High		1.001	0.629	0.614	0.82	0.909	0.796	0.726	0.55	0.663	129.7	129.8	81.6	79.6	106.4	118	103.3	94.2	71.4	86	2	2	2	2	2
FALSE	High	Master Protein	Q9NVI7	ATPase family AAA domain-containing protein 3A OS=Homo sapiens GN=ATAD3A PE=1 SV=2	0	43.3589	20.8202	12	18	12	1	634	71.325	8.98	High	High	High	High	High	High	High	High	High	High		0.941	1.072	1.314	1.234	1.125	1.242	1.374	0.805	1.211	88.4	83.1	94.7	116.1	109	99.4	109.7	121.4	71.1	107	12	12	12	12	12
FALSE	High	Master Protein	P55263	Adenosine kinase OS=Homo sapiens GN=ADK PE=1 SV=2	0	43.357	35.3591	11	18	11	1	362	40.52	6.7	High	High	High	High	High	High	High	High	High	High		0.807	0.809	0.757	0.797	0.869	0.951	0.731	0.553	0.648	126.2	101.8	102.1	95.6	100.5	109.7	120.1	92.3	69.7	81.9	11	11	11	11	11
FALSE	High	Master Protein	Q92499	ATP-dependent RNA helicase DDX1 OS=Homo sapiens GN=DDX1 PE=1 SV=2	0	43.3051	16.0811	9	13	9	1	740	82.38	7.23	High	High	High	High	High	High	High	High	High	High		0.925	0.816	2.739	0.926	1.108	0.798	1.462	1.82	2.224	72.4	67	59	198.2	67	80.2	57.8	105.8	131.7	161	9	9	9	9	9
FALSE	High	Master Protein	Q99714	3-hydroxyacyl-CoA dehydrogenase type-2 OS=Homo sapiens GN=HSD17B10 PE=1 SV=3	0	43.2863	44.0613	8	11	8	1	261	26.906	7.78	High	High	High	High	High	High	High	High	High	High		1.036	0.728	1.391	0.965	1.549	0.851	1.501	1.302	1.548	84.2	87.3	61.3	117.1	81.3	130.5	71.7	126.5	109.6	130.4	8	8	8	8	8
FALSE	High	Master Protein	Q6NZI2	Caveolae-associated protein 1 OS=Homo sapiens GN=CAVIN1 PE=1 SV=1	0	43.1563	22.5641	9	22	9	1	390	43.45	5.6	High	High	High	High	High	High	High	High	High	High		1.125	1.416	1.099	1.532	1.119	1.348	1.105	1.986	1.392	76.2	85.7	107.9	83.8	116.7	85.3	102.7	84.2	151.4	106.1	9	9	9	9	9
FALSE	High	Master Protein	O75367	Core histone macro-H2A.1 OS=Homo sapiens GN=H2AFY PE=1 SV=4	0	43.0886	27.4194	10	20	9	1	372	39.592	9.79	High	High	High	High	High	High	High	High	High	High		0.935	0.839	1.506	1.121	1.07	0.867	2.046	1.588	3.295	70.1	65.5	58.8	105.5	78.6	75	60.8	143.4	111.3	230.9	10	10	10	10	10
FALSE	High	Master Protein	Q9Y5X1	Sorting nexin-9 OS=Homo sapiens GN=SNX9 PE=1 SV=1	0	42.9696	21.6807	10	14	10	1	595	66.55	5.58	High	High	High	High	High	High	High	High	High	High		0.924	1.503	0.858	1.077	1.148	1.217	1.143	1.059	1.073	90.9	84	136.6	78	97.9	104.3	110.6	103.9	96.3	97.5	10	10	10	10	10
FALSE	High	Master Protein	Q13616	Cullin-1 OS=Homo sapiens GN=CUL1 PE=1 SV=2	0	42.959	16.366	12	13	12	1	776	89.622	8	High	High	High	High	High	High	High	High	High	High		0.915	0.978	0.624	0.855	0.804	0.892	0.692	0.545	0.594	126.6	115.9	123.8	79	108.2	101.8	112.9	87.7	69	75.1	12	12	12	12	12
FALSE	High	Master Protein	Q16666	Gamma-interferon-inducible protein 16 OS=Homo sapiens GN=IFI16 PE=1 SV=3	0	42.921	19.2357	11	13	10	1	785	88.199	9.28	High	High	High	High	High	High	High	High	High	High		0.789	0.606	2.038	0.882	1.019	0.679	1.276	1.408	2.24	83.8	66.1	50.8	170.7	73.9	85.4	56.9	106.9	118	187.6	10	10	10	10	10
FALSE	High	Master Protein	Q14651	Plastin-1 OS=Homo sapiens GN=PLS1 PE=1 SV=2	0	42.9104	9.062	6	17	1	1	629	70.209	5.41	High	High	High	High	High	High	High	High	High	High		0.991	0.942	0.385	0.859	0.646	1.009	0.438	0.558	0.345	139.4	138.1	131.4	53.6	119.8	90.1	140.7	61	77.8	48	1	1	1	1	1
FALSE	High	Master Protein	P29034	Protein S100-A2 OS=Homo sapiens GN=S100A2 PE=1 SV=3	0	42.9035	27.551	7	37	7	1	98	11.109	4.78	High	High	High	High	High	High	High	High	High	High		1.071	1.029	0.834	1.126	0.723	0.985	0.465	0.21	0.1	132.6	142	136.5	110.6	149.3	95.8	130.5	61.6	27.8	13.3	7	7	7	7	7
FALSE	High	Master Protein	Q96I99	Succinate--CoA ligase [GDP-forming] subunit beta, mitochondrial OS=Homo sapiens GN=SUCLG2 PE=1 SV=2	0	42.8849	22.9167	10	13	9	1	432	46.481	6.39	High	High	High	High	High	High	High	High	High	High		1.092	0.844	1.578	1.092	0.886	1.096	1.33	1.242	1.191	88.1	96.2	74.3	139	96.2	78	96.6	117.2	109.4	104.9	10	10	10	10	10
FALSE	High	Master Protein	P02750	Leucine-rich alpha-2-glycoprotein OS=Homo sapiens GN=LRG1 PE=1 SV=2	0	42.8836	33.1412	9	16	9	1	347	38.154	6.95	High	High	High	High	High	High	High	High	High	High		1.023	0.701	1.143	1.504	1.705	0.837	1.368	2.047	1.169	80	81.9	56.1	91.4	120.3	136.5	67	109.4	163.8	93.5	9	9	9	9	9
FALSE	High	Master Protein	O43684	Mitotic checkpoint protein BUB3 OS=Homo sapiens GN=BUB3 PE=1 SV=1	0	42.8103	29.2683	8	13	8	1	328	37.131	6.84	High	High	High	High	High	High	High	High	High	High		0.8	0.642	0.905	1.003	1.056	0.76	1.114	0.941	1.082	107.5	86	69	97.3	107.8	113.5	81.7	119.8	101.1	116.3	8	8	8	8	8
FALSE	High	Master Protein	Q9UBT2	SUMO-activating enzyme subunit 2 OS=Homo sapiens GN=UBA2 PE=1 SV=2	0	42.6971	22.8125	11	12	11	1	640	71.179	5.29	High	High	High	High	High	High	High	High	High	High		0.926	0.638	0.836	0.882	0.925	0.86	0.92	0.865	0.873	114.6	106.1	73.2	95.8	101.1	106	98.5	105.4	99.2	100.1	10	10	10	10	10
FALSE	High	Master Protein	P40261	Nicotinamide N-methyltransferase OS=Homo sapiens GN=NNMT PE=1 SV=1	0	42.6281	28.4091	6	11	6	1	264	29.555	5.74	High	High	High	High	High	High	High	High	High	High		0.713	0.804	1.274	1.238	1.311	0.817	2.601	1.734	3.895	65	46.3	52.3	82.8	80.4	85.2	53.1	169	112.7	253.2	6	6	6	6	6
FALSE	High	Master Protein	P78347	General transcription factor II-I OS=Homo sapiens GN=GTF2I PE=1 SV=2	0	42.512	14.2285	12	12	12	1	998	112.346	6.39	High	High	High	High	High	High	High	High	High	High		1.036	0.58	1.152	1.012	1.038	0.878	1.074	0.928	0.925	103.9	107.7	60.3	119.7	105.2	107.8	91.2	111.6	96.4	96.2	12	12	12	12	12
FALSE	High	Master Protein	P05455	Lupus La protein OS=Homo sapiens GN=SSB PE=1 SV=2	0	42.5104	32.598	12	12	12	1	408	46.808	7.12	High	High	High	High	High	High	High	High	High	High		0.909	0.692	2.284	0.987	0.896	0.848	1.208	1.772	2.327	77.4	70.3	53.6	176.8	76.4	69.4	65.6	93.5	137.1	180	12	12	12	12	12
FALSE	High	Master Protein	P62906	60S ribosomal protein L10a OS=Homo sapiens GN=RPL10A PE=1 SV=2	0	42.5044	33.6406	9	16	9	1	217	24.816	9.94	High	High	High	High	High	High	High	High	High	High		0.89	0.719	4.697	0.987	1.21	0.794	1.343	2.534	3.201	57.6	51.2	41.4	270.3	56.8	69.7	45.7	77.3	145.9	184.2	9	9	9	9	9
FALSE	High	Master Protein	Q12905	Interleukin enhancer-binding factor 2 OS=Homo sapiens GN=ILF2 PE=1 SV=2	0	42.4766	27.6923	8	12	8	1	390	43.035	5.26	High	High	High	High	High	High	High	High	High	High		1.014	0.69	1.741	0.867	1.259	0.655	1.242	1.326	1.852	85.9	87.1	59.3	149.5	74.4	108.1	56.3	106.7	113.8	159	8	8	8	8	8
FALSE	High	Master Protein	O95302	Peptidyl-prolyl cis-trans isomerase FKBP9 OS=Homo sapiens GN=FKBP9 PE=1 SV=2	0	42.4132	22.2807	12	16	11	1	570	63.044	5.08	High	High	High	High	High	High	High	High	High	High		0.951	0.96	0.813	1.006	1.502	0.876	1.347	0.786	1.356	94.4	89.7	90.6	76.7	94.9	141.7	82.7	127.2	74.2	128	11	11	11	11	11
FALSE	High	Master Protein	O43813	LanC-like protein 1 OS=Homo sapiens GN=LANCL1 PE=1 SV=1	0	42.327	28.8221	9	13	9	1	399	45.254	7.75	High	High	High	High	High	High	High	High	High	High		1.042	1.095	0.658	0.876	0.969	1.003	0.748	0.751	0.632	114	118.8	124.8	75	99.9	110.4	114.3	85.2	85.6	72	9	9	9	9	9
FALSE	High	Master Protein	Q9UBB4	Ataxin-10 OS=Homo sapiens GN=ATXN10 PE=1 SV=1	0	42.3182	21.6842	9	10	9	1	475	53.455	5.25	High	High	High	High	High	High	High	High	High	High		0.931	0.855	1.077	0.867	0.988	0.848	0.786	0.773	0.794	112.1	104.4	95.9	120.7	97.2	110.7	95.1	88.1	86.7	89	9	9	9	9	9
FALSE	High	Master Protein	P08567	Pleckstrin OS=Homo sapiens GN=PLEK PE=1 SV=3	0	42.3182	27.4286	6	13	6	1	350	40.099	8.28	High	High	High	High	High	High	High	High	High	High		0.67	0.81	1.506	1.129	0.974	0.816	1.539	0.984	2.263	85.5	57.3	69.3	128.8	96.6	83.3	69.8	131.6	84.1	193.6	6	6	6	6	6
FALSE	High	Master Protein	P50213	Isocitrate dehydrogenase [NAD] subunit alpha, mitochondrial OS=Homo sapiens GN=IDH3A PE=1 SV=1	0	42.235	23.7705	9	17	9	1	366	39.566	6.92	High	High	High	High	High	High	High	High	High	High		0.939	0.725	0.755	0.931	0.932	0.821	0.857	0.568	0.653	122.2	114.8	88.6	92.3	113.9	113.9	100.4	104.8	69.4	79.8	9	9	9	9	9
FALSE	High	Master Protein	Q13976	cGMP-dependent protein kinase 1 OS=Homo sapiens GN=PRKG1 PE=1 SV=3	0	42.2	19.8212	12	14	12	1	671	76.316	6.04	High	High	High	High	High	High	High	High	High	High		0.937	1.624	0.714	1.81	1.11	1.066	0.902	1.009	0.853	90.7	85	147.3	64.8	164.1	100.7	96.6	81.8	91.5	77.4	12	12	12	12	12
FALSE	High	Master Protein	P20742	Pregnancy zone protein OS=Homo sapiens GN=PZP PE=1 SV=4	0	42.1686	6.88259	10	30	2	1	1482	163.76	6.38	High	High	High	High	High	High	High	High	High	High		0.95	0.759	1.038	1.029	1.038	0.966	1.203	2.583	2.474	76.7	72.8	58.2	79.6	78.9	79.6	74	92.3	198.1	189.8	2	2	2	2	2
FALSE	High	Master Protein	Q9Y2Z0	Protein SGT1 homolog OS=Homo sapiens GN=SUGT1 PE=1 SV=3	0	42.1655	33.4247	10	16	10	1	365	40.998	5.16	High	High	High	High	High	High	High	High	High	High		0.912	0.982	0.741	0.973	0.906	1.085	0.813	0.656	0.767	113.2	103.2	111.1	83.8	110.2	102.6	122.8	92	74.2	86.8	10	10	10	10	10
FALSE	High	Master Protein	P54709	Sodium/potassium-transporting ATPase subunit beta-3 OS=Homo sapiens GN=ATP1B3 PE=1 SV=1	0	42.1524	19.3548	6	18	6	1	279	31.492	8.35	High	High	High	High	High	High	High	High	High	High		1.045	0.62	0.71	0.973	1.226	0.716	0.659	0.479	0.504	126.1	131.8	78.1	89.5	122.6	154.6	90.2	83.1	60.4	63.5	6	6	6	6	6
FALSE	High	Master Protein	P50416	Carnitine O-palmitoyltransferase 1, liver isoform OS=Homo sapiens GN=CPT1A PE=1 SV=2	0	42.151	14.8771	10	17	10	1	773	88.311	8.65	High	High	High	High	High	High	High	High	High	High		0.943	0.967	1.003	0.832	0.996	0.964	1.059	0.76	0.944	105.6	99.6	102.1	106	87.8	105.2	101.9	111.8	80.3	99.7	10	10	10	10	10
FALSE	High	Master Protein	P49755	Transmembrane emp24 domain-containing protein 10 OS=Homo sapiens GN=TMED10 PE=1 SV=2	0	42.0945	29.2237	6	16	6	1	219	24.96	7.44	High	High	High	High	High	High	High	High	High	High		0.914	0.786	0.704	0.789	0.863	0.799	0.983	0.582	0.796	121.7	111.2	95.6	85.7	96.1	105	97.2	119.6	70.8	96.9	7	7	7	7	7
FALSE	High	Master Protein	A0M8Q6	Immunoglobulin lambda constant 7 OS=Homo sapiens GN=IGLC7 PE=1 SV=3	0	42.0546	55.6604	5	54	2	1	106	11.247	8.29	High	High	High	High	High	High	High	High	High	High		0.37	0.461	0.64	0.3	0.301	0.52	0.803	0.694	0.516	178.4	66	82.2	114.2	53.6	53.7	92.8	143.2	123.8	92.1	2	2	2	2	2
FALSE	High	Master Protein	Q13547	Histone deacetylase 1 OS=Homo sapiens GN=HDAC1 PE=1 SV=1	0	42.0509	20.5394	8	14	7	1	482	55.068	5.48	High	High	High	High	High	High	High	High	High	High		0.953	0.619	0.652	0.823	0.818	0.784	0.699	0.505	0.612	134	127.7	83	87.3	110.2	109.6	105	93.7	67.6	81.9	8	8	8	8	8
FALSE	High	Master Protein	Q9H4B7	Tubulin beta-1 chain OS=Homo sapiens GN=TUBB1 PE=1 SV=1	0	41.9553	24.8337	10	18	6	1	451	50.295	5.17	High	High	High	High	High	High	High	High	High	High		0.533	0.51	0.459	1.518	1.724	0.542	1.966	0.526	0.684	105.7	56.3	53.8	48.6	160.5	182.2	57.3	207.8	55.6	72.2	6	6	6	6	6
FALSE	High	Master Protein	O14744	Protein arginine N-methyltransferase 5 OS=Homo sapiens GN=PRMT5 PE=1 SV=4	0	41.9197	20.8791	11	15	11	1	637	72.638	6.29	High	High	High	High	High	High	High	High	High	High		0.858	0.891	0.728	0.862	0.835	0.865	0.77	0.578	0.691	123.8	106.2	110.3	90.2	106.7	103.4	107.1	95.3	71.6	85.5	11	11	11	11	11
FALSE	High	Master Protein	P07585	Decorin OS=Homo sapiens GN=DCN PE=1 SV=1	0	41.9059	24.7911	9	24	8	1	359	39.722	8.54	High	High	High	High	High	High	High	High	High	High		0.731	0.482	1.228	0.846	0.871	0.636	1.388	2.782	1.899	84.3	61.6	40.6	103.5	71.3	73.4	53.6	117	234.5	160.1	9	9	9	9	9
FALSE	High	Master Protein	P30466	HLA class I histocompatibility antigen, B-18 alpha chain OS=Homo sapiens GN=HLA-B PE=1 SV=1	0	41.8909	22.6519	8	25	1	1	362	40.25	6.76	High	High	High	High	High	High	High	High	High	High		1.064	0.493	0.904	1.345	1.944	0.889	1.505	0.682	1.427	88.9	94.6	43.8	80.3	119.5	172.8	79	133.7	60.6	126.8	3	3	3	3	3
FALSE	High	Master Protein	P20339	Ras-related protein Rab-5A OS=Homo sapiens GN=RAB5A PE=1 SV=2	0	41.873	44.186	7	16	4	1	215	23.644	8.15	High	High	High	High	High	High	High	High	High	High		0.987	0.841	0.691	0.868	0.91	0.996	0.754	0.534	0.623	121.9	120.2	102.5	84.3	105.8	110.9	121.4	91.9	65.1	75.9	4	4	4	4	4
FALSE	High	Master Protein	Q12906	Interleukin enhancer-binding factor 3 OS=Homo sapiens GN=ILF3 PE=1 SV=3	0	41.7774	14.5414	11	14	11	1	894	95.279	8.76	High	High	High	High	High	High	High	High	High	High		0.931	0.756	1.6	0.97	1.062	0.774	1.505	1.273	1.937	84.7	78.8	64.1	135.5	82.2	90	65.6	127.4	107.8	164	11	11	11	11	11
FALSE	High	Master Protein	O43488	Aflatoxin B1 aldehyde reductase member 2 OS=Homo sapiens GN=AKR7A2 PE=1 SV=3	0	41.6683	27.5766	10	16	10	1	359	39.564	7.17	High	High	High	High	High	High	High	High	High	High		0.972	0.983	0.633	0.987	1.033	1.05	0.838	0.72	0.79	111	107.9	109.2	70.3	109.6	114.7	116.5	93.1	80	87.7	10	10	10	10	10
FALSE	High	Master Protein	P26373	60S ribosomal protein L13 OS=Homo sapiens GN=RPL13 PE=1 SV=4	0	41.645	38.8626	10	21	9	1	211	24.247	11.65	High	High	High	High	High	High	High	High	High	High		0.843	0.729	4.42	0.999	1.163	0.873	2.15	2.158	3.225	57	48	41.5	251.7	56.9	66.2	49.7	122.4	122.9	183.7	9	9	9	9	9
FALSE	High	Master Protein	Q13451	Peptidyl-prolyl cis-trans isomerase FKBP5 OS=Homo sapiens GN=FKBP5 PE=1 SV=2	0	41.5924	21.663	10	12	10	1	457	51.18	5.9	High	High	High	High	High	High	High	High	High	High		0.768	0.865	1.464	1.088	1.091	0.817	1.182	0.814	1.202	97.2	74.6	84.1	142.3	105.7	106	79.4	114.9	79.1	116.8	10	10	10	10	10
FALSE	High	Master Protein	P09917	Arachidonate 5-lipoxygenase OS=Homo sapiens GN=ALOX5 PE=1 SV=2	0	41.591	16.9139	10	14	10	1	674	77.933	5.77	High	High	High	High	High	High	High	High	High	High		0.798	0.662	0.902	1.006	0.953	0.721	1.341	0.768	2.188	96.7	77.2	64	87.3	97.3	92.1	69.7	129.7	74.3	211.6	10	10	10	10	10
FALSE	High	Master Protein	J3KTA4	Probable ATP-dependent RNA helicase DDX5 OS=Homo sapiens GN=DDX5 PE=1 SV=1	0	41.5146	20.1954	13	17	7	1	614	69.044	8.85	High	High	High	High	High	High	High	High	High	High		0.962	0.693	2.704	0.937	1.007	0.852	1.398	1.5	2.256	75.1	72.3	52.1	203.2	70.4	75.6	64	105	112.7	169.5	7	7	7	7	7
FALSE	High	Master Protein	E7EPT4	NADH dehydrogenase [ubiquinone] flavoprotein 2, mitochondrial OS=Homo sapiens GN=NDUFV2 PE=1 SV=1	0	41.5024	42.0635	9	17	9	1	252	27.889	8	High	High	High	High	High	High	High	High	High	High		0.964	0.642	0.584	0.819	0.92	0.801	0.752	0.985	0.725	122.1	117.7	78.4	71.3	100	112.3	97.8	91.8	120.3	88.5	9	9	9	9	9
FALSE	High	Master Protein	Q15057	Arf-GAP with coiled-coil, ANK repeat and PH domain-containing protein 2 OS=Homo sapiens GN=ACAP2 PE=1 SV=3	0	41.4584	17.2237	11	12	11	1	778	87.973	6.8	High	High	High	High	High	High	High	High	High	High		0.901	0.945	0.746	0.895	0.875	1.058	0.895	0.792	1.004	109.8	98.9	103.7	81.9	98.2	96	116.1	98.2	87	110.2	11	11	11	11	11
FALSE	High	Master Protein	Q14376	UDP-glucose 4-epimerase OS=Homo sapiens GN=GALE PE=1 SV=2	0	41.3601	34.4828	10	13	10	1	348	38.257	6.73	High	High	High	High	High	High	High	High	High	High		0.996	1.377	0.577	0.948	0.638	1.053	0.566	0.63	0.457	121.3	120.9	167.1	70	115	77.5	127.7	68.7	76.4	55.4	10	10	10	10	10
FALSE	High	Master Protein	O43396	Thioredoxin-like protein 1 OS=Homo sapiens GN=TXNL1 PE=1 SV=3	0	41.3493	34.9481	7	12	7	1	289	32.231	4.96	High	High	High	High	High	High	High	High	High	High		0.929	1.057	0.964	1.055	1.014	1.199	0.872	0.647	0.747	105.4	97.9	111.5	101.6	111.2	106.9	126.5	91.9	68.2	78.8	7	7	7	7	7
FALSE	High	Master Protein	P82650	28S ribosomal protein S22, mitochondrial OS=Homo sapiens GN=MRPS22 PE=1 SV=1	0	41.2355	29.4444	10	11	10	1	360	41.254	7.9	High	High	High	High	High	High	High	High	High	High		0.952	0.642	0.82	1.012	1.036	0.856	0.843	0.764	0.764	115.1	109.5	73.9	94.3	116.5	119.2	98.6	97	87.9	88	10	10	10	10	10
FALSE	High	Master Protein	P37268	Squalene synthase OS=Homo sapiens GN=FDFT1 PE=1 SV=1	0	41.1987	22.542	8	12	8	1	417	48.084	6.54	High	High	High	High	High	High	High	High	High	High		1.076	1.443	0.649	1.331	0.726	1.079	0.684	0.641	0.648	107.8	116	155.5	70	143.5	78.3	116.4	73.7	69.1	69.8	8	8	8	8	8
FALSE	High	Master Protein	A0A075B6G3	Dystrophin OS=Homo sapiens GN=DMD PE=1 SV=1	0	41.1243	3.98915	16	17	13	1	3685	426.512	5.9	High	High	High	High	High	High	High	High	High	High		0.944	1.545	1.028	1.221	0.87	0.977	0.906	1.03	1.033	94.8	89.5	146.4	97.4	115.7	82.4	92.6	85.9	97.6	97.9	14	14	14	14	14
FALSE	High	Master Protein	P51991	Heterogeneous nuclear ribonucleoprotein A3 OS=Homo sapiens GN=HNRNPA3 PE=1 SV=2	0	41.0647	17.9894	8	17	7	1	378	39.571	9.01	High	High	High	High	High	High	High	High	High	High		1.014	0.862	3.085	0.941	1.055	0.996	1.324	2.502	2.506	65.4	66.3	56.4	201.8	61.6	69	65.2	86.6	163.7	163.9	7	7	7	7	7
FALSE	High	Master Protein	Q16777	Histone H2A type 2-C OS=Homo sapiens GN=HIST2H2AC PE=1 SV=4	0	41.0375	45.7364	7	21	1	1	129	13.98	10.9	High	High	High	High	High	High	High	High	High	High		0.708	0.485	5.051	1.039	0.957	0.94	2.573	7.317	12.463	30.7	21.8	14.9	155.3	31.9	29.4	28.9	79.1	224.9	383.1	2	2	2	2	2
FALSE	High	Master Protein	J3QQX2	Rho GDP-dissociation inhibitor 1 OS=Homo sapiens GN=ARHGDIA PE=1 SV=1	0	41.0314	28.0851	8	19	8	1	235	25.815	7.44	High	High	High	High	High	High	High	High	High	High		0.779	0.833	0.967	1.129	0.92	0.95	1.053	0.815	1.274	102.9	80.2	85.7	99.5	116.1	94.6	97.7	108.4	83.8	131.1	8	8	8	8	8
FALSE	High	Master Protein	P61247	40S ribosomal protein S3a OS=Homo sapiens GN=RPS3A PE=1 SV=2	0	41.0077	42.803	13	18	13	1	264	29.926	9.73	High	High	High	High	High	High	High	High	High	High		0.871	0.75	3.019	1.096	1.007	0.847	1.522	2.321	3.235	63.8	55.6	47.8	192.7	70	64.3	54	97.1	148.2	206.5	13	13	13	13	13
FALSE	High	Master Protein	P68431	Histone H3.1 OS=Homo sapiens GN=HIST1H3A PE=1 SV=2	0	40.9979	58.8235	8	21	1	1	136	15.394	11.12	High	High	High	High	High	High	High	High	High	High		0.834	0.693	3.812	1.117	1.103	0.917	2.638	4.516	10.667	36.6	30.5	25.4	139.7	40.9	40.4	33.6	96.6	165.4	390.8	8	8	8	8	8
FALSE	High	Master Protein	P05160	Coagulation factor XIII B chain OS=Homo sapiens GN=F13B PE=1 SV=3	0	40.9541	19.3646	8	10	8	1	661	75.461	6.39	High	High	High	High	High	High	High	High	High	High		0.861	0.647	0.506	0.965	1.167	0.778	1.288	1.121	0.907	108.2	93.2	70	54.8	104.4	126.3	84.2	139.4	121.4	98.1	8	8	8	8	8
FALSE	High	Master Protein	Q9Y6K5	2'-5'-oligoadenylate synthase 3 OS=Homo sapiens GN=OAS3 PE=1 SV=3	0	40.9257	11.6835	13	20	13	1	1087	121.093	8.4	High	High	High	High	High	High	High	High	High	High		0.976	0.53	1.146	0.599	0.777	0.556	0.511	0.414	0.55	141.7	138.3	75.1	162.4	84.9	110.1	78.7	72.4	58.6	77.9	13	13	13	13	13
FALSE	High	Master Protein	H0YAC1	Plasma kallikrein (Fragment) OS=Homo sapiens GN=KLKB1 PE=1 SV=1	0	40.8401	16.7638	11	15	11	1	686	76.833	8.06	High	High	High	High	High	High	High	High	High	High		1.024	0.652	0.855	0.74	1.115	0.788	0.769	2.523	1.273	93.1	95.3	60.7	79.6	68.9	103.8	73.4	71.6	235	118.6	11	11	11	11	11
FALSE	High	Master Protein	P13716	Delta-aminolevulinic acid dehydratase OS=Homo sapiens GN=ALAD PE=1 SV=1	0	40.8114	32.4242	8	12	8	1	330	36.271	6.79	High	High	High	High	High	High	High	High	High	High		0.686	0.551	0.437	0.623	0.928	0.547	0.695	0.548	0.57	151.8	104.2	83.7	66.3	94.7	140.9	83	105.6	83.2	86.6	8	8	8	8	8
FALSE	High	Master Protein	Q9ULV4	Coronin-1C OS=Homo sapiens GN=CORO1C PE=1 SV=1	0	40.7644	24.2616	12	14	11	1	474	53.215	7.08	High	High	High	High	High	High	High	High	High	High		0.962	1.251	1.895	1.469	1.141	0.929	2.113	1.535	2.713	66.6	64.1	83.4	126.3	97.9	76	61.9	140.8	102.3	180.8	11	11	11	11	11
FALSE	High	Master Protein	Q16762	Thiosulfate sulfurtransferase OS=Homo sapiens GN=TST PE=1 SV=4	0	40.7527	27.6094	8	11	8	1	297	33.408	7.25	High	High	High	High	High	High	High	High	High	High		1.018	1.096	0.72	0.75	0.781	1.021	0.763	0.57	0.595	120.3	122.5	131.8	86.6	90.2	93.9	122.8	91.8	68.6	71.5	8	8	8	8	8
FALSE	High	Master Protein	P60981	Destrin OS=Homo sapiens GN=DSTN PE=1 SV=3	0	40.717	50.303	8	19	8	1	165	18.493	7.85	High	High	High	High	High	High	High	High	High	High		1.077	1.507	1.984	1.415	0.991	1.218	0.946	1.547	1.221	77.5	83.4	116.8	153.7	109.7	76.8	94.4	73.3	119.9	94.6	8	8	8	8	8
FALSE	High	Master Protein	Q9Y281	Cofilin-2 OS=Homo sapiens GN=CFL2 PE=1 SV=1	0	40.7167	37.3494	6	10	2	1	166	18.725	7.88	High	High	High	High	High	High	High	High	High	High		0.838	1.381	1.51	1.486	0.806	0.839	0.932	1.066	1.408	88.8	74.4	122.6	134.1	131.9	71.5	74.5	82.7	94.6	125	2	2	2	2	2
FALSE	High	Master Protein	A0A0U1RRH7	Histone H2A OS=Homo sapiens GN=HIST1H3D PE=3 SV=1	0	40.7134	35.2941	7	20	2	1	170	18.541	11.52	High	High	High	High	High	High	High	High	High	High		0.946	0.879	3.962	1.081	1.226	1.045	2.219	3.242	7.366	43.5	41.2	38.3	172.5	47.1	53.4	45.5	96.6	141.2	320.7	7	7	7	7	7
FALSE	High	Master Protein	Q96EE3	Nucleoporin SEH1 OS=Homo sapiens GN=SEH1L PE=1 SV=3	0	40.58	27.2222	9	13	9	1	360	39.623	8.09	High	High	High	High	High	High	High	High	High	High		0.925	0.777	0.694	0.917	0.996	0.836	0.871	0.651	0.821	117.8	109	91.6	81.7	108	117.4	98.5	102.6	76.7	96.7	9	9	9	9	9
FALSE	High	Master Protein	Q13618	Cullin-3 OS=Homo sapiens GN=CUL3 PE=1 SV=2	0	40.4968	16.276	12	12	12	1	768	88.873	8.48	High	High	High	High	High	High	High	High	High	High		0.773	0.862	1.19	0.999	0.837	0.891	1.144	0.972	1.113	102.2	79.1	88.1	121.6	102.1	85.6	91.1	117	99.4	113.8	12	12	12	12	12
FALSE	High	Master Protein	O14974	Protein phosphatase 1 regulatory subunit 12A OS=Homo sapiens GN=PPP1R12A PE=1 SV=1	0	40.3465	12.6214	11	12	11	1	1030	115.211	5.4	High	High	High	High	High	High	High	High	High	High		1.194	1.657	1.115	1.49	1.022	1.071	1.152	1.017	1.38	82.7	98.7	137	92.1	123.2	84.5	88.5	95.2	84.1	114.1	11	11	11	11	11
FALSE	High	Master Protein	P06731	Carcinoembryonic antigen-related cell adhesion molecule 5 OS=Homo sapiens GN=CEACAM5 PE=1 SV=3	0	40.2204	14.9573	7	12	5	1	702	76.747	5.92	High	High	High	High	High	High	High	High	High	High		1.143	0.851	0.57	0.81	0.453	1.194	0.505	0.405	0.4	136.4	155.9	116.1	77.8	110.5	61.7	162.8	68.9	55.2	54.6	7	7	7	7	7
FALSE	High	Master Protein	P02461	Collagen alpha-1(III) chain OS=Homo sapiens GN=COL3A1 PE=1 SV=4	0	40.199	6.75307	9	31	9	1	1466	138.479	6.61	High	High	High	High	High	High	High	High	High	High		0.903	0.792	1.278	1.099	1.403	0.928	2.008	2.194	3.847	64.7	58.5	51.2	82.7	71.1	90.8	60.1	130	142	249	9	9	9	9	9
FALSE	High	Master Protein	P36543	V-type proton ATPase subunit E 1 OS=Homo sapiens GN=ATP6V1E1 PE=1 SV=1	0	40.1902	38.4956	9	13	9	1	226	26.129	8	High	High	High	High	High	High	High	High	High	High		0.853	0.757	1.394	0.983	0.934	0.997	1.593	1.028	1.777	88.4	75.4	66.9	123.2	86.9	82.6	88.1	140.8	90.8	157	9	9	9	9	9
FALSE	High	Master Protein	Q14258	E3 ubiquitin/ISG15 ligase TRIM25 OS=Homo sapiens GN=TRIM25 PE=1 SV=2	0	40.1436	16.6667	10	10	9	1	630	70.928	8.09	High	High	High	High	High	High	High	High	High	High		0.925	0.781	1.92	0.939	1.065	0.877	1	1.179	1.219	91.7	84.8	71.6	176.1	86.1	97.7	80.4	91.7	108.1	111.8	9	9	9	9	9
FALSE	High	Master Protein	O14976	Cyclin-G-associated kinase OS=Homo sapiens GN=GAK PE=1 SV=2	0	40.1427	8.39054	10	11	10	1	1311	143.1	5.73	High	High	High	High	High	High	High	High	High	High		0.961	0.936	1.089	1.088	0.977	1.165	1.078	0.971	1.115	96.3	92.5	90.2	104.9	104.9	94.1	112.2	103.8	93.6	107.4	10	10	10	10	10
FALSE	High	Master Protein	O75506	Heat shock factor-binding protein 1 OS=Homo sapiens GN=HSBP1 PE=1 SV=1	0	40.1419	81.5789	5	8	5	1	76	8.538	4.36	High	High	High	High	High	High	High	High	High	High		1.164	1.241	0.56	0.915	0.834	1.089	0.616	0.61	0.482	117.5	136.7	145.8	65.7	107.5	98	128	72.4	71.7	56.6	5	5	5	5	5
FALSE	High	Master Protein	O00203	AP-3 complex subunit beta-1 OS=Homo sapiens GN=AP3B1 PE=1 SV=3	0	40.1179	12.8885	14	15	13	1	1094	121.244	6.04	High	High	High	High	High	High	High	High	High	High		0.936	0.806	0.757	0.864	0.919	0.92	0.831	0.747	0.818	116.3	108.9	93.8	88.1	100.5	106.9	107	96.6	86.9	95.1	14	14	14	14	14
FALSE	High	Master Protein	Q9Y5M8	Signal recognition particle receptor subunit beta OS=Homo sapiens GN=SRPRB PE=1 SV=3	0	40.0929	31.7343	9	14	9	1	271	29.684	9.04	High	High	High	High	High	High	High	High	High	High		0.865	0.843	0.746	0.889	0.841	0.927	0.933	0.529	0.818	119.2	103.1	100.5	88.9	105.9	100.2	110.5	111.2	63	97.5	9	9	9	9	9
FALSE	High	Master Protein	Q9UQC9	Calcium-activated chloride channel regulator 2 OS=Homo sapiens GN=CLCA2 PE=1 SV=2	0	40.0905	12.3012	12	17	12	1	943	103.875	7.02	High	High	High	High	High	High	High	High	High	High		1.095	0.673	0.701	0.795	0.851	0.556	0.589	0.434	0.37	141.6	155	95.3	99.3	112.5	120.5	78.7	83.4	61.5	52.3	12	12	12	12	12
FALSE	High	Master Protein	P12081	Histidine--tRNA ligase, cytoplasmic OS=Homo sapiens GN=HARS PE=1 SV=2	0	39.9783	18.0747	9	13	6	1	509	57.374	5.88	High	High	High	High	High	High	High	High	High	High		0.772	0.795	1.386	1.067	0.885	1.151	1.282	1.379	1.415	89.8	69.3	71.4	124.5	95.8	79.5	103.4	115.2	123.9	127.1	9	9	9	9	9
FALSE	High	Master Protein	Q14571	Inositol 1,4,5-trisphosphate receptor type 2 OS=Homo sapiens GN=ITPR2 PE=1 SV=2	0	39.9175	5.66457	16	18	9	1	2701	307.867	6.43	High	High	High	High	High	High	High	High	High	High		0.901	0.812	0.816	0.989	0.986	0.926	0.981	0.645	0.801	112.9	101.8	91.6	92.1	111.7	111.3	104.5	110.7	72.8	90.5	16	16	16	16	16
FALSE	High	Master Protein	P51812	Ribosomal protein S6 kinase alpha-3 OS=Homo sapiens GN=RPS6KA3 PE=1 SV=1	0	39.9156	16.3514	11	14	6	1	740	83.683	6.89	High	High	High	High	High	High	High	High	High	High		0.852	0.791	0.812	0.956	0.851	1.019	0.831	0.946	1.004	110.3	94	87.3	89.6	105.5	93.9	112.4	91.7	104.4	110.8	11	11	11	11	11
FALSE	High	Master Protein	P31942	Heterogeneous nuclear ribonucleoprotein H3 OS=Homo sapiens GN=HNRNPH3 PE=1 SV=2	0	39.8919	26.3006	8	11	7	1	346	36.903	6.87	High	High	High	High	High	High	High	High	High	High		0.964	0.81	1.225	1.43	1.044	1.185	1.547	1.089	1.434	85.3	82.2	69.1	104.5	122	89	101	131.9	92.8	122.3	7	7	7	7	7
FALSE	High	Master Protein	P35326	Small proline-rich protein 2A OS=Homo sapiens GN=SPRR2A PE=1 SV=1	0	39.8653	79.1667	4	32	1	1	72	7.96	8.43	High	High	High	High	High	High	High	High	High	High		0.919	0.862	2.992	1.248	1.14	1.774	1.013	0.863	0.65	80.3	73.7	69.2	240.1	100.2	91.5	142.3	81.3	69.2	52.2	1	1	1	1	1
FALSE	High	Master Protein	P29966	Myristoylated alanine-rich C-kinase substrate OS=Homo sapiens GN=MARCKS PE=1 SV=4	0	39.6857	28.6145	6	15	6	1	332	31.536	4.45	High	High	High	High	High	High	High	High	High	High		0.917	1.008	2.278	1.281	1.175	1.344	2.338	1.327	2.71	65	59.6	65.5	148.1	83.3	76.4	87.4	152	86.3	176.2	6	6	6	6	6
FALSE	High	Master Protein	Q96HC4	PDZ and LIM domain protein 5 OS=Homo sapiens GN=PDLIM5 PE=1 SV=5	0	39.6331	18.9597	11	17	11	1	596	63.904	8.21	High	High	High	High	High	High	High	High	High	High		1.145	1.131	1.276	1.457	1.118	1.384	1.158	1.073	1.05	84.8	97.1	95.9	108.2	123.6	94.8	117.4	98.2	91	89	11	11	11	11	11
FALSE	High	Master Protein	P57735	Ras-related protein Rab-25 OS=Homo sapiens GN=RAB25 PE=1 SV=2	0	39.633	32.8638	6	12	5	1	213	23.481	5.96	High	High	High	High	High	High	High	High	High	High		1.344	1.122	0.6	0.716	0.644	1.012	0.484	0.422	0.277	131.2	176.4	147.2	78.8	94	84.5	132.8	63.4	55.4	36.3	5	5	5	5	5
FALSE	High	Master Protein	Q16795	NADH dehydrogenase [ubiquinone] 1 alpha subcomplex subunit 9, mitochondrial OS=Homo sapiens GN=NDUFA9 PE=1 SV=2	0	39.6262	22.5464	7	13	7	1	377	42.483	9.8	High	High	High	High	High	High	High	High	High	High		1.106	0.629	0.878	1.023	0.929	0.855	1.066	0.864	0.88	108.3	119.9	68.1	95.1	110.8	100.7	92.6	115.5	93.6	95.3	7	7	7	7	7
FALSE	High	Master Protein	P28288	ATP-binding cassette sub-family D member 3 OS=Homo sapiens GN=ABCD3 PE=1 SV=1	0	39.5598	19.7269	13	17	13	1	659	75.428	9.36	High	High	High	High	High	High	High	High	High	High		1.098	1.051	0.612	0.891	0.721	1.168	0.733	0.498	0.509	120.8	132.6	126.9	73.9	107.6	87.1	141.1	88.5	60.1	61.4	13	13	13	13	13
FALSE	High	Master Protein	Q08209	Serine/threonine-protein phosphatase 2B catalytic subunit alpha isoform OS=Homo sapiens GN=PPP3CA PE=1 SV=1	0	39.4837	18.2342	8	12	4	1	521	58.65	5.86	High	High	High	High	High	High	High	High	High	High		0.98	0.911	0.715	1.028	1.086	0.947	0.963	0.812	1.006	105.8	103.8	96.5	75.6	108.9	114.9	100.2	101.9	86	106.4	8	8	8	8	8
FALSE	High	Master Protein	P30043	Flavin reductase (NADPH) OS=Homo sapiens GN=BLVRB PE=1 SV=3	0	39.4681	43.6893	6	10	6	1	206	22.105	7.65	High	High	High	High	High	High	High	High	High	High		0.557	0.522	1.713	0.69	1.152	0.78	1.29	1.149	1.11	100.4	55.9	52.4	171.9	69.2	115.7	78.3	129.5	115.3	111.4	6	6	6	6	6
FALSE	High	Master Protein	P00403	Cytochrome c oxidase subunit 2 OS=Homo sapiens GN=MT-CO2 PE=1 SV=1	0	39.4199	30.837	6	19	6	1	227	25.548	4.82	High	High	High	High	High	High	High	High	High	High		1.215	0.884	0.564	0.635	0.662	0.842	0.684	0.526	0.504	133.1	161.8	117.6	75	84.5	88	112	91	70	67	6	6	6	6	6
FALSE	High	Master Protein	P23219	Prostaglandin G/H synthase 1 OS=Homo sapiens GN=PTGS1 PE=1 SV=2	0	39.3911	19.3656	9	16	9	1	599	68.642	7.23	High	High	High	High	High	High	High	High	High	High		0.874	1.152	0.634	1.255	0.962	1.016	0.826	0.619	0.59	112	97.9	129.1	71	140.6	107.8	113.8	92.5	69.4	66.1	9	9	9	9	9
FALSE	High	Master Protein	Q6ZMP0	Thrombospondin type-1 domain-containing protein 4 OS=Homo sapiens GN=THSD4 PE=2 SV=2	0	39.3272	9.13556	8	14	8	1	1018	112.377	7.65	High	High	High	High	High	High	High	High	High	High		1.033	0.536	0.597	0.844	1.513	0.678	0.547	0.569	0.339	130.6	134.9	70	78	110.2	197.6	88.6	71.4	74.3	44.3	8	8	8	8	8
FALSE	High	Master Protein	Q9UIQ6	Leucyl-cystinyl aminopeptidase OS=Homo sapiens GN=LNPEP PE=1 SV=3	0	39.3181	12.878	11	12	11	1	1025	117.274	5.73	High	High	High	High	High	High	High	High	High	High		1.118	1.015	0.781	0.977	0.97	1.002	0.891	0.827	0.889	105.6	118	107.2	82.4	103.2	102.4	105.8	94.1	87.3	93.8	11	11	11	11	11
FALSE	High	Master Protein	Q9NR31	GTP-binding protein SAR1a OS=Homo sapiens GN=SAR1A PE=1 SV=1	0	39.3133	35.3535	6	15	3	1	198	22.353	6.68	High	High	High	High	High	High	High	High	High	High		0.998	0.98	0.822	0.945	0.844	0.984	0.927	0.758	0.97	108.4	108.1	106.1	89.1	102.4	91.4	106.7	100.5	82.2	105.1	3	3	3	3	3
FALSE	High	Master Protein	O75439	Mitochondrial-processing peptidase subunit beta OS=Homo sapiens GN=PMPCB PE=1 SV=2	0	39.2986	21.4724	9	12	8	1	489	54.331	6.83	High	High	High	High	High	High	High	High	High	High		0.806	0.64	0.547	0.706	0.749	0.665	0.648	0.516	0.503	147.5	118.9	94.4	80.7	104.1	110.5	98.1	95.6	76.1	74.2	8	8	8	8	8
FALSE	High	Master Protein	K7ER00	Phenylalanine--tRNA ligase alpha subunit OS=Homo sapiens GN=FARSA PE=1 SV=1	0	39.29	15.146	7	12	7	1	548	62.356	7.84	High	High	High	High	High	High	High	High	High	High		0.833	0.723	1.167	1.071	0.812	1.118	0.887	0.902	0.83	107	89.1	77.4	124.9	114.7	86.9	119.7	95	96.5	88.9	7	7	7	7	7
FALSE	High	Master Protein	P06132	Uroporphyrinogen decarboxylase OS=Homo sapiens GN=UROD PE=1 SV=2	0	39.2723	31.3351	7	9	7	1	367	40.761	6.14	High	High	High	High	High	High	High	High	High	High		0.958	0.924	0.551	0.76	0.869	0.954	0.77	0.677	0.609	123.9	118.6	114.5	68.3	94.2	107.6	118.2	95.4	83.8	75.5	7	7	7	7	7
FALSE	High	Master Protein	P30520	Adenylosuccinate synthetase isozyme 2 OS=Homo sapiens GN=ADSS PE=1 SV=3	0	39.2678	21.7105	8	15	8	1	456	50.066	6.55	High	High	High	High	High	High	High	High	High	High		0.878	0.801	0.865	1.002	0.821	0.9	0.863	0.596	1.208	111.9	98.2	89.6	96.8	112.2	91.9	100.8	96.6	66.7	135.2	8	8	8	8	8
FALSE	High	Master Protein	A6NFX8	ADP-sugar pyrophosphatase OS=Homo sapiens GN=NUDT5 PE=1 SV=1	0	39.1658	27.5862	7	13	7	1	232	25.879	5.19	High	High	High	High	High	High	High	High	High	High		0.914	1.274	0.773	1.119	0.899	1.099	0.847	0.698	0.791	106.2	97.1	135.3	82.1	118.9	95.5	116.7	90	74.1	84	7	7	7	7	7
FALSE	High	Master Protein	Q5JXI2	Four and a half LIM domains protein 1 OS=Homo sapiens GN=FHL1 PE=1 SV=1	0	39.1521	41.9048	9	17	1	1	210	23.685	8.59	High	High	High	High	High	High	High	High	High	High		1.649	4.699	2.311	4.882	2.042	2.851	1.763	14.063	1.366	27.3	45	128.3	63.1	133.3	55.8	77.8	48.1	384	37.3	1	1	1	1	1
FALSE	High	Master Protein	Q9BTM1	Histone H2A.J OS=Homo sapiens GN=H2AFJ PE=1 SV=1	0	39.0972	45.7364	7	20	1	1	129	14.011	10.9	High	High	High	High	High	High	High	High	High	High		0.781	0.632	4.803	1.531	1.1	1.222	2.399	9.093	6.243	34.7	27.1	21.9	166.7	53.2	38.2	42.4	83.3	315.7	216.7	1	1	1	1	1
FALSE	High	Master Protein	Q9H845	Acyl-CoA dehydrogenase family member 9, mitochondrial OS=Homo sapiens GN=ACAD9 PE=1 SV=1	0	39.0627	18.5185	12	16	12	1	621	68.717	7.96	High	High	High	High	High	High	High	High	High	High		1.034	0.675	0.575	0.685	0.781	0.788	0.714	0.583	0.904	129.2	133.6	87.2	74.3	88.5	100.9	101.8	92.3	75.4	116.8	12	12	12	12	12
FALSE	High	Master Protein	Q8IVF2	Protein AHNAK2 OS=Homo sapiens GN=AHNAK2 PE=1 SV=2	0	39.0138	9.5082	12	12	10	1	5795	616.242	5.36	High	High	High	High	High	High	High	High	High	High		1.036	0.914	2.761	1.219	1.072	0.863	1.054	1.334	0.669	83.9	86.9	76.6	231.6	102.3	89.9	72.4	88.4	111.9	56.1	10	10	10	10	10
FALSE	High	Master Protein	Q9Y2X3	Nucleolar protein 58 OS=Homo sapiens GN=NOP58 PE=1 SV=1	0	39.0087	18.5255	10	11	10	1	529	59.541	8.92	High	High	High	High	High	High	High	High	High	High		1.074	0.807	1.272	0.849	0.849	0.748	1.095	0.779	1.148	103.9	111.6	83.9	132.2	88.2	88.3	77.7	113.8	81	119.3	10	10	10	10	10
FALSE	High	Master Protein	Q71DI3	Histone H3.2 OS=Homo sapiens GN=HIST2H3A PE=1 SV=3	0	39.002	58.8235	8	21	1	1	136	15.379	11.27	High	High	High	High	High	High	High	High	High	High		1.119	0.99	2.6	1.136	1.24	1.138	2.791	5.316	11.259	35	39.1	34.6	90.9	39.7	43.4	39.8	97.6	186	393.8	1	1	1	1	1
FALSE	High	Master Protein	O14787	Transportin-2 OS=Homo sapiens GN=TNPO2 PE=1 SV=3	0	38.9948	11.4827	6	10	4	1	897	101.322	5.01	High	High	High	High	High	High	High	High	High	High		1.023	1.072	0.857	1.098	1.133	0.932	0.927	0.822	0.706	104.5	106.9	112.1	89.5	114.7	118.4	97.4	96.9	85.9	73.8	4	4	4	4	4
FALSE	High	Master Protein	P35611	Alpha-adducin OS=Homo sapiens GN=ADD1 PE=1 SV=2	0	38.9829	14.654	10	17	9	1	737	80.905	5.83	High	High	High	High	High	High	High	High	High	High		0.751	0.706	0.735	0.982	1.125	0.832	1.064	1.005	0.963	109.1	82	77	80.2	107.2	122.8	90.8	116.2	109.7	105.1	9	9	9	9	9
FALSE	High	Master Protein	Q8IZ83	Aldehyde dehydrogenase family 16 member A1 OS=Homo sapiens GN=ALDH16A1 PE=1 SV=2	0	38.9753	13.0923	10	12	10	1	802	85.074	6.79	High	High	High	High	High	High	High	High	High	High		0.975	0.985	0.854	1.013	1.013	1.105	0.898	0.879	1.006	102.8	100.3	101.2	87.8	104.1	104.2	113.5	92.3	90.4	103.4	10	10	10	10	10
FALSE	High	Master Protein	P32969	60S ribosomal protein L9 OS=Homo sapiens GN=RPL9 PE=1 SV=1	0	38.9515	29.6875	4	9	4	1	192	21.85	9.95	High	High	High	High	High	High	High	High	High	High		0.988	0.789	2.185	1	0.956	0.894	1.439	1.551	1.033	84.5	83.5	66.6	184.6	84.5	80.8	75.6	121.6	131.1	87.3	4	4	4	4	4
FALSE	High	Master Protein	Q00796	Sorbitol dehydrogenase OS=Homo sapiens GN=SORD PE=1 SV=4	0	38.9405	22.409	8	12	8	1	357	38.3	7.97	High	High	High	High	High	High	High	High	High	High		1.04	0.835	0.915	0.847	0.947	0.962	0.948	0.762	0.566	113.4	117.9	94.6	103.7	96	107.3	109	107.4	86.4	64.2	8	8	8	8	8
FALSE	High	Master Protein	P0CG39	POTE ankyrin domain family member J OS=Homo sapiens GN=POTEJ PE=3 SV=1	0	38.9304	6.06936	5	36	1	1	1038	117.315	5.97	High	High	High	High	High	High	High	High	High	High		1.008	1.094	1.054	1.082	0.942	1.032	1.164	0.657	1.139	98.3	99.1	107.5	103.6	106.4	92.6	101.5	114.4	64.6	112	1	1	1	1	1
FALSE	High	Master Protein	O14791	Apolipoprotein L1 OS=Homo sapiens GN=APOL1 PE=1 SV=5	0	38.8775	25.8794	10	13	9	1	398	43.947	5.81	High	High	High	High	High	High	High	High	High	High		1.022	0.503	0.602	0.581	0.916	0.658	0.622	1.232	0.631	128.8	131.6	64.8	77.5	74.8	117.9	84.7	80.1	158.6	81.2	10	10	10	10	10
FALSE	High	Master Protein	P13284	Gamma-interferon-inducible lysosomal thiol reductase OS=Homo sapiens GN=IFI30 PE=1 SV=3	0	38.8682	18.4	3	10	3	1	250	27.945	4.88	High	High	High	High	High	High	High	High	High	High		1.015	0.708	1.514	0.79	1.221	0.81	1.728	1.011	1.729	86.8	88.1	61.4	131.3	68.6	105.9	70.3	149.9	87.7	150	6	6	6	6	6
FALSE	High	Master Protein	O00754	Lysosomal alpha-mannosidase OS=Homo sapiens GN=MAN2B1 PE=1 SV=3	0	38.7656	8.40752	7	9	7	1	1011	113.672	7.28	High	High	High	High	High	High	High	High	High	High		0.794	0.65	0.805	0.735	0.948	0.768	1.122	0.788	1.19	113.6	90.3	73.9	91.5	83.5	107.7	87.2	127.5	89.5	135.2	7	7	7	7	7
FALSE	High	Master Protein	E7EPK1	Septin-7 OS=Homo sapiens GN=SEPT7 PE=1 SV=2	0	38.7511	27.9176	10	15	9	1	437	50.663	8.63	High	High	High	High	High	High	High	High	High	High		0.997	1.034	1.876	1.041	1.044	0.93	1.251	2.432	2.782	69.5	69.3	71.9	130.4	72.4	72.6	64.6	86.9	169.1	193.4	10	10	10	10	10
FALSE	High	Master Protein	I3L504	Eukaryotic translation initiation factor 5A-1 OS=Homo sapiens GN=EIF5A PE=1 SV=1	0	38.7352	37.6344	7	12	7	1	186	20.49	5.25	High	High	High	High	High	High	High	High	High	High		0.816	0.869	2.073	0.883	0.973	0.806	1.135	1.067	1.452	90.3	73.7	78.5	187.2	79.8	87.8	72.8	102.5	96.4	131.1	7	7	7	7	7
FALSE	High	Master Protein	Q14019	Coactosin-like protein OS=Homo sapiens GN=COTL1 PE=1 SV=3	0	38.7317	66.9014	9	25	9	1	142	15.935	5.67	High	High	High	High	High	High	High	High	High	High		0.667	0.558	1.283	0.891	0.947	0.907	1.927	1.083	2.506	85	56.7	47.4	109	75.7	80.5	77	163.8	92	213	9	9	9	9	9
FALSE	High	Master Protein	Q92688	Acidic leucine-rich nuclear phosphoprotein 32 family member B OS=Homo sapiens GN=ANP32B PE=1 SV=1	0	38.7043	26.2948	7	12	4	1	251	28.77	4.06	High	High	High	High	High	High	High	High	High	High		0.861	0.694	1.954	0.931	1.169	0.792	1.36	1.796	3.633	70.5	60.7	48.9	137.7	65.6	82.4	55.8	95.8	126.5	256	7	7	7	7	7
FALSE	High	Master Protein	P35052	Glypican-1 OS=Homo sapiens GN=GPC1 PE=1 SV=2	0	38.7028	17.2043	8	10	8	1	558	61.641	7.3	High	High	High	High	High	High	High	High	High	High		1.051	0.95	0.435	1.083	0.901	0.888	0.555	0.483	0.455	128.2	134.8	121.8	55.8	138.8	115.5	113.8	71.1	62	58.3	8	8	8	8	8
FALSE	High	Master Protein	Q9Y6E0	Serine/threonine-protein kinase 24 OS=Homo sapiens GN=STK24 PE=1 SV=1	0	38.7003	23.2506	9	15	7	1	443	49.277	5.69	High	High	High	High	High	High	High	High	High	High		0.965	1.116	0.707	0.916	0.818	1.127	0.799	0.586	0.721	114.2	110.2	127.5	80.7	104.6	93.5	128.8	91.2	67	82.3	9	9	9	9	9
FALSE	High	Master Protein	Q9UHB9	Signal recognition particle subunit SRP68 OS=Homo sapiens GN=SRP68 PE=1 SV=2	0	38.6358	20.2552	10	11	10	1	627	70.686	8.56	High	High	High	High	High	High	High	High	High	High		0.876	0.842	1.579	1	0.98	0.888	1.551	0.917	1.438	90.3	79.2	76.1	142.6	90.4	88.5	80.2	140.1	82.8	129.8	10	10	10	10	10
FALSE	High	Master Protein	Q4V328	GRIP1-associated protein 1 OS=Homo sapiens GN=GRIPAP1 PE=1 SV=1	0	38.5321	15.22	10	11	10	1	841	95.931	5.11	High	High	High	High	High	High	High	High	High	High		1.02	0.872	0.975	0.87	1.051	0.935	0.935	1.757	0.799	97.9	99.8	85.4	95.5	85.2	102.9	91.5	91.5	172	78.2	10	10	10	10	10
FALSE	High	Master Protein	P27338	Amine oxidase [flavin-containing] B OS=Homo sapiens GN=MAOB PE=1 SV=3	0	38.4617	16.7308	10	16	6	1	520	58.725	7.5	High	High	High	High	High	High	High	High	High	High		0.793	0.798	0.414	1.144	0.647	0.903	0.59	0.654	0.332	137.5	109	109.7	56.9	157.2	88.9	124.1	81.1	89.9	45.6	6	6	6	6	6
FALSE	High	Master Protein	F8W031	Uncharacterized protein (Fragment) OS=Homo sapiens PE=1 SV=1	0	38.3906	31.1787	7	12	6	1	263	29.206	7.01	High	High	High	High	High	High	High	High	High	High		0.963	0.904	0.746	0.879	0.913	0.919	0.962	0.694	0.886	112.8	108.6	102	84.1	99.2	103	103.7	108.5	78.3	100	6	6	6	6	6
FALSE	High	Master Protein	Q9UMS4	Pre-mRNA-processing factor 19 OS=Homo sapiens GN=PRPF19 PE=1 SV=1	0	38.3671	20.8333	10	11	10	1	504	55.146	6.61	High	High	High	High	High	High	High	High	High	High		1.136	0.566	1.149	1.067	1.076	0.934	1.2	0.791	0.998	100.8	114.5	57.1	115.8	107.6	108.5	94.2	121	79.8	100.6	10	10	10	10	10
FALSE	High	Master Protein	P34913	Bifunctional epoxide hydrolase 2 OS=Homo sapiens GN=EPHX2 PE=1 SV=2	0	38.363	21.982	10	11	10	1	555	62.575	6.28	High	High	High	High	High	High	High	High	High	High		1.024	1.216	0.525	0.788	0.803	1.103	0.517	0.556	0.385	126.3	129.3	153.6	66.3	99.6	101.4	139.3	65.4	70.2	48.7	10	10	10	10	10
FALSE	High	Master Protein	P05386	60S acidic ribosomal protein P1 OS=Homo sapiens GN=RPLP1 PE=1 SV=1	0	38.3342	66.6667	3	7	2	1	114	11.507	4.32	High	High	High	High	High	High	High	High	High	High		1.053	0.984	0.559	0.857	0.861	0.92	0.577	0.368	0.44	131.3	138.3	129.2	73.4	112.5	113	120.7	75.8	48.3	57.7	2	2	2	2	2
FALSE	High	Master Protein	Q96A26	Protein FAM162A OS=Homo sapiens GN=FAM162A PE=1 SV=2	0	38.2951	25.3247	5	9	5	1	154	17.331	9.77	High	High	High	High	High	High	High	High	High	High		1.089	1.101	0.491	0.766	0.92	1.194	0.695	0.559	0.41	121.6	132.4	133.9	59.6	93.2	111.8	145.2	84.5	67.9	49.9	5	5	5	5	5
FALSE	High	Master Protein	Q8TE68	Epidermal growth factor receptor kinase substrate 8-like protein 1 OS=Homo sapiens GN=EPS8L1 PE=1 SV=3	0	38.2828	14.7994	10	14	10	1	723	80.202	6.04	High	High	High	High	High	High	High	High	High	High		0.939	1.764	1.819	1.476	0.918	3.022	1.201	1.368	1.044	68.7	64.6	121.2	125	101.4	63.1	207.7	82.6	94	71.8	10	10	10	10	10
FALSE	High	Master Protein	P11171	Protein 4.1 OS=Homo sapiens GN=EPB41 PE=1 SV=4	0	38.2057	12.6157	9	14	8	1	864	96.957	5.58	High	High	High	High	High	High	High	High	High	High		0.58	0.554	0.548	0.805	1.127	0.564	1.375	0.723	0.799	123.8	71.8	68.6	67.8	99.7	139.5	69.8	170.3	89.6	98.9	9	9	9	9	9
FALSE	High	Master Protein	P29317	Ephrin type-A receptor 2 OS=Homo sapiens GN=EPHA2 PE=1 SV=2	0	38.1426	9.42623	7	10	7	1	976	108.197	6.23	High	High	High	High	High	High	High	High	High	High		0.793	0.795	0.586	0.79	0.507	0.877	0.421	0.372	0.239	156.8	124.3	124.7	91.9	123.8	79.5	137.4	66	58.3	37.4	7	7	7	7	7
FALSE	High	Master Protein	B0YIW6	Archain 1, isoform CRA_a OS=Homo sapiens GN=ARCN1 PE=1 SV=1	0	38.0954	22.1014	12	13	12	1	552	61.587	5.85	High	High	High	High	High	High	High	High	High	High		0.926	0.919	1.816	1.111	1.146	0.994	1.766	1.458	2.21	74.9	69.4	68.8	136.1	83.3	85.9	74.5	132.3	109.3	165.6	12	12	12	12	12
FALSE	High	Master Protein	P12955	Xaa-Pro dipeptidase OS=Homo sapiens GN=PEPD PE=1 SV=3	0	38.0129	18.6613	8	11	8	1	493	54.513	6	High	High	High	High	High	High	High	High	High	High		0.916	0.884	0.733	0.756	0.947	1.124	0.897	0.839	0.895	111.2	101.8	98.3	81.6	84.1	105.3	125	99.7	93.4	99.5	8	8	8	8	8
FALSE	High	Master Protein	O95433	Activator of 90 kDa heat shock protein ATPase homolog 1 OS=Homo sapiens GN=AHSA1 PE=1 SV=1	0	38.0094	32.8402	11	13	11	1	338	38.25	5.53	High	High	High	High	High	High	High	High	High	High		0.798	0.824	0.893	1.121	0.968	0.77	0.901	0.728	0.904	112.3	89.6	92.5	100.3	125.9	108.7	86.4	101.2	81.7	101.5	11	11	11	11	11
FALSE	High	Master Protein	Q9UHD9	Ubiquilin-2 OS=Homo sapiens GN=UBQLN2 PE=1 SV=2	0	37.9905	16.9872	7	11	4	1	624	65.655	5.22	High	High	High	High	High	High	High	High	High	High		0.909	1.024	1.043	1.198	1.009	1.064	0.939	0.89	0.845	100.8	91.6	103.2	105.2	120.7	101.7	107.3	94.6	89.7	85.2	7	7	7	7	7
FALSE	High	Master Protein	Q8TDL5	BPI fold-containing family B member 1 OS=Homo sapiens GN=BPIFB1 PE=1 SV=1	0	37.9837	16.1157	7	10	6	1	484	52.408	7.23	High	High	High	High	High	High	High	High	High	High		0.896	0.865	0.663	0.713	1.097	0.845	0.803	1.201	0.866	111.7	100.2	96.6	74.1	79.7	122.6	94.5	89.8	134.1	96.8	7	7	7	7	7
FALSE	High	Master Protein	Q8TCT9	Minor histocompatibility antigen H13 OS=Homo sapiens GN=HM13 PE=1 SV=1	0	37.958	16.4456	7	20	7	1	377	41.462	6.43	High	High	High	High	High	High	High	High	High	High		0.938	0.997	0.672	0.712	0.666	0.894	0.869	0.401	0.768	126.3	118.4	126	84.8	89.9	84.1	112.9	109.8	50.7	97	8	8	8	8	8
FALSE	High	Master Protein	O60701	UDP-glucose 6-dehydrogenase OS=Homo sapiens GN=UGDH PE=1 SV=1	0	37.9438	15.7895	7	11	7	1	494	54.989	7.12	High	High	High	High	High	High	High	High	High	High		1.108	0.768	0.895	0.909	1.022	1.028	1.19	1.143	1.453	95.1	105.4	73.1	85.1	86.5	97.2	97.7	113.1	108.7	138.2	7	7	7	7	7
FALSE	High	Master Protein	J3KTL2	Serine/arginine-rich-splicing factor 1 OS=Homo sapiens GN=SRSF1 PE=1 SV=1	0	37.9222	35.1779	9	17	9	1	253	28.312	10.08	High	High	High	High	High	High	High	High	High	High		1.049	0.978	2.625	1.07	1.173	0.988	1.456	1.88	2.71	67	70.3	65.5	175.8	71.7	78.6	66.2	97.5	125.9	181.5	9	9	9	9	9
FALSE	High	Master Protein	P15153	Ras-related C3 botulinum toxin substrate 2 OS=Homo sapiens GN=RAC2 PE=1 SV=1	0	37.9082	33.3333	7	18	2	1	192	21.415	7.61	High	High	High	High	High	High	High	High	High	High		0.609	0.519	1.795	0.98	0.931	0.711	2.297	1	5.33	65.9	40.1	34.2	118.3	64.6	61.4	46.8	151.4	65.9	351.3	2	2	2	2	2
FALSE	High	Master Protein	Q92544	Transmembrane 9 superfamily member 4 OS=Homo sapiens GN=TM9SF4 PE=1 SV=2	0	37.8115	19.3146	10	12	10	1	642	74.47	6.54	High	High	High	High	High	High	High	High	High	High		1.02	0.906	0.653	0.837	0.861	0.78	0.723	0.582	0.633	125.1	127.6	113.3	81.7	104.7	107.7	97.6	90.4	72.8	79.2	10	10	10	10	10
FALSE	High	Master Protein	P52630	Signal transducer and activator of transcription 2 OS=Homo sapiens GN=STAT2 PE=1 SV=1	0	37.7499	9.75323	7	8	7	1	851	97.855	5.49	High	High	High	High	High	High	High	High	High	High		1.006	0.967	1.43	0.813	1.121	0.861	0.922	0.597	0.832	104.7	105.4	101.2	149.7	85.2	117.4	90.2	96.5	62.6	87.1	7	7	7	7	7
FALSE	High	Master Protein	O00170	AH receptor-interacting protein OS=Homo sapiens GN=AIP PE=1 SV=2	0	37.7341	29.697	8	11	8	1	330	37.612	6.29	High	High	High	High	High	High	High	High	High	High		0.835	0.808	0.901	1.031	0.937	0.954	1	0.869	1.118	105.8	88.3	85.5	95.3	109.1	99.1	100.9	105.8	91.9	118.3	8	8	8	8	8
FALSE	High	Master Protein	P62249	40S ribosomal protein S16 OS=Homo sapiens GN=RPS16 PE=1 SV=2	0	37.7281	52.7397	10	17	10	1	146	16.435	10.21	High	High	High	High	High	High	High	High	High	High		0.797	0.677	2.659	0.938	1.091	0.785	1.153	1.718	2.195	76.8	61.3	52	204.3	72.1	83.8	60.4	88.6	132	168.6	10	10	10	10	10
FALSE	High	Master Protein	Q9Y624	Junctional adhesion molecule A OS=Homo sapiens GN=F11R PE=1 SV=1	0	37.7236	28.4281	8	15	8	1	299	32.562	7.9	High	High	High	High	High	High	High	High	High	High		1.05	0.887	0.895	1.002	1.047	1.045	0.911	0.694	0.544	110.2	115.7	97.8	98.6	110.4	115.4	115.2	100.4	76.5	60	8	8	8	8	8
FALSE	High	Master Protein	Q15424	Scaffold attachment factor B1 OS=Homo sapiens GN=SAFB PE=1 SV=4	0	37.7168	11.4754	9	12	9	1	915	102.58	5.47	High	High	High	High	High	High	High	High	High	High		0.939	0.813	1.147	0.938	0.824	0.904	1.141	0.826	1.377	100.9	94.7	82.1	115.8	94.7	83.1	91.2	115.1	83.4	139	9	9	9	9	9
FALSE	High	Master Protein	Q15323	Keratin, type I cuticular Ha1 OS=Homo sapiens GN=KRT31 PE=1 SV=3	0	37.6992	23.3173	10	48	7	1	416	47.207	4.88	High	High	High	High	High	High	High	High	High	High		0.407	0.507	0.376	1.024	0.824	0.405	0.376	0.339	0.346	178.4	72.6	90.5	67.1	182.7	146.9	72.3	67.2	60.5	61.8	7	7	7	7	7
FALSE	High	Master Protein	P47985	Cytochrome b-c1 complex subunit Rieske, mitochondrial OS=Homo sapiens GN=UQCRFS1 PE=1 SV=2	0	37.65	25.1825	7	17	7	1	274	29.649	8.32	High	High	High	High	High	High	High	High	High	High		0.933	0.702	0.711	0.85	0.839	0.817	0.693	0.561	0.589	130	121.3	91.2	92.4	110.5	109.1	106.1	90.1	72.9	76.6	7	7	7	7	7
FALSE	High	Master Protein	O00567	Nucleolar protein 56 OS=Homo sapiens GN=NOP56 PE=1 SV=4	0	37.6443	16.6667	9	11	9	1	594	66.009	9.19	High	High	High	High	High	High	High	High	High	High		0.908	0.737	1.178	0.751	0.878	0.599	1.077	0.779	1.133	110.6	100.5	81.6	130.3	83.1	97.2	66.2	119.2	86.1	125.3	9	9	9	9	9
FALSE	High	Master Protein	J3KNB4	Cathelicidin antimicrobial peptide OS=Homo sapiens GN=CAMP PE=1 SV=1	0	37.6066	29.4798	8	14	8	1	173	19.578	9.41	High	High	High	High	High	High	High	High	High	High		0.56	0.657	1.382	2.18	1.493	0.614	3.67	0.739	11.045	42.8	24	28.1	59.2	93.4	64	26.3	157.3	31.7	473.2	8	8	8	8	8
FALSE	High	Master Protein	P22532	Small proline-rich protein 2D OS=Homo sapiens GN=SPRR2D PE=2 SV=2	0	37.5998	79.1667	5	31	2	1	72	7.9	8.37	High	High	High	High	High	High	High	High	High	High		0.668	0.928	2.788	1.64	0.936	2.083	1.053	0.441	0.433	83.6	55.8	77.5	232.9	137.1	78.2	174	88	36.9	36.1	5	5	5	5	5
FALSE	High	Master Protein	Q9NRV9	Heme-binding protein 1 OS=Homo sapiens GN=HEBP1 PE=1 SV=1	0	37.5895	55.5556	8	11	8	1	189	21.084	5.8	High	High	High	High	High	High	High	High	High	High		0.87	0.92	0.791	1.143	1.148	1.092	1.119	1.36	1.023	95.5	83.1	87.9	75.6	109.2	109.7	104.3	107	129.9	97.8	8	8	8	8	8
FALSE	High	Master Protein	O00161	Synaptosomal-associated protein 23 OS=Homo sapiens GN=SNAP23 PE=1 SV=1	0	37.5489	39.8104	8	10	8	1	211	23.34	5.01	High	High	High	High	High	High	High	High	High	High		0.876	0.813	0.807	0.963	1.189	0.782	1.355	0.677	1.377	101.6	89	82.7	82	97.8	120.8	79.5	137.8	68.8	140	8	8	8	8	8
FALSE	High	Master Protein	Q13185	Chromobox protein homolog 3 OS=Homo sapiens GN=CBX3 PE=1 SV=4	0	37.5432	51.9126	6	9	5	1	183	20.798	5.33	High	High	High	High	High	High	High	High	High	High		0.921	0.77	1.173	0.963	0.997	0.928	1.217	1.415	2.474	84.3	77.7	64.9	98.9	81.2	84.1	78.2	102.6	119.3	208.7	6	6	6	6	6
FALSE	High	Master Protein	Q6PGP7	Tetratricopeptide repeat protein 37 OS=Homo sapiens GN=TTC37 PE=1 SV=1	0	37.4589	7.09719	11	12	11	1	1564	175.375	7.53	High	High	High	High	High	High	High	High	High	High		0.895	0.819	1.295	1.009	0.936	0.949	0.992	0.693	1.138	102.8	92	84.2	133.2	103.7	96.2	97.6	102	71.3	117	11	11	11	11	11
FALSE	High	Master Protein	P30487	HLA class I histocompatibility antigen, B-49 alpha chain OS=Homo sapiens GN=HLA-B PE=1 SV=2	0	37.4495	18.232	6	20	0	1	362	40.556	6.47	Not Found	Not Found	Not Found	Not Found	Not Found	Not Found	Not Found	Not Found	Not Found	Not Found
FALSE	High	Master Protein	P62241	40S ribosomal protein S8 OS=Homo sapiens GN=RPS8 PE=1 SV=2	0	37.3741	37.9808	6	11	6	1	208	24.19	10.32	High	High	High	High	High	High	High	High	High	High		0.89	0.832	1.356	1.032	0.865	0.881	1.033	1.854	2.145	84.1	74.9	70	114.1	86.8	72.7	74.1	86.9	156	180.5	6	6	6	6	6
FALSE	High	Master Protein	P00441	Superoxide dismutase [Cu-Zn] OS=Homo sapiens GN=SOD1 PE=1 SV=2	0	37.3363	48.0519	8	21	8	1	154	15.926	6.13	High	High	High	High	High	High	High	High	High	High		0.831	1.005	0.512	0.891	0.915	1.027	0.685	0.569	0.558	125.1	104	125.7	64	111.4	114.4	128.6	85.7	71.2	69.8	8	8	8	8	8
FALSE	High	Master Protein	P61088	Ubiquitin-conjugating enzyme E2 N OS=Homo sapiens GN=UBE2N PE=1 SV=1	0	37.278	52.6316	7	12	7	1	152	17.127	6.57	High	High	High	High	High	High	High	High	High	High		0.825	0.649	1.086	1.025	0.958	1.175	1.101	1.082	1.151	99.5	82.1	64.6	108.1	102	95.3	116.9	109.5	107.6	114.5	8	8	8	8	8
FALSE	High	Master Protein	O60547	GDP-mannose 4,6 dehydratase OS=Homo sapiens GN=GMDS PE=1 SV=1	0	37.2708	32.5269	11	15	11	1	372	41.923	7.31	High	High	High	High	High	High	High	High	High	High		0.996	1.387	0.775	0.966	0.765	1.579	0.923	1.026	0.885	97.1	96.7	134.6	75.2	93.8	74.3	153.3	89.6	99.6	85.9	11	11	11	11	11
FALSE	High	Master Protein	P14866	Heterogeneous nuclear ribonucleoprotein L OS=Homo sapiens GN=HNRNPL PE=1 SV=2	0	37.265	17.8268	8	16	8	1	589	64.092	8.22	High	High	High	High	High	High	High	High	High	High		0.888	0.705	1.732	1.101	1.041	0.865	1.52	1.55	1.989	80.7	71.7	56.9	139.8	88.9	84	69.8	122.6	125.1	160.5	8	8	8	8	8
FALSE	High	Master Protein	Q5VXI4	Rho guanine nucleotide exchange factor 10-like protein OS=Homo sapiens GN=ARHGEF10L PE=1 SV=2	0	37.2279	8.36502	8	9	8	1	1052	115.494	7.05	High	High	High	High	High	High	High	High	High	High		1.055	1.132	0.8	0.971	0.828	1.356	0.85	0.673	0.737	106.4	112.2	120.4	85.1	103.3	88.1	144.2	90.4	71.6	78.4	8	8	8	8	8
FALSE	High	Master Protein	P29992	Guanine nucleotide-binding protein subunit alpha-11 OS=Homo sapiens GN=GNA11 PE=1 SV=2	0	37.218	25.9053	9	17	4	1	359	42.097	5.69	High	High	High	High	High	High	High	High	High	High		0.977	1.03	0.678	0.972	1.006	0.959	0.821	0.699	0.662	113.6	111	116.9	77	110.4	114.3	108.9	93.3	79.4	75.2	4	4	4	4	4
FALSE	High	Master Protein	P11169	Solute carrier family 2, facilitated glucose transporter member 3 OS=Homo sapiens GN=SLC2A3 PE=1 SV=1	0	37.2078	10.8871	6	10	6	1	496	53.889	7.2	High	High	High	High	High	High	High	High	High	High		0.579	0.615	1.456	1.553	1.564	0.561	2.387	0.681	3.548	71.7	41.5	44.1	104.4	111.4	112.1	40.2	171.2	48.9	254.4	6	6	6	6	6
FALSE	High	Master Protein	Q96A72	Protein mago nashi homolog 2 OS=Homo sapiens GN=MAGOHB PE=1 SV=1	0	37.1857	54.0541	9	18	9	1	148	17.265	6.39	High	High	High	High	High	High	High	High	High	High		0.864	0.66	0.813	0.901	0.997	0.839	0.948	0.607	0.839	118.1	102	77.9	96	106.4	117.7	99.1	111.9	71.7	99.1	9	9	9	9	9
FALSE	High	Master Protein	P62753	40S ribosomal protein S6 OS=Homo sapiens GN=RPS6 PE=1 SV=1	0	37.1524	28.5141	8	13	8	1	249	28.663	10.84	High	High	High	High	High	High	High	High	High	High		0.914	0.853	2.385	1.131	1.034	0.906	1.569	1.771	2.582	70.7	64.6	60.3	168.6	80	73.1	64.1	110.9	125.2	182.6	8	8	8	8	8
FALSE	High	Master Protein	P28676	Grancalcin OS=Homo sapiens GN=GCA PE=1 SV=2	0	37.1027	35.4839	7	17	7	1	217	23.994	5.21	High	High	High	High	High	High	High	High	High	High		0.771	0.827	1.358	1.516	1.275	0.708	1.732	0.831	4.012	71.3	54.9	58.9	96.8	108.1	90.9	50.4	123.5	59.3	286	7	7	7	7	7
FALSE	High	Master Protein	Q9UGI8	Testin OS=Homo sapiens GN=TES PE=1 SV=1	0	37.0709	22.3278	8	14	8	1	421	47.964	7.68	High	High	High	High	High	High	High	High	High	High		0.881	1.037	2.279	1.352	1.059	1.115	1.838	1.443	2.434	69.3	61	71.8	157.8	93.6	73.4	77.2	127.3	100	168.6	8	8	8	8	8
FALSE	High	Master Protein	Q8NHH9	Atlastin-2 OS=Homo sapiens GN=ATL2 PE=1 SV=2	0	37.0642	21.7839	9	10	8	1	583	66.187	5.48	High	High	High	High	High	High	High	High	High	High		1.144	1.191	0.736	1.118	0.907	1.2	0.747	0.683	0.636	106.8	122.2	127.2	78.6	119.5	96.9	128.2	79.8	73	67.9	9	9	9	9	9
FALSE	High	Master Protein	P11940	Polyadenylate-binding protein 1 OS=Homo sapiens GN=PABPC1 PE=1 SV=2	0	37.0462	14.3082	9	14	6	1	636	70.626	9.5	High	High	High	High	High	High	High	High	High	High		1.038	0.951	3.918	0.986	1.099	1.034	1.172	1.943	2.73	63	65.4	59.9	246.8	62.1	69.3	65.2	73.9	122.5	172	9	9	9	9	9
FALSE	High	Master Protein	P02511	Alpha-crystallin B chain OS=Homo sapiens GN=CRYAB PE=1 SV=2	0	37.0457	38.8571	7	17	7	1	175	20.146	7.33	High	High	High	High	High	High	High	High	High	High		0.973	1.766	0.928	2.518	1.111	2.791	1.398	1.163	0.608	70.1	68.3	123.9	65.1	176.7	77.9	195.8	98.1	81.6	42.6	7	7	7	7	7
FALSE	High	Master Protein	P05546	Heparin cofactor 2 OS=Homo sapiens GN=SERPIND1 PE=1 SV=3	0	37.045	19.0381	10	20	10	1	499	57.034	6.9	High	High	High	High	High	High	High	High	High	High		0.996	0.562	0.546	0.735	1.377	0.704	0.735	1.505	0.832	111.2	110.8	62.5	60.7	81.7	153.2	78.3	81.7	167.4	92.5	10	10	10	10	10
FALSE	High	Master Protein	O76070	Gamma-synuclein OS=Homo sapiens GN=SNCG PE=1 SV=2	0	37.0351	73.2283	7	10	7	1	127	13.323	4.86	High	High	High	High	High	High	High	High	High	High		1.021	1.871	0.607	1.475	0.835	2.06	0.776	1.34	0.616	86.2	88	161.3	52.3	127.2	72	177.6	66.9	115.5	53.1	7	7	7	7	7
FALSE	High	Master Protein	Q8WX93	Palladin OS=Homo sapiens GN=PALLD PE=1 SV=3	0	36.9323	6.29067	8	12	8	1	1383	150.47	7.09	High	High	High	High	High	High	High	High	High	High		1.185	1.88	0.985	1.633	0.966	1.096	1.044	0.75	0.837	87.9	104.2	165.2	86.6	143.5	84.9	96.4	91.8	65.9	73.6	8	8	8	8	8
FALSE	High	Master Protein	P46781	40S ribosomal protein S9 OS=Homo sapiens GN=RPS9 PE=1 SV=3	0	36.8634	41.7526	11	18	11	1	194	22.578	10.65	High	High	High	High	High	High	High	High	High	High		0.87	0.797	3.157	1.083	1.032	1.03	1.785	1.838	2.442	66.5	57.9	53	210	72.1	68.6	68.5	118.7	122.3	162.4	11	11	11	11	11
FALSE	High	Master Protein	H3BP20	Beta-hexosaminidase OS=Homo sapiens GN=HEXA PE=1 SV=1	0	36.8399	20.5556	11	16	10	1	540	61.96	5.21	High	High	High	High	High	High	High	High	High	High		0.835	0.702	0.926	0.847	1.207	0.777	1.555	0.859	1.5	98	81.8	68.8	90.8	83	118.2	76.2	152.3	84.2	146.9	11	11	11	11	11
FALSE	High	Master Protein	F8W7C6	60S ribosomal protein L10 OS=Homo sapiens GN=RPL10 PE=1 SV=2	0	36.7709	42.3313	6	18	1	1	163	18.553	9.95	High	High	High	High	High	High	High	High	High	High		0.97	0.896	1.815	0.952	1.031	1.184	1.165	1.213	0.968	89.3	86.6	80	162.1	85	92.1	105.8	104.1	108.3	86.5	1	1	1	1	1
FALSE	High	Master Protein	P25325	3-mercaptopyruvate sulfurtransferase OS=Homo sapiens GN=MPST PE=1 SV=3	0	36.7686	33.3333	8	12	8	1	297	33.158	6.6	High	High	High	High	High	High	High	High	High	High		0.918	0.9	0.663	0.847	0.909	0.991	0.779	0.628	0.646	120.8	110.9	108.7	80	102.3	109.8	119.6	94.1	75.8	78	8	8	8	8	8
FALSE	High	Master Protein	P17612	cAMP-dependent protein kinase catalytic subunit alpha OS=Homo sapiens GN=PRKACA PE=1 SV=2	0	36.7521	27.9202	8	13	2	1	351	40.564	8.79	High	High	High	High	High	High	High	High	High	High		0.926	1.137	0.973	1.221	0.947	1.146	1.082	0.87	1.069	96.4	89.3	109.6	93.8	117.8	91.3	110.5	104.3	83.9	103.1	8	8	8	8	8
FALSE	High	Master Protein	P30461	HLA class I histocompatibility antigen, B-13 alpha chain OS=Homo sapiens GN=HLA-B PE=1 SV=1	0	36.6723	17.9558	6	19	1	1	362	40.449	6.14	High	High	High	High	High	High	High	High	High	High		1.024	2.976	14.073	0.968	2.101	0.882	1.147	1.731	3.939	33.5	34.3	99.7	471.6	32.4	70.4	29.6	38.4	58	132	3	3	3	3	3
FALSE	High	Master Protein	Q9UMS6	Synaptopodin-2 OS=Homo sapiens GN=SYNPO2 PE=1 SV=2	0	36.6457	10.8875	13	19	13	1	1093	117.441	8.57	High	High	High	High	High	High	High	High	High	High		1.276	3.359	0.633	2.812	1.091	1.346	0.906	0.737	0.67	72.3	92.3	242.9	45.8	203.3	78.9	97.3	65.5	53.3	48.4	13	13	13	13	13
FALSE	High	Master Protein	P08708	40S ribosomal protein S17 OS=Homo sapiens GN=RPS17 PE=1 SV=2	0	36.6252	54.8148	5	9	5	1	135	15.54	9.85	High	High	High	High	High	High	High	High	High	High		0.932	0.75	2.995	0.969	0.969	0.812	1.408	1.692	2.189	72.9	68	54.7	218.4	70.6	70.6	59.2	102.7	123.3	159.6	5	5	5	5	5
FALSE	High	Master Protein	O00303	Eukaryotic translation initiation factor 3 subunit F OS=Homo sapiens GN=EIF3F PE=1 SV=1	0	36.6224	25.2101	8	16	8	1	357	37.54	5.45	High	High	High	High	High	High	High	High	High	High		1.114	1.225	0.884	1.305	1.219	1.288	1.042	0.808	0.901	92.7	103.3	113.6	82	121	113	119.4	96.6	74.9	83.5	8	8	8	8	8
FALSE	High	Master Protein	P37198	Nuclear pore glycoprotein p62 OS=Homo sapiens GN=NUP62 PE=1 SV=3	0	36.622	18.0077	7	10	7	1	522	53.222	5.31	High	High	High	High	High	High	High	High	High	High		0.997	0.83	1.058	1.007	1.12	0.928	1.038	0.796	0.999	102.3	102	84.9	108.3	103	114.6	94.9	106.3	81.4	102.2	7	7	7	7	7
FALSE	High	Master Protein	E9PSF4	40S ribosomal protein S3 OS=Homo sapiens GN=RPS3 PE=1 SV=1	0	36.6113	65.0485	6	16	1	1	103	11.165	9.31	High	High	High	High	High	High	High	High	High	High		0.813	0.806	15.631	1.088	2.192	1.284	2.376	2.086	2.919	33.1	26.9	26.7	517.7	36	72.6	42.5	78.7	69.1	96.7	1	1	1	1	1
FALSE	High	Master Protein	Q9NR45	Sialic acid synthase OS=Homo sapiens GN=NANS PE=1 SV=2	0	36.5871	27.5766	7	8	7	1	359	40.281	6.74	High	High	High	High	High	High	High	High	High	High		0.803	1.029	2.228	0.908	1.006	1.011	1.651	2.56	2.401	68.5	55	70.5	152.6	62.2	68.9	69.3	113.1	175.4	164.5	7	7	7	7	7
FALSE	High	Master Protein	Q04446	1,4-alpha-glucan-branching enzyme OS=Homo sapiens GN=GBE1 PE=1 SV=3	0	36.5215	15.0997	9	13	9	1	702	80.423	6.32	High	High	High	High	High	High	High	High	High	High		0.96	0.871	0.942	0.958	1.024	0.864	0.987	1.052	1.178	101.6	97.6	88.6	95.8	97.4	104.1	87.9	100.3	107	119.8	9	9	9	9	9
FALSE	High	Master Protein	P07948	Tyrosine-protein kinase Lyn OS=Homo sapiens GN=LYN PE=1 SV=3	0	36.4929	19.1406	9	12	6	1	512	58.537	7.11	High	High	High	High	High	High	High	High	High	High		0.783	0.626	1.119	1.017	1.101	0.716	1.498	0.73	1.724	97	76	60.7	108.5	98.6	106.7	69.4	145.2	70.8	167.2	9	9	9	9	9
FALSE	High	Master Protein	O95292	Vesicle-associated membrane protein-associated protein B/C OS=Homo sapiens GN=VAPB PE=1 SV=3	0	36.492	38.2716	8	13	7	1	243	27.211	7.3	High	High	High	High	High	High	High	High	High	High		0.906	0.794	0.922	0.91	0.936	0.79	0.969	0.865	0.987	110.2	99.8	87.5	101.5	100.2	103.1	87	106.7	95.2	108.7	8	8	8	8	8
FALSE	High	Master Protein	O95865	N(G),N(G)-dimethylarginine dimethylaminohydrolase 2 OS=Homo sapiens GN=DDAH2 PE=1 SV=1	0	36.4835	31.2281	7	10	7	1	285	29.625	6.01	High	High	High	High	High	High	High	High	High	High		0.753	0.765	0.775	1.182	1.021	1.385	0.87	1.196	0.877	101.8	76.6	77.9	78.9	120.3	103.9	141	88.6	121.7	89.3	7	7	7	7	7
FALSE	High	Master Protein	Q8WUM0	Nuclear pore complex protein Nup133 OS=Homo sapiens GN=NUP133 PE=1 SV=2	0	36.4145	10.0346	9	10	9	1	1156	128.898	5.1	High	High	High	High	High	High	High	High	High	High		0.964	0.806	1.262	1.132	1.246	0.956	1.243	0.995	1.021	94.1	90.8	75.9	118.8	106.5	117.3	90	117	93.6	96.1	9	9	9	9	9
FALSE	High	Master Protein	Q9BXJ9	N-alpha-acetyltransferase 15, NatA auxiliary subunit OS=Homo sapiens GN=NAA15 PE=1 SV=1	0	36.3796	11.6628	12	14	12	1	866	101.208	7.42	High	High	High	High	High	High	High	High	High	High		0.853	0.904	0.935	1.078	1.089	0.973	1.089	0.657	0.845	106.1	90.5	95.9	99.2	114.4	115.6	103.3	115.5	69.8	89.7	12	12	12	12	12
FALSE	High	Master Protein	P34896	Serine hydroxymethyltransferase, cytosolic OS=Homo sapiens GN=SHMT1 PE=1 SV=1	0	36.3035	14.6998	6	10	5	1	483	53.049	7.71	High	High	High	High	High	High	High	High	High	High		0.963	1.043	0.55	0.737	0.65	1.24	0.478	0.638	0.396	129.9	125.2	135.5	71.5	95.7	84.5	161.2	62.1	82.9	51.5	5	5	5	5	5
FALSE	High	Master Protein	P50502	Hsc70-interacting protein OS=Homo sapiens GN=ST13 PE=1 SV=2	0	36.2692	22.4932	7	13	7	1	369	41.305	5.27	High	High	High	High	High	High	High	High	High	High		0.905	1.099	1.544	0.979	0.914	0.848	1.02	1.056	1.296	93.8	84.9	103.1	144.8	91.8	85.8	79.6	95.7	99	121.5	7	7	7	7	7
FALSE	High	Master Protein	P48637	Glutathione synthetase OS=Homo sapiens GN=GSS PE=1 SV=1	0	36.2407	22.1519	12	18	12	1	474	52.352	5.92	High	High	High	High	High	High	High	High	High	High		0.891	0.789	0.803	1.02	1.033	0.995	0.923	0.785	0.824	110.4	98.3	87.1	88.6	112.5	114	109.8	101.9	86.6	90.9	12	12	12	12	12
FALSE	High	Master Protein	Q9UQ80	Proliferation-associated protein 2G4 OS=Homo sapiens GN=PA2G4 PE=1 SV=3	0	36.2026	26.1421	10	11	10	1	394	43.759	6.55	High	High	High	High	High	High	High	High	High	High		0.803	0.869	1.625	0.991	0.998	0.764	1.859	1.592	2.348	77.8	62.5	67.7	126.5	77.1	77.7	59.5	144.7	123.9	182.7	10	10	10	10	10
FALSE	High	Master Protein	P09497	Clathrin light chain B OS=Homo sapiens GN=CLTB PE=1 SV=1	0	36.153	31.0044	9	18	9	1	229	25.175	4.64	High	High	High	High	High	High	High	High	High	High		1.027	0.923	0.856	0.944	0.884	1.173	0.792	0.66	0.566	113.3	116.4	104.6	97	106.9	100.1	133	89.8	74.8	64.1	9	9	9	9	9
FALSE	High	Master Protein	P46821	Microtubule-associated protein 1B OS=Homo sapiens GN=MAP1B PE=1 SV=2	0	36.1261	4.65964	11	12	11	1	2468	270.468	4.81	High	High	High	High	High	High	High	High	High	High		0.886	1.434	0.794	1.911	1.192	1.387	1.014	1.527	0.958	82.6	73.2	118.5	65.6	157.9	98.5	114.6	83.8	126.1	79.1	11	11	11	11	11
FALSE	High	Master Protein	P17931	Galectin-3 OS=Homo sapiens GN=LGALS3 PE=1 SV=5	0	36.0789	28	7	18	7	1	250	26.136	8.56	High	High	High	High	High	High	High	High	High	High		1.228	0.942	1.92	1.374	1.075	1.314	1.463	1.908	1.925	70.7	86.8	66.6	135.7	97.1	76	92.8	103.4	134.9	136	7	7	7	7	7
FALSE	High	Master Protein	O95372	Acyl-protein thioesterase 2 OS=Homo sapiens GN=LYPLA2 PE=1 SV=1	0	35.9451	40.6926	5	7	5	1	231	24.721	7.23	High	High	High	High	High	High	High	High	High	High		0.846	0.674	1.115	0.917	1.031	0.88	1.088	1.076	1.25	101.2	85.7	68.3	112.9	92.8	104.4	89.1	110.1	108.9	126.6	5	5	5	5	5
FALSE	High	Master Protein	Q9UNF0	Protein kinase C and casein kinase substrate in neurons protein 2 OS=Homo sapiens GN=PACSIN2 PE=1 SV=2	0	35.9161	24.0741	10	10	10	1	486	55.704	5.2	High	High	High	High	High	High	High	High	High	High		0.966	1.073	1.259	0.973	0.95	0.867	1.006	1.016	1.367	95.4	92.2	102.4	120.2	92.8	90.7	82.8	96	97	130.5	10	10	10	10	10
FALSE	High	Master Protein	Q8TAT6	Nuclear protein localization protein 4 homolog OS=Homo sapiens GN=NPLOC4 PE=1 SV=3	0	35.8379	18.9145	10	13	10	1	608	68.077	6.38	High	High	High	High	High	High	High	High	High	High		0.919	0.737	1.092	1.046	1.014	1.021	1.062	0.755	0.993	103.7	95.3	76.5	113.3	108.5	105.2	105.9	110.1	78.3	103.1	10	10	10	10	10
FALSE	High	Master Protein	Q8IWE2	Protein NOXP20 OS=Homo sapiens GN=FAM114A1 PE=1 SV=2	0	35.8118	19.1829	10	11	10	1	563	60.704	4.68	High	High	High	High	High	High	High	High	High	High		0.928	1.053	0.962	1.208	1.109	1.207	1.096	0.906	1.177	93.9	87.2	98.9	90.4	113.4	104.2	113.3	103	85.1	110.5	10	10	10	10	10
FALSE	High	Master Protein	Q6ZRV2	Protein FAM83H OS=Homo sapiens GN=FAM83H PE=1 SV=3	0	35.8034	10.9415	10	13	10	1	1179	127.044	6.98	High	High	High	High	High	High	High	High	High	High		1.119	0.854	1.157	0.987	1.021	0.893	0.874	1.034	0.578	105.1	117.5	89.8	121.5	103.7	107.3	93.9	91.8	108.6	60.7	10	10	10	10	10
FALSE	High	Master Protein	P15088	Mast cell carboxypeptidase A OS=Homo sapiens GN=CPA3 PE=1 SV=2	0	35.7754	22.3022	11	23	11	1	417	48.639	9	High	High	High	High	High	High	High	High	High	High		0.848	1.154	0.499	1.445	0.781	0.976	0.466	1.258	0.399	113.3	96	130.7	56.6	163.7	88.5	110.6	52.8	142.6	45.2	11	11	11	11	11
FALSE	High	Master Protein	P61289	Proteasome activator complex subunit 3 OS=Homo sapiens GN=PSME3 PE=1 SV=1	0	35.7655	32.6772	7	10	7	1	254	29.488	5.95	High	High	High	High	High	High	High	High	High	High		0.945	0.789	0.874	0.933	0.877	0.878	0.812	0.593	0.724	118.7	112.2	93.7	103.7	110.8	104.1	104.2	96.3	70.3	85.9	7	7	7	7	7
FALSE	High	Master Protein	P62195	26S proteasome regulatory subunit 8 OS=Homo sapiens GN=PSMC5 PE=1 SV=1	0	35.7484	29.064	10	10	9	1	406	45.597	7.55	High	High	High	High	High	High	High	High	High	High		1.015	0.881	2.187	1.139	1.141	0.98	1.359	1.599	2.038	75	76.1	66	163.9	85.4	85.5	73.4	101.9	119.9	152.8	9	9	9	9	9
FALSE	High	Master Protein	Q9UNS2	COP9 signalosome complex subunit 3 OS=Homo sapiens GN=COPS3 PE=1 SV=3	0	35.7169	24.3499	9	15	9	1	423	47.842	6.65	High	High	High	High	High	High	High	High	High	High		0.898	0.92	0.725	0.871	0.899	0.933	0.776	0.759	0.716	117.7	105.7	108.3	85.3	102.6	105.8	109.8	91.3	89.3	84.3	9	9	9	9	9
FALSE	High	Master Protein	Q96DB5	Regulator of microtubule dynamics protein 1 OS=Homo sapiens GN=RMDN1 PE=1 SV=1	0	35.7061	28.9809	8	10	8	1	314	35.785	8.5	High	High	High	High	High	High	High	High	High	High		1.115	0.749	0.55	0.795	0.828	0.829	0.71	0.7	0.835	123.3	137.5	92.4	67.8	98	102.1	102.2	87.5	86.3	103	8	8	8	8	8
FALSE	High	Master Protein	Q9H2G2	STE20-like serine/threonine-protein kinase OS=Homo sapiens GN=SLK PE=1 SV=1	0	35.6556	9.95951	12	15	11	1	1235	142.607	5.15	High	High	High	High	High	High	High	High	High	High		1.009	1.097	2.062	1.104	1.011	1.182	1.26	1.293	1.672	78.8	79.5	86.5	162.5	87	79.7	93.1	99.3	101.9	131.7	12	12	12	12	12
FALSE	High	Master Protein	J3KQL8	Apolipoprotein L2 OS=Homo sapiens GN=APOL2 PE=1 SV=2	0	35.6159	21.3808	9	11	9	1	449	48.885	6	High	High	High	High	High	High	High	High	High	High		1.074	0.865	2.466	0.887	1.302	0.896	1.269	0.937	1.374	82.8	89	71.7	204.3	73.5	107.9	74.3	105.1	77.6	113.9	9	9	9	9	9
FALSE	High	Master Protein	O95786	Probable ATP-dependent RNA helicase DDX58 OS=Homo sapiens GN=DDX58 PE=1 SV=2	0	35.5904	9.18919	9	11	9	1	925	106.531	6.4	High	High	High	High	High	High	High	High	High	High		0.908	0.745	2.171	0.787	0.979	0.806	0.936	0.805	0.965	99	89.9	73.7	214.9	77.9	96.9	79.8	92.7	79.7	95.5	9	9	9	9	9
FALSE	High	Master Protein	P60510	Serine/threonine-protein phosphatase 4 catalytic subunit OS=Homo sapiens GN=PPP4C PE=1 SV=1	0	35.5783	21.8241	4	12	3	1	307	35.057	5.06	High	High	High	High	High	High	High	High	High	High		1.015	0.956	0.939	0.949	0.868	0.974	0.953	0.583	0.925	109.2	110.8	104.3	102.5	103.6	94.7	106.3	104.1	63.6	101	3	3	3	3	3
FALSE	High	Master Protein	Q9UHL4	Dipeptidyl peptidase 2 OS=Homo sapiens GN=DPP7 PE=1 SV=3	0	35.5626	22.561	9	12	9	1	492	54.307	6.32	High	High	High	High	High	High	High	High	High	High		0.945	0.811	0.978	0.905	1.067	0.9	1.173	0.834	1.119	102.8	97.1	83.4	100.5	93	109.7	92.5	120.6	85.7	115	9	9	9	9	9
FALSE	High	Master Protein	B3EWG4	Putative protein FAM25BP OS=Homo sapiens GN=FAM25BP PE=5 SV=1	0	35.5172	76.4045	7	10	7	1	89	9.314	6.15	High	High	High	High	High	High	High	High	High	High		0.875	5.282	0.902	1.338	1.343	3.311	0.793	0.702	0.816	61.1	53.5	322.8	55.1	81.8	82.1	202.4	48.5	42.9	49.9	7	7	7	7	7
[truncated: 3,289 more rows]
[truncated: 9 more columns]
