# Supplementary material for: Identification of Critical Genes and Proteins for Stent Restenosis Induced by Esophageal Benign Hyperplasia in Esophageal Cancer
Source: Front Genet. 2020 Dec 17;11:563954. doi: 10.3389/fgene.2020.563954 (PMC7773907; doi:10.3389/fgene.2020.563954)
Supplement: Supplementary File 2 — The peptide sequences. [file Data_Sheet_2.XLS]

## Sheet: PeptideGroups
Checked	Confidence	Annotated Sequence	Modifications	Modifications in Master Proteins	Qvality PEP	Qvality q-value	# Protein Groups	# Proteins	# PSMs	Master Protein Accessions	Positions in Master Proteins	# Missed Cleavages	Theo. MH+ [Da]	Found in Sample: [S1] F1: 126, Control	Found in Sample: [S2] F1: 127N, Sample	Found in Sample: [S3] F1: 127C, Sample	Found in Sample: [S4] F1: 128N, Sample	Found in Sample: [S5] F1: 128C, Sample	Found in Sample: [S6] F1: 129N, Sample	Found in Sample: [S7] F1: 129C, Sample	Found in Sample: [S8] F1: 130N, Sample	Found in Sample: [S9] F1: 130C, Sample	Found in Sample: [S10] F1: 131, Sample	Abundance Ratio: (F1, 127N) / (F1, 126)	Abundance Ratio: (F1, 127C) / (F1, 126)	Abundance Ratio: (F1, 128N) / (F1, 126)	Abundance Ratio: (F1, 128C) / (F1, 126)	Abundance Ratio: (F1, 129N) / (F1, 126)	Abundance Ratio: (F1, 129C) / (F1, 126)	Abundance Ratio: (F1, 130N) / (F1, 126)	Abundance Ratio: (F1, 130C) / (F1, 126)	Abundance Ratio: (F1, 131) / (F1, 126)	Abundances (Scaled): F1: 126, Control	Abundances (Scaled): F1: 127N, Sample	Abundances (Scaled): F1: 127C, Sample	Abundances (Scaled): F1: 128N, Sample	Abundances (Scaled): F1: 128C, Sample	Abundances (Scaled): F1: 129N, Sample	Abundances (Scaled): F1: 129C, Sample	Abundances (Scaled): F1: 130N, Sample	Abundances (Scaled): F1: 130C, Sample	Abundances (Scaled): F1: 131, Sample	Abundances Count: F1: 126, Control	Abundances Count: F1: 127N, Sample	Abundances Count: F1: 127C, Sample	Abundances Count: F1: 128N, Sample	Abundances Count: F1: 128C, Sample	Abundances Count: F1: 129N, Sample	Abundances Count: F1: 129C, Sample
FALSE	High	[K].QQQQQQQQHSENKR.[E]	2xTMT6plex [N-Term; K13]		9.25349e-05	0	1	2	2	A0A087WYN9	A0A087WYN9 [501-514]	1	2253.18	High	High	High	High	High	High	High	High	High	High	0.827	0.671	2.175	1.103	0.897	0.872	1.487	0.9	1.168	90.1	74.5	60.5	195.9	99.3	80.8	78.5	134	81.1	105.2	2	2	2	2	2	2	2
FALSE	High	[K].CLDGYIGDSIR.[G]	1xTMT6plex [N-Term]; 1xCarbamidomethyl [C1]		2.00773e-05	0	1	4	1	A0A0A0MQS9	A0A0A0MQS9 [113-123]	0	1497.76	High	High	High	High	High	High	High	High	High	High	1.194	2.002	0.715	1.93	1.755	1.185	2.9	0.687	1.999	65.1	77.7	130.3	46.5	125.6	114.2	77.1	188.7	44.7	130.1	1	1	1	1	1	1	1
FALSE	High	[R].GQCGENLAWASYDQTGK.[E]	2xTMT6plex [N-Term; K17]; 1xCarbamidomethyl [C3]		2.45279e-06	0	1	1	1	Q9H4G4	Q9H4G4 [61-77]	0	2343.14	High	High	High	High	High	High	High	High	High	High	1.177	0.792	3.233	1.095	1.587	0.893	1.476	2.509	4.359	55.2	65	43.7	178.4	60.4	87.6	49.3	81.4	138.5	240.5	1	1	1	1	1	1	1
FALSE	High	[K].VCDVPLDQLPR.[S]	1xTMT6plex [N-Term]; 1xCarbamidomethyl [C2]		3.14672e-05	0	1	1	2	P07738	P07738 [144-154]	0	1540.84	High	High	High	High	High	High	High	High	High	High	0.353	0.304	0.366	0.619	1.305	0.56	1.328	0.663	0.79	137.2	48.5	41.6	50.3	84.9	179.1	76.8	182.3	90.9	108.4	2	2	2	2	2	2	2
FALSE	High	[R].MDYVEINIDHK.[F]	2xTMT6plex [N-Term; K11]		4.30945e-05	0	1	4	1	A0A024R4E5	A0A024R4E5 [435-445]	0	1834.98	High	High	High	High	High	High	High	High	High	High	1.022	0.732	4.628	1.008	1.218	0.892	2.073	2.438	4.438	51.4	52.5	37.6	237.9	51.8	62.6	45.9	106.6	125.4	228.2	1	1	1	1	1	1	1
FALSE	High	[R].DHRPPCAQEAPR.[N]	1xTMT6plex [N-Term]; 1xCarbamidomethyl [C6]		8.3126e-05	0	1	5	2	Q13501	Q13501 [108-119]	0	1662.83	High	High	High	High	High	High	High	High	High	High	1.132	1.432	0.913	1.51	0.872	1.719	1.029	0.721	1.22	86.6	98	124	79.1	130.7	75.5	148.9	89.2	62.5	105.6	2	2	2	2	2	2	2
FALSE	High	[R].NLGSINTELQDVQR.[I]	1xTMT6plex [N-Term]		1.70861e-07	0	1	2	2	O75396	O75396 [134-147]	0	1815.98	High	High	High	High	High	High	High	High	High	High	0.957	0.879	0.749	0.92	0.917	0.867	1.207	0.636	1.128	108	103.3	94.9	80.9	99.3	99.1	93.6	130.3	68.7	121.9	2	2	2	2	2	2	2
FALSE	High	[R].TTAENEFVMLK.[K]	2xTMT6plex [N-Term; K11]		6.1688e-06	0	1	3	6	P13647	P13647 [266-276]	0	1740.96	High	High	High	High	High	High	High	High	High	High	1.021	0.625	2.431	0.965	0.911	0.661	1.344	1.059	0.193	97.9	100	61.2	238.1	94.5	89.3	64.7	131.6	103.7	18.9	6	6	6	6	6	6	6
FALSE	High	[R].TTAENEFVMLK.[K]	2xTMT6plex [N-Term; K11]; 1xOxidation [M9]		0.000108361	0	1	3	8	P13647	P13647 [266-276]	0	1756.96	High	High	High	High	High	High	High	High	High	High	0.832	0.572	1.769	0.926	0.845	0.515	1.112	0.706	0.295	116.7	97	66.7	206.4	108	98.5	60.1	129.8	82.3	34.5	8	8	8	8	8	8	8
FALSE	High	[R].GFSLDQTGSSCEDVDECEGNHR.[C]	1xTMT6plex [N-Term]; 2xCarbamidomethyl [C11; C17]		1.54381e-09	0	1	1	1	P35555	P35555 [2555-2576]	0	2728.14	High	High	High	High	High	High	High	High	High	High	1.394	0.762	1.844	1.774	4.015	1.35	3.832	5.66	3.121	40.4	56.3	30.8	74.5	71.7	162.2	54.5	154.8	228.7	126.1	1	1	1	1	1	1	1
FALSE	High	[K].KDVDAAYLNK.[V]	3xTMT6plex [N-Term; K1; K10]		1.68891e-06	0	1	1	2	P19013	P19013 [260-269]	1	1824.08	High	High	High	High	High	High	High	High	High	High	1.554	1.669	0.347	0.393	0.245	2.351	0.876	1.162	0.251	101.5	157.8	169.5	35.2	39.9	24.9	238.7	89	118	25.4	2	2	2	2	2	2	2
FALSE	High	[R].STTSTIESFAAQEK.[Q]	2xTMT6plex [N-Term; K14]		4.17832e-05	0	1	2	1	J3KPP4	J3KPP4 [174-187]	0	1958.05	High	High	High	High	High	High	High	High	High	High	0.992	0.957	1.073	0.94	1.093	0.934	0.899	0.638	0.774	107.5	106.7	102.9	115.3	101.1	117.5	100.4	96.7	68.6	83.2	1	1	1	1	1	1	1
FALSE	High	[R].SADVESVVSGTLR.[S]	1xTMT6plex [N-Term]		7.21854e-07	0	1	1	3	P30038	P30038 [326-338]	0	1548.84	High	High	High	High	High	High	High	High	High	High	1.086	0.922	0.841	0.859	0.889	0.847	0.677	0.642	0.726	117.8	127.9	108.7	99	101.2	104.7	99.8	79.8	75.7	85.5	3	3	3	3	3	3	3
FALSE	High	[K].GFSVVADTPELQR.[I]	1xTMT6plex [N-Term]		7.51067e-06	0	1	2	4	Q14847	Q14847 [97-109]	0	1647.89	High	High	High	High	High	High	High	High	High	High	1.217	0.868	2.415	1.114	1.393	0.912	1.93	1.559	3.134	64.3	78.3	55.8	155.4	71.7	89.7	58.7	124.2	100.3	201.6	4	4	4	4	4	4	4
FALSE	High	[R].ELQNTVANLHVR.[Q]	1xTMT6plex [N-Term]		4.70356e-05	0	1	5	1	O15127	O15127 [105-116]	0	1622.92	High	High	High	High	High	High	High	High	High	High	0.823	0.884	3.457	1.023	1.29	1.092	1.539	0.684	2.941	67.9	55.9	60	234.7	69.4	87.5	74.1	104.4	46.4	199.6	1	1	1	1	1	1	1
FALSE	High	[R].KPDTIEVQQMK.[A]	3xTMT6plex [N-Term; K1; K11]		3.01946e-05	0	3	4	1	P35241; P26038; E7EQR4	P35241 [296-306]; P26038 [296-306]; E7EQR4 [296-306]	0	2004.18	High	High	High	High	High	High	High	High	High	High	1.001	0.939	6.277	1.028	1.27	1.011	2.066	2.31	5.73	44.2	44.2	41.5	277.3	45.4	56.1	44.7	91.3	102.1	253.2	1	1	1	1	1	1	1
FALSE	High	[R].ASEESVAQLEEEKR.[H]	2xTMT6plex [N-Term; K13]		2.39005e-06	0	1	4	1	Q6P597	Q6P597 [132-145]	1	2063.1	High	High	High	High	High	High	High	High	High	High	5.36	1.065	2.155	1.121	1.064	1.666	0.734	0.626	0.5	65.4	350.5	69.6	140.9	73.3	69.6	108.9	48	40.9	32.7	1	1	1	1	1	1	1
FALSE	High	[K].MSASDPNSSIFLTDTAK.[Q]	2xTMT6plex [N-Term; K17]		3.42982e-09	0	1	2	6	P23381	P23381 [350-366]	0	2243.16	High	High	High	High	High	High	High	High	High	High	0.948	0.839	10.448	0.914	2.209	1.452	1.419	0.877	1.61	46.1	43.6	38.6	481.1	42.1	101.7	66.9	65.4	40.4	74.1	6	6	6	6	6	6	6
FALSE	High	[K].ALELDSNLYR.[I]	1xTMT6plex [N-Term]		9.541e-05	0	1	1	6	P35579	P35579 [746-755]	0	1422.78	High	High	High	High	High	High	High	High	High	High	1.07	1.031	1.927	1.122	1.339	0.631	2.309	1.151	2.61	70.5	75.4	72.6	135.8	79.1	94.4	44.5	162.7	81.1	183.9	6	6	6	6	6	6	6
FALSE	High	[R].KCPFYAAEQDK.[G]	3xTMT6plex [N-Term; K1; K11]; 1xCarbamidomethyl [C2]		3.03343e-06	0	1	3	1	A0A087WT44	A0A087WT44 [318-328]	1	2044.11	High	High	High	High	High	High	High	High	High	High	0.92	1.299	0.894	1.02	0.896	1.148	0.861	0.611	0.601	108.1	99.5	140.4	96.7	110.2	96.9	124.1	93.1	66	65	1	1	1	1	1	1	1
FALSE	High	[K].TLQEVTQLSQEAQR.[I]	1xTMT6plex [N-Term]		5.51308e-07	0	1	1	2	P40939	P40939 [112-125]	0	1860	High	High	High	High	High	High	High	High	High	High	0.928	0.866	3.452	1.09	1.278	1.021	1.669	2.525	2.556	61	56.6	52.9	210.7	66.5	78	62.3	101.8	154.1	156	2	2	2	2	2	2	2
FALSE	High	[K].MCPGLSEAPELYSR.[G]	1xTMT6plex [N-Term]; 1xCarbamidomethyl [C2]		2.41825e-05	0	1	1	2	Q96AM1	Q96AM1 [17-30]	0	1838.9	High	High	High	High	High	High	High	High	High	High	1.169	1.805	0.479	1.545	0.965	1.14	0.529	0.665	0.485	102.2	119.5	184.5	49	157.9	98.6	116.6	54	68	49.6	2	2	2	2	2	2	2
FALSE	High	[K].GSYPDAILQAQAADK.[I]	2xTMT6plex [N-Term; K15]		6.96133e-07	0	1	4	2	P05120	P05120 [88-102]	0	2006.1	High	High	High	High	High	High	High	High	High	High	1.128	5.478	1.216	1.363	0.717	3.616	0.866	1.236	0.503	58.4	65.9	319.9	71	79.6	41.9	211.2	50.6	72.2	29.4	2	2	2	2	2	2	2
FALSE	High	[K].SNNSMAQAMK.[G]	2xTMT6plex [N-Term; K10]		5.57338e-05	0	1	3	1	M0R1T5	M0R1T5 [57-66]	0	1539.8	High	High	High	High	High	High	High	High	High	High	1.145	1.024	4.014	1.206	1.048	1.076	1.302	2.202	2.815	59.4	68	60.8	238.5	71.7	62.3	63.9	77.4	130.8	167.2	1	1	1	1	1	1	1
FALSE	High	[R].TAAENEFVTLK.[K]	2xTMT6plex [N-Term; K11]		4.59154e-06	0	4	4	11	P04259; P02538; P48668; P12035	P04259 [261-271]; P02538 [261-271]; P48668 [261-271]; P12035 [298-308]	0	1680.96	High	High	High	High	High	High	High	High	High	High	0.949	1.077	8.833	1.157	1.626	0.569	2.976	0.45	0.349	52.7	50	56.7	465.2	60.9	85.7	30	156.8	23.7	18.4	11	11	11	11	11	11	11
FALSE	High	[R].DYSHYYTTIQDLR.[D]	1xTMT6plex [N-Term]		3.95662e-07	0	1	1	11	P08727	P08727 [126-138]	0	1903.94	High	High	High	High	High	High	High	High	High	High	1.425	0.75	0.47	0.615	0.633	0.467	0.374	0.539	0.21	154.2	219.8	115.6	72.5	94.8	97.7	72	57.8	83.1	32.5	11	11	11	11	11	11	11
FALSE	High	[K].TVPEELVKPEELSK.[Y]	3xTMT6plex [N-Term; K8; K14]		9.64954e-07	0	1	3	1	Q9UMS4	Q9UMS4 [193-206]	0	2285.36	High	High	High	High	High	High	High	High	High	High	0.965	0.433	1.216	0.976	0.939	0.89	1.174	0.617	0.981	108.8	105	47.1	132.3	106.2	102.1	96.8	127.8	67.1	106.8	1	1	1	1	1	1	1
FALSE	High	[K].SSELEQYLQR.[V]	1xTMT6plex [N-Term]		5.5164e-05	0	1	2	1	Q9UH65	Q9UH65 [409-418]	0	1481.78	High	High	High	High	High	High	High	High	High	High	0.823	0.785	1.559	1.171	0.966	1.048	1.616	0.966	2.415	81	66.7	63.6	126.2	94.8	78.3	84.9	130.9	78.2	195.5	1	1	1	1	1	1	1
FALSE	High	[K].LQAEAPHIVVGTPGR.[V]	1xTMT6plex [N-Term]		1.91261e-06	0	1	2	1	Q14240	Q14240 [148-162]	0	1774.02	High	High	High	High	High	High	High	High	High	High	1.05	1.09	0.969	1.103	1.015	0.972	0.843	0.841	0.788	103.4	108.6	112.7	100.2	114.1	104.9	100.5	87.1	87	81.4	1	1	1	1	1	1	1
FALSE	High	[R].TAAENDFVTLK.[K]	2xTMT6plex [N-Term; K11]		1.1248e-05	0	1	1	4	P35908	P35908 [276-286]	0	1666.94	High	High	High	High	High	High	High	High	High	High	1.178	1.236	0.623	1.306	1.052	1.141	0.728	1.251	1.901	87.6	103.2	108.3	54.6	114.4	92.2	99.9	63.8	109.6	166.5	4	4	4	4	4	4	4
FALSE	High	[K].TAVVVGTITDDVR.[V]	1xTMT6plex [N-Term]		6.179e-07	0	1	7	3	J3QQ67	J3QQ67 [81-93]	0	1574.9	High	High	High	High	High	High	High	High	High	High	0.866	0.622	2.382	1.12	1.277	0.949	1.941	2.442	2.363	66.8	57.9	41.6	159.2	74.9	85.3	63.4	129.7	163.2	157.9	3	3	3	3	3	3	3
FALSE	High	[K].VIDPATATSVDLR.[D]	1xTMT6plex [N-Term]		3.89557e-07	0	1	1	3	P50991	P50991 [194-206]	0	1586.9	High	High	High	High	High	High	High	High	High	High	0.987	0.798	1.162	1.231	1.094	1.247	1.116	0.904	1.094	94	92.8	75	109.3	115.8	102.9	117.3	104.9	85	102.9	3	3	3	3	3	3	3
FALSE	High	[R].EQLEEEEEAKHNLEK.[Q]	3xTMT6plex [N-Term; K10; K15]		5.63503e-08	0	1	1	2	P35579	P35579 [1343-1357]	1	2542.36	High	High	High	High	High	High	High	High	High	High	1.034	1.307	1.832	0.938	1.228	0.624	1.634	0.575	2.126	81.3	84.1	106.3	149	76.3	99.9	50.8	132.9	46.7	172.8	2	2	2	2	2	2	2
FALSE	High	[R].CVDVDECAPPAEPCGK.[G]	2xTMT6plex [N-Term; K16]; 3xCarbamidomethyl [C1; C7; C14]		2.61306e-05	0	2	2	1	P23142; B1AHL2	P23142 [354-369]; B1AHL2 [392-407]	0	2262.06	High	High	High	High	High	High	High	High	High	High	0.988	0.938	0.921	1.721	3.173	0.897	2.286	1.104	1.692	67.9	67.1	63.7	62.6	116.9	215.6	60.9	155.3	75	114.9	1	1	1	1	1	1	1
FALSE	High	[R].VAPEEHPVLLTEAPLNPK.[A]	2xTMT6plex [N-Term; K18]		2.47151e-08	0	1	9	32	P60709	P60709 [96-113]	0	2412.39	High	High	High	High	High	High	High	High	High	High	1.138	0.945	0.816	1.011	1.055	0.993	1.042	0.65	1.043	103.2	117.4	97.5	84.2	104.3	108.9	102.4	107.5	67.1	107.6	32	32	32	32	32	32	32
FALSE	High	[K].HGEVCPAGWKPGSDTIKPDVQK.[S]	4xTMT6plex [N-Term; K10; K17; K22]; 1xCarbamidomethyl [C5]		3.75676e-07	0	1	2	3	Q06830	Q06830 [169-190]	0	3322.84	High	High	High	High	High	High	High	High	High	High	0.879	0.673	1.168	1.116	0.862	1.692	1.019	0.711	0.766	101.2	88.9	68.1	118.1	112.9	87.1	171.2	103.1	71.9	77.5	3	3	3	3	3	3	3
FALSE	High	[K].LATAMQEGEYDAERPPSKPPPVELR.[A]	2xTMT6plex [N-Term; K18]		1.39178e-09	0	1	2	2	Q14203	Q14203 [903-927]	0	3239.71	High	High	High	High	High	High	High	High	High	High	0.914	0.826	1.457	1.434	1.601	1.566	1.7	1.507	1.468	74.2	67.9	61.3	108.2	106.4	118.9	116.2	126.1	111.8	109	2	2	2	2	2	2	2
FALSE	High	[K].GLPEQECEQQQKEPQEQELQQQHWEQHEEYQK.[A]	3xTMT6plex [N-Term; K12; K32]; 1xCarbamidomethyl [C7]		5.8498e-09	0	1	1	2	P07476	P07476 [69-100]	1	4793.31	High	High	High	High	High	High	High	High	High	High	1.032	5.84	0.942	0.768	0.496	3.609	0.579	0.244	0.067	68.6	70.8	400.6	64.6	52.7	34	247.5	39.7	16.8	4.6	2	2	2	2	2	2	2
FALSE	High	[K].REELITNWEQIR.[T]	1xTMT6plex [N-Term]		4.91893e-07	0	1	3	2	Q13813	Q13813 [336-347]	1	1815.99	High	High	High	High	High	High	High	High	High	High	1.022	1.024	0.977	1.254	0.934	1.297	0.91	0.99	0.884	97.1	99.3	99.5	94.9	121.9	90.7	126	88.4	96.2	85.9	2	2	2	2	2	2	2
FALSE	High	[R].NDGGYLMIDSK.[T]	2xTMT6plex [N-Term; K11]		2.43077e-05	0	1	1	3	P32926	P32926 [430-440]	0	1670.88	High	High	High	High	High	High	High	High	High	High	1.21	1.282	1.118	1.043	1.087	1.402	0.633	0.433	0.196	106.3	128.7	136.3	118.9	110.9	115.6	149.1	67.3	46	20.8	3	3	3	3	3	3	3
FALSE	High	[K].YSSTEEVLVAAK.[K]	2xTMT6plex [N-Term; K12]		0.000107265	0	1	1	1	P56199	P56199 [227-238]	0	1754.99	High	High	High	High	High	High	High	High	High	High	1.054	1.301	0.842	1.661	1.181	1.316	1.262	0.917	1.112	85.9	90.5	111.7	72.3	142.6	101.4	113	108.4	78.7	95.5	1	1	1	1	1	1	1
FALSE	High	[K].ADEHVIDQGDDGDNFYVIER.[G]	1xTMT6plex [N-Term]		1.06608e-07	0	1	2	1	P13861	P13861 [162-181]	0	2536.18	High	High	High	High	High	High	High	High	High	High	0.813	0.836	1.684	1.13	1.221	0.956	1.29	1.118	1.344	87.8	71.4	73.4	147.8	99.2	107.2	83.9	113.2	98.2	118	1	1	1	1	1	1	1
FALSE	High	[R].VAVVTYNNEVTTEIR.[F]	1xTMT6plex [N-Term]		2.82489e-07	0	1	2	12	P12111	P12111 [2445-2459]	0	1937.05	High	High	High	High	High	High	High	High	High	High	0.873	0.745	0.494	0.903	1.162	0.809	0.934	0.885	0.663	118.1	103.1	88	58.3	106.6	137.3	95.6	110.3	104.5	78.3	12	12	12	12	12	12	12
FALSE	High	[K].TCGDVLDNLK.[G]	2xTMT6plex [N-Term; K10]; 1xCarbamidomethyl [C2]		0.000110026	0	1	1	1	P52788	P52788 [236-245]	0	1592.87	High	High	High	High	High	High	High	High	High	High	0.862	0.94	0.933	0.962	0.984	0.971	1.043	1.095	1.184	100.3	86.4	94.3	93.6	96.5	98.7	97.3	104.6	109.7	118.7	1	1	1	1	1	1	1
FALSE	High	[K].LTNDYELNITNR.[L]	1xTMT6plex [N-Term]		2.03533e-06	0	2	4	4	Q9UIV8; A0A0A0MQW3	Q9UIV8 [96-107]; A0A0A0MQW3 [105-116]	0	1694.89	High	High	High	High	High	High	High	High	High	High	1.024	2.227	1.098	1.039	1.076	1.971	0.848	0.651	0.452	87.8	89.9	195.6	96.5	91.2	94.5	173.1	74.5	57.1	39.7	4	4	4	4	4	4	4
FALSE	High	[K].LEEDINSSMTNSTAASRPPVTLR.[L]	1xTMT6plex [N-Term]		1.69289e-08	0	1	1	1	Q15365	Q15365 [79-101]	0	2718.39	High	High	High	High	High	High	High	High	High	High	1.065	0.806	2.053	1.342	1.387	1.527	1.531	1.311	2.121	70.7	75.3	57	145.2	94.9	98.1	107.9	108.3	92.7	150	1	1	1	1	1	1	1
FALSE	High	[K].EIINVGHSFHVNFEDNDNR.[S]	1xTMT6plex [N-Term]		6.27583e-07	0	2	8	2	P00915; E5RIF9	P00915 [59-77]; E5RIF9 [59-77]	0	2485.21	High	High	High	High	High	High	High	High	High	High	0.503	0.606	0.414	0.91	2.115	0.793	1.281	0.855	0.887	106.8	53.7	64.7	44.2	97.2	225.9	84.7	136.8	91.3	94.7	2	2	2	2	2	2	2
FALSE	High	[K].EGMQLISEKPETEAVVK.[E]	3xTMT6plex [N-Term; K9; K17]		9.87434e-09	0	1	2	2	A0A087WUZ3	A0A087WUZ3 [1336-1352]	0	2575.46	High	High	High	High	High	High	High	High	High	High	1.06	0.799	0.893	1.043	0.879	1.055	1.073	1.234	1.017	99.5	105.5	79.4	88.9	103.7	87.5	105	106.7	122.8	101.1	2	2	2	2	2	2	2
FALSE	High	[K].IGDTSVSYK.[Y]	2xTMT6plex [N-Term; K9]		0.00010564	0	1	1	1	P20700	P20700 [475-483]	0	1427.81	High	High	High	High	High	High	High	High	High	High	0.849	0.639	2.8	1.092	1.164	1.193	3.414	2.317	5.095	51.1	43.4	32.7	143.1	55.8	59.5	61	174.5	118.4	260.4	1	1	1	1	1	1	1
FALSE	High	[K].QSFTMVADTPENLR.[L]	1xTMT6plex [N-Term]		7.29376e-07	0	1	3	2	Q14847	Q14847 [60-73]	0	1837.93	High	High	High	High	High	High	High	High	High	High	0.939	1.065	2.847	1.205	1.498	1.015	1.993	1.974	2.964	60.6	56.9	64.5	172.6	73	90.8	61.5	120.8	119.6	179.7	2	2	2	2	2	2	2
FALSE	High	[K].AVANYDSVEEGEK.[V]	2xTMT6plex [N-Term; K13]		7.1441e-07	0	1	3	2	P51659	P51659 [69-81]	0	1868.96	High	High	High	High	High	High	High	High	High	High	0.916	0.698	0.557	0.899	0.682	0.881	0.669	0.533	0.451	137.2	125.8	95.7	76.5	123.4	93.6	120.9	91.8	73.2	61.9	2	2	2	2	2	2	2
FALSE	High	[K].AEMADQAAAWLTR.[Q]	1xTMT6plex [N-Term]		7.80216e-07	0	3	8	4	A0A140TA32; A0A140TA29; P0C0L5	A0A140TA32 [1279-1291]; A0A140TA29 [1279-1291]; P0C0L5 [1279-1291]	0	1662.85	High	High	High	High	High	High	High	High	High	High	1.351	0.7	1.755	1.808	2.789	0.884	1.411	8.246	3.84	42	56.8	29.4	73.8	76	117.3	37.2	59.3	346.7	161.5	4	4	4	4	4	4	4
FALSE	High	[K].GFTLNDAANSR.[L]	1xTMT6plex [N-Term]		4.00963e-05	0	1	1	1	P42704	P42704 [1099-1109]	0	1394.72	High	High	High	High	High	High	High	High	High	High	1.107	0.838	0.561	1.016	0.973	0.916	0.68	0.543	0.495	123	136.1	103.1	69	125	119.7	112.6	83.7	66.7	60.9	1	1	1	1	1	1	1
FALSE	High	[K].ERPDLPPIQYEPVLCSR.[T]	1xTMT6plex [N-Term]; 1xCarbamidomethyl [C15]		8.53078e-08	0	1	8	1	Q15436	Q15436 [47-63]	0	2298.21	High	High	High	High	High	High	High	High	High	High	1.332	0.856	0.917	1.111	1.087	1.054	1.154	0.748	1.112	96.4	128.5	82.5	88.4	107.1	104.8	101.6	111.2	72.1	107.3	1	1	1	1	1	1	1
FALSE	High	[K].LAACLEGNCAEGLGTNYR.[G]	1xTMT6plex [N-Term]; 2xCarbamidomethyl [C4; C9]		8.93818e-08	0	1	3	6	P00734	P00734 [100-117]	0	2198.05	High	High	High	High	High	High	High	High	High	High	1.367	0.821	0.959	1.137	1.588	0.951	1.206	1.701	1.387	82.5	112.8	67.8	79.1	93.8	131	78.5	99.5	140.4	114.5	6	6	6	6	6	6	6
FALSE	High	[R].YSWQDEIVQGTR.[R]	1xTMT6plex [N-Term]		6.26541e-06	0	1	3	3	O15061	O15061 [863-874]	0	1710.86	High	High	High	High	High	High	High	High	High	High	1.41	1.7	0.228	1.512	0.978	1.462	0.394	1.387	0.427	95.3	134.3	161.9	21.8	144	93.2	139.3	37.6	132.1	40.7	3	3	3	3	3	3	3
FALSE	High	[K].ESISVSSEQLAQFR.[S]	1xTMT6plex [N-Term]		3.32108e-08	0	1	5	25	P00915	P00915 [215-228]	0	1809.95	High	High	High	High	High	High	High	High	High	High	0.363	0.272	0.239	0.503	0.969	0.326	1.017	0.614	0.467	173.3	62.9	47.1	41.5	87.2	167.9	56.5	176.3	106.4	81	25	25	25	25	25	25	25
FALSE	High	[R].GEIAGPPDTPYEGGR.[Y]	1xTMT6plex [N-Term]		8.68264e-06	0	1	2	2	P61086	P61086 [41-55]	0	1744.87	High	High	High	High	High	High	High	High	High	High	0.887	0.817	1.06	0.875	0.876	1.231	0.731	0.565	0.734	113.9	101.1	93.1	120.8	99.7	99.8	140.2	83.3	64.4	83.7	2	2	2	2	2	2	2
FALSE	High	[K].STESYFIPEVR.[I]	1xTMT6plex [N-Term]		5.18644e-05	0	1	5	3	P16284	P16284 [90-100]	0	1556.82	High	High	High	High	High	High	High	High	High	High	0.72	0.568	0.775	1.086	1.225	0.734	1.631	1.059	1.534	96.8	69.7	55	75	105.1	118.6	71	157.9	102.5	148.5	3	3	3	3	3	3	3
FALSE	High	[K].SVIDYQTHFR.[L]	1xTMT6plex [N-Term]		7.27725e-05	0	1	2	4	Q9Y3B3	Q9Y3B3 [160-169]	0	1494.79	High	High	High	High	High	High	High	High	High	High	0.919	0.813	0.766	0.886	0.992	0.84	0.929	0.919	0.892	111.7	102.6	90.8	85.6	99	110.7	93.8	103.8	102.6	99.6	4	4	4	4	4	4	4
FALSE	High	[R].MAPYQGPDAVPGALDYK.[S]	2xTMT6plex [N-Term; K17]		2.73839e-07	0	1	3	11	O43707	O43707 [883-899]	0	2251.18	High	High	High	High	High	High	High	High	High	High	1.175	1.374	0.579	0.982	0.76	1.367	0.591	0.419	0.452	115	135.1	157.9	66.5	112.9	87.3	157.2	68	48.2	51.9	11	11	11	11	11	11	11
FALSE	High	[R].MAPYQGPDAVPGALDYK.[S]	2xTMT6plex [N-Term; K17]; 1xOxidation [M1]		1.46453e-05	0	1	3	3	O43707	O43707 [883-899]	0	2267.18	High	High	High	High	High	High	High	High	High	High	0.982	1.116	0.633	0.894	0.755	1.031	0.758	0.568	0.595	120	117.9	133.9	75.9	107.3	90.6	123.8	91	68.1	71.4	3	3	3	3	3	3	3
FALSE	High	[R].IAQSDYIPTQQDVLR.[T]	1xTMT6plex [N-Term]		4.15494e-09	0	1	1	6	P04899	P04899 [163-177]	0	1976.07	High	High	High	High	High	High	High	High	High	High	0.812	0.774	0.811	0.936	1.009	0.761	1.375	0.617	1.587	103.3	83.9	79.9	83.8	96.7	104.2	78.6	142	63.7	163.9	6	6	6	6	6	6	6
FALSE	High	[R].KQTIDNSQGAYQEAFDISK.[K]	3xTMT6plex [N-Term; K1; K19]		2.18729e-10	0	1	1	3	P27348	P27348 [139-157]	1	2830.52	High	High	High	High	High	High	High	High	High	High	0.833	0.933	0.68	1.132	0.907	0.941	0.734	0.449	0.561	122.4	101.9	114.2	83.3	138.6	111	115.2	89.8	54.9	68.6	3	3	3	3	3	3	3
FALSE	High	[R].VFALYNDEER.[V]	1xTMT6plex [N-Term]		8.39799e-05	0	1	3	3	Q14112	Q14112 [729-738]	0	1484.76	High	High	High	High	High	High	High	High	High	High	0.913	1.377	0.626	1.317	1.273	0.799	1.72	0.522	1.32	92	84	126.7	57.6	121.2	117.1	73.6	158.3	48.1	121.5	3	3	3	3	3	3	3
FALSE	High	[R].SASPDDDLGSSNWEAADLGNEER.[K]	1xTMT6plex [N-Term]		7.64207e-07	0	1	3	1	O00193	O00193 [15-37]	0	2664.19	High	High	High	High	High	High	High	High	High	High	1.001	0.807	0.787	1.106	1.112	0.64	0.935	0.676	1.03	110	110.1	88.7	86.5	121.6	122.3	70.4	102.8	74.3	113.2	1	1	1	1	1	1	1
FALSE	High	[R].AQEPESGLSEETQVK.[C]	2xTMT6plex [N-Term; K15]		4.49737e-06	0	1	1	1	P78527	P78527 [4091-4105]	0	2090.1	High	High	High	High	High	High	High	High	High	High	1.104	1.025	1.003	1.447	1.089	0.938	1.139	0.801	1.197	93.1	102.8	95.4	93.4	134.7	101.4	87.3	106	74.6	111.4	1	1	1	1	1	1	1
FALSE	High	[R].NTIEETGNLAEQAR.[A]	1xTMT6plex [N-Term]		6.86184e-08	0	1	1	2	P11047	P11047 [1122-1135]	0	1774.91	High	High	High	High	High	High	High	High	High	High	1.125	1.364	1.42	1.438	1.092	1.007	1.604	0.794	1.388	81.8	92	111.5	116.1	117.5	89.3	82.3	131.1	65	113.5	2	2	2	2	2	2	2
FALSE	High	[K].DFSELEPDKFQNK.[T]	3xTMT6plex [N-Term; K9; K13]		1.80116e-05	0	1	2	5	P06737	P06737 [471-483]	1	2284.24	High	High	High	High	High	High	High	High	High	High	0.955	0.878	0.857	0.731	1.003	0.795	0.74	0.474	1.327	114.2	109	100.2	97.8	83.4	114.5	90.8	84.5	54.1	151.5	5	5	5	5	5	5	5
FALSE	High	[R].TITVALADGGRPDNTGR.[G]	1xTMT6plex [N-Term]		8.57138e-05	0	1	1	1	P49588	P49588 [304-320]	0	1943.05	High	High	High	High	High	High	High	High	High	High	0.929	1.04	0.86	1.138	1.012	1.337	1.095	1.133	1.066	94.3	87.6	98	81	107.3	95.4	126	103.2	106.8	100.4	1	1	1	1	1	1	1
FALSE	High	[K].STDFAPIKEDFGQEK.[K]	3xTMT6plex [N-Term; K8; K15]		9.40268e-07	0	1	1	2	P46821	P46821 [1462-1476]	1	2399.31	High	High	High	High	High	High	High	High	High	High	0.835	1.579	0.501	2.453	1.312	1.491	1.005	1.466	0.877	79.9	66.7	126.1	40	196	104.8	119.1	80.3	117.1	70.1	2	2	2	2	2	2	2
FALSE	High	[K].DGRPLCEPCYQDTLER.[C]	1xTMT6plex [N-Term]; 2xCarbamidomethyl [C6; C9]		4.38881e-07	0	1	1	1	Q8WUP2	Q8WUP2 [227-242]	0	2238.05	High	High	High	High	High	High	High	High	High	High	1.197	1.066	1.938	1.639	1.487	1.039	1.847	1.378	1.547	70.7	84.6	75.4	137.1	115.9	105.2	73.5	130.6	97.5	109.4	1	1	1	1	1	1	1
FALSE	High	[K].ALQPIVSEEEWAHTK.[Q]	2xTMT6plex [N-Term; K15]		6.12917e-09	0	1	3	1	P43155	P43155 [53-67]	0	2196.21	High	High	High	High	High	High	High	High	High	High	1.401	1.184	0.672	1.105	1.087	1.489	0.944	0.871	0.609	96.5	135.2	114.2	64.9	106.6	104.9	143.7	91.1	84.1	58.8	1	1	1	1	1	1	1
FALSE	High	[K].ELLGQGIDYEK.[I]	2xTMT6plex [N-Term; K11]		1.54229e-05	0	1	4	2	Q9H0A8	Q9H0A8 [40-50]	0	1722.97	High	High	High	High	High	High	High	High	High	High	0.87	0.827	0.695	0.925	1.17	0.803	1.011	0.61	0.854	114.1	99.2	94.3	79.3	105.5	133.5	91.6	115.4	69.6	97.4	2	2	2	2	2	2	2
FALSE	High	[K].KQINDYVEK.[G]	3xTMT6plex [N-Term; K1; K9]		8.57138e-05	0	2	4	1	P01009; G3V2B9	P01009 [179-187]; G3V2B9 [93-101]	1	1824.08	High	High	High	High	High	High	High	High	High	High	1.111	0.668	0.502	0.729	1.099	0.577	0.554	1.354	0.871	118.2	131.3	78.9	59.3	86.2	129.9	68.1	65.4	160	102.9	1	1	1	1	1	1	1
FALSE	High	[K].QKPDGVFQEDAPVIHQEMIGGLR.[N]	2xTMT6plex [N-Term; K2]		3.06703e-11	0	1	1	7	P01024	P01024 [1112-1134]	0	3022.62	High	High	High	High	High	High	High	High	High	High	1.04	0.683	0.947	1.006	1.468	0.843	1.066	3.171	1.856	76.5	79.5	52.2	72.4	76.9	112.3	64.5	81.5	242.4	141.9	7	7	7	7	7	7	7
FALSE	High	[R].EQLAIAEFAR.[S]	1xTMT6plex [N-Term]		7.09324e-05	0	1	3	3	P17987	P17987 [434-443]	0	1376.77	High	High	High	High	High	High	High	High	High	High	1.235	0.938	1.791	1.365	1.053	1.138	1.264	1.012	1.236	83.1	102.7	78	148.8	113.5	87.6	94.6	105	84.1	102.7	3	3	3	3	3	3	3
FALSE	High	[K].MFLYADNEDR.[A]	1xTMT6plex [N-Term]		9.73023e-06	0	1	3	3	Q9NP79	Q9NP79 [97-106]	0	1502.71	High	High	High	High	High	High	High	High	High	High	1.05	1.135	0.749	1.112	0.957	1.086	0.831	0.556	0.636	109.7	115.2	124.6	82.2	122	105.1	119.2	91.2	61	69.7	3	3	3	3	3	3	3
FALSE	High	[R].FTQDTQPHYIYSPR.[E]	1xTMT6plex [N-Term]		4.6154e-06	0	1	1	1	Q14204	Q14204 [2784-2797]	0	1982	High	High	High	High	High	High	High	High	High	High	0.964	0.985	0.983	1.127	1.148	1.257	0.865	0.747	0.833	100.9	97.3	99.4	99.2	113.7	115.9	126.8	87.3	75.4	84	1	1	1	1	1	1	1
FALSE	High	[K].AANPGCSLEDFVR.[W]	1xTMT6plex [N-Term]; 1xCarbamidomethyl [C6]		2.10227e-07	0	1	1	1	Q15042	Q15042 [688-700]	0	1664.83	High	High	High	High	High	High	High	High	High	High	1.146	0.909	0.949	0.991	0.828	1.24	0.879	0.538	0.746	108.4	124.2	98.5	102.8	107.4	89.7	134.4	95.3	58.3	80.8	1	1	1	1	1	1	1
FALSE	High	[R].YYDQICSIEPK.[F]	2xTMT6plex [N-Term; K11]; 1xCarbamidomethyl [C6]		1.33428e-05	0	1	2	1	Q8WUM4	Q8WUM4 [71-81]	0	1873.98	High	High	High	High	High	High	High	High	High	High	0.946	0.964	2.272	1.1	1.099	1.155	1.419	1.1	1.755	78.1	73.8	75.3	177.4	85.9	85.8	90.2	110.8	85.9	137	1	1	1	1	1	1	1
FALSE	High	[R].NLGIPLGQDAEEK.[I]	2xTMT6plex [N-Term; K13]		1.8831e-06	0	1	2	2	Q6NUK1	Q6NUK1 [50-62]	0	1842.04	High	High	High	High	High	High	High	High	High	High	1.079	1.17	0.758	1.101	0.974	0.914	0.973	0.628	0.605	108.7	117.2	127.1	82.4	119.6	105.9	99.3	105.8	68.2	65.7	2	2	2	2	2	2	2
FALSE	High	[K].MVEEGHFAAEDVASR.[V]	1xTMT6plex [N-Term]		1.49515e-05	0	1	1	1	P02549	P02549 [859-873]	0	1876.91	High	High	High	High	High	High	High	High	High	High	0.819	0.669	0.62	0.858	1.233	0.674	1.03	0.92	0.91	114.5	93.8	76.6	71	98.2	141.2	77.1	117.9	105.3	104.2	1	1	1	1	1	1	1
FALSE	High	[K].GHFFVEDQIYCEK.[H]	2xTMT6plex [N-Term; K13]; 1xCarbamidomethyl [C11]		9.30571e-07	0	1	1	4	O00151	O00151 [297-309]	0	2130.07	High	High	High	High	High	High	High	High	High	High	0.955	0.771	1.592	1.266	1.17	0.812	1.354	1.118	1.179	89.2	85.2	68.7	141.9	112.9	104.3	72.4	120.7	99.6	105.1	4	4	4	4	4	4	4
FALSE	High	[K].ENFMTVDQDGSGTVEHHELR.[Q]	1xTMT6plex [N-Term]		9.90288e-07	0	1	4	1	P28676	P28676 [126-145]	0	2530.18	High	High	High	High	High	High	High	High	High	High	1.181	0.792	0.838	0.929	1.287	0.968	0.64	1.298	1.247	98.2	116	77.8	82.3	91.3	126.4	95.1	62.9	127.5	122.5	1	1	1	1	1	1	1
FALSE	High	[R].HLLQAPVDDAQEILHSR.[F]	1xTMT6plex [N-Term]		2.50741e-07	0	1	2	3	Q15436	Q15436 [683-699]	0	2171.18	High	High	High	High	High	High	High	High	High	High	0.731	0.902	1.11	0.965	1.11	0.944	0.976	1.32	1.174	97.7	71.5	88.1	108.5	94.3	108.5	92.3	95.4	129	114.7	3	3	3	3	3	3	3
FALSE	High	[K].TYSTSYTLEDQDR.[E]	1xTMT6plex [N-Term]		1.8757e-07	0	1	1	1	Q9HAW7	Q9HAW7 [76-88]	0	1807.85	High	High	High	High	High	High	High	High	High	High	1.767	0.988	0.209	0.322	0.679	1.53	0.272	0.406	0.155	136.5	241.2	134.8	28.5	44	92.6	208.8	37.1	55.4	21.2	1	1	1	1	1	1	1
FALSE	High	[R].KDGSCGVAYVVQEPGDYEVSVK.[F]	3xTMT6plex [N-Term; K1; K22]; 1xCarbamidomethyl [C5]		3.77628e-07	0	1	5	1	P21333	P21333 [2289-2310]	1	3073.61	High	High	High	High	High	High	High	High	High	High	1.357	4.465	1.134	3.512	1.543	2.034	2.082	0.609	1.35	52.4	71.1	233.9	59.4	184	80.9	106.6	109.1	31.9	70.7	1	1	1	1	1	1	1
FALSE	High	[R].DSSCGTGYELTEDNSCK.[ED-]	2xTMT6plex [N-Term; K17]; 2xCarbamidomethyl [C4; C16]		9.02077e-07	0	2	4	1	P23142; B1AHL2	P23142 [245-261]; B1AHL2 [283-299]	0	2381.06	High	High	High	High	High	High	High	High	High	High	0.993	0.908	1.035	1.895	4.043	1.084	1.977	2.08	2.203	58.1	57.7	52.7	60.1	110.1	234.8	62.9	114.8	120.8	127.9	1	1	1	1	1	1	1
FALSE	High	[R].TSVQTEDDQLIAGQSAR.[A]	1xTMT6plex [N-Term]		1.06254e-05	0	1	5	1	P35221	P35221 [654-670]	0	2048.05	High	High	High	High	High	High	High	High	High	High	1.2	0.894	2.262	1.132	1.007	1.013	1.383	0.877	0.762	86.7	104	77.6	196.1	98.2	87.4	87.9	120	76.1	66.1	1	1	1	1	1	1	1
FALSE	High	[K].VYAYYNLEESCTR.[F]	1xTMT6plex [N-Term]; 1xCarbamidomethyl [C11]		9.95435e-07	0	1	1	10	P01024	P01024 [1479-1491]	0	1896.9	High	High	High	High	High	High	High	High	High	High	1.099	0.598	1.178	1.146	1.771	1.114	1.416	5.855	2.591	56.3	61.9	33.6	66.3	64.5	99.7	62.7	79.7	329.5	145.8	10	10	10	10	10	10	10
FALSE	High	[R].TNFDNDIALVR.[L]	1xTMT6plex [N-Term]		1.87722e-05	0	1	3	1	P09871	P09871 [524-534]	0	1506.81	High	High	High	High	High	High	High	High	High	High	0.923	0.619	0.779	1.002	1.731	0.75	1.186	1.651	1.209	92.2	85.1	57.1	71.8	92.3	159.6	69.1	109.3	152.2	111.4	1	1	1	1	1	1	1
FALSE	High	[K].EPALNEANLSNLK.[A]	2xTMT6plex [N-Term; K13]		8.30286e-07	0	1	1	8	Q06323	Q06323 [46-58]	0	1871.06	High	High	High	High	High	High	High	High	High	High	0.913	0.665	1.348	0.621	0.872	0.918	0.927	0.649	0.954	112.8	103	75	152	70.1	98.3	103.5	104.5	73.2	107.6	8	8	8	8	8	8	8
FALSE	High	[K].EASMVITESPAALQLR.[Y]	1xTMT6plex [N-Term]		2.91413e-07	0	1	1	5	P27105	P27105 [236-251]	0	1945.06	High	High	High	High	High	High	High	High	High	High	0.638	0.476	1.691	1.017	1.301	0.531	1.364	0.887	1.774	93.6	59.8	44.6	158.4	95.3	121.8	49.7	127.7	83.1	166.1	5	5	5	5	5	5	5
FALSE	High	[K].EASMVITESPAALQLR.[Y]	1xTMT6plex [N-Term]; 1xOxidation [M4]		6.33668e-05	0	1	1	1	P27105	P27105 [236-251]	0	1961.06	High	High	High	High	High	High	High	High	High	High	1.154	1.221	0.992	1.224	1.429	0.993	1.006	1.338	1.547	84	96.9	102.6	83.3	102.8	120	83.4	84.5	112.4	130	1	1	1	1	1	1	1
FALSE	High	[R].ELISNASDALEK.[L]	2xTMT6plex [N-Term; K12]		2.63736e-06	0	1	1	2	Q12931	Q12931 [115-126]	0	1747.98	High	High	High	High	High	High	High	High	High	High	0.926	0.796	0.516	0.9	0.738	0.798	0.482	0.277	0.271	149.1	138.1	118.8	76.9	134.2	110.1	119	71.9	41.4	40.5	2	2	2	2	2	2	2
FALSE	High	[R].SQVMDEATALQLR.[E]	1xTMT6plex [N-Term]		7.7217e-07	0	1	1	2	Q15149	Q15149 [4037-4049]	0	1690.9	High	High	High	High	High	High	High	High	High	High	1.275	1.529	1.173	1.451	1.339	1.173	1.602	0.891	1.024	80.3	102.4	122.8	94.2	116.5	107.5	94.2	128.6	71.5	82.2	2	2	2	2	2	2	2
FALSE	High	[R].QLELEVQQLR.[A]	1xTMT6plex [N-Term]		7.54279e-05	0	1	2	2	Q92817	Q92817 [1404-1413]	0	1484.86	High	High	High	High	High	High	High	High	High	High	1.251	2.371	5.517	0.994	1.247	1.904	1.778	2.219	0.754	52.5	65.7	124.5	289.9	52.2	65.5	100	93.4	116.6	39.6	2	2	2	2	2	2	2
FALSE	High	[K].GNSLQEILER.[T]	1xTMT6plex [N-Term]		5.92768e-05	0	1	3	1	A0A024R4E5	A0A024R4E5 [315-324]	0	1387.77	High	High	High	High	High	High	High	High	High	High	1.122	0.614	5.753	0.947	1.098	1.018	1.658	3.028	5.838	45.3	50.8	27.8	260.6	42.9	49.8	46.1	75.1	137.2	264.4	1	1	1	1	1	1	1
FALSE	High	[R].DLNPDVNVFQR.[K]	1xTMT6plex [N-Term]		1.09606e-05	0	1	6	3	Q93050	Q93050 [39-49]	0	1545.82	High	High	High	High	High	High	High	High	High	High	1.053	1.07	0.863	1.035	0.985	0.969	0.859	0.65	0.715	108.7	114.5	116.3	93.8	112.5	107.1	105.3	93.4	70.7	77.7	3	3	3	3	3	3	3
FALSE	High	[K].GGGGYTCQSGSGWDEFTK.[H]	2xTMT6plex [N-Term; K18]; 1xCarbamidomethyl [C7]		2.23312e-10	0	1	1	3	P15924	P15924 [168-185]	0	2352.1	High	High	High	High	High	High	High	High	High	High	1.235	1.771	4.141	1.003	1.229	0.933	1.45	0.874	0.196	72.3	89.3	128	299.3	72.5	88.9	67.5	104.9	63.2	14.2	3	3	3	3	3	3	3
FALSE	High	[K].TQPPEDISCIAWNR.[Q]	1xTMT6plex [N-Term]; 1xCarbamidomethyl [C9]		7.82838e-06	0	1	4	2	D6REX3	D6REX3 [165-178]	0	1915.95	High	High	High	High	High	High	High	High	High	High	1.132	0.919	1.595	1.184	1.508	1.145	1.809	1.883	2.399	68.6	77.7	63.1	109.5	81.3	103.5	78.5	124.1	129.2	164.6	2	2	2	2	2	2	2
FALSE	High	[K].SLTNDWEDHLAVK.[H]	2xTMT6plex [N-Term; K13]		1.52446e-07	0	2	2	12	P07900; P08238	P07900 [315-327]; P08238 [307-319]	0	1986.07	High	High	High	High	High	High	High	High	High	High	0.958	1.211	0.985	1.329	0.878	1.413	0.815	0.892	0.753	97.7	93.6	118.3	96.2	129.9	85.8	138.1	79.6	87.1	73.6	12	12	12	12	12	12	12
FALSE	High	[K].DGVGMVEYLR.[K]	1xTMT6plex [N-Term]		8.83809e-05	0	1	2	1	Q13242	Q13242 [145-154]	0	1367.72	High	High	High	High	High	High	High	High	High	High	0.8	0.759	1.388	1.087	1.076	0.894	1.425	1.105	1.145	93.6	74.9	71.1	130	101.8	100.8	83.7	133.5	103.4	107.2	1	1	1	1	1	1	1
FALSE	High	[K].FATVEVTDKPVDEALR.[E]	2xTMT6plex [N-Term; K9]		1.98575e-07	0	1	2	1	Q9NRV9	Q9NRV9 [41-56]	0	2248.26	High	High	High	High	High	High	High	High	High	High	0.78	0.751	0.859	0.965	1.329	0.982	1.288	1.358	1.129	95.8	74.7	71.9	82.2	92.4	127.3	94.1	123.4	130.1	108.1	1	1	1	1	1	1	1
FALSE	High	[K].ATNVVMNYSEIESK.[V]	2xTMT6plex [N-Term; K14]		4.72452e-08	0	1	1	3	Q14677	Q14677 [14-27]	0	2043.08	High	High	High	High	High	High	High	High	High	High	1.108	0.902	0.829	0.803	0.891	1.02	0.707	0.659	0.612	117.2	129.9	105.8	97.2	94.1	104.5	119.6	82.8	77.2	71.7	3	3	3	3	3	3	3
FALSE	High	[R].DMVGIAQTGSGK.[T]	2xTMT6plex [N-Term; K12]		3.81024e-06	0	1	3	2	A0A1W2PQ51	A0A1W2PQ51 [210-221]	0	1621.9	High	High	High	High	High	High	High	High	High	High	0.884	0.723	3.287	1.094	1.149	0.887	1.429	1.574	2.647	68.1	60.2	49.3	224	74.6	78.3	60.4	97.4	107.3	180.4	2	2	2	2	2	2	2
FALSE	High	[R].KLDNTTAAVQELGR.[E]	2xTMT6plex [N-Term; K1]		2.75573e-08	0	1	1	1	Q15075	Q15075 [1319-1332]	1	1974.14	High	High	High	High	High	High	High	High	High	High	1.339	1.124	2.052	1.538	1.698	2.4	1.915	1.735	1.447	61.5	82.4	69.2	126.3	94.6	104.5	147.7	117.9	106.8	89.1	1	1	1	1	1	1	1
FALSE	High	[R].LAVQQVEEAQQLR.[E]	1xTMT6plex [N-Term]		2.34402e-07	0	1	2	1	O00461	O00461 [416-428]	0	1740.98	High	High	High	High	High	High	High	High	High	High	0.906	0.789	0.948	1.112	1.22	0.894	1.358	0.707	1.398	96.8	87.7	76.4	91.8	107.6	118.1	86.5	131.4	68.5	135.3	1	1	1	1	1	1	1
FALSE	High	[R].EAYPGDVFYLHSR.[L]	1xTMT6plex [N-Term]		1.31694e-06	0	1	1	5	P25705	P25705 [335-347]	0	1782.9	High	High	High	High	High	High	High	High	High	High	0.915	0.765	2.15	1.111	1.211	0.905	1.595	1.965	1.926	73.8	67.6	56.5	158.8	82.1	89.4	66.8	117.8	145.1	142.2	5	5	5	5	5	5	5
FALSE	High	[R].TNAENEFVTIK.[K]	2xTMT6plex [N-Term; K11]		2.36879e-05	0	1	1	2	P04264	P04264 [278-288]	0	1723.96	High	High	High	High	High	High	High	High	High	High	0.551	0.489	0.248	0.5	0.396	0.405	0.246	0.425	0.542	208.3	114.7	101.8	51.6	104.1	82.4	84.4	51.3	88.6	112.9	2	2	2	2	2	2	2
FALSE	High	[K].DIQVASNEILR.[D]	1xTMT6plex [N-Term]		7.62828e-06	0	1	1	3	P49961	P49961 [269-279]	0	1486.84	High	High	High	High	High	High	High	High	High	High	0.939	0.765	0.53	0.946	0.871	0.833	0.727	0.592	0.666	127.1	119.3	97.2	67.4	120.3	110.7	105.9	92.3	75.2	84.6	3	3	3	3	3	3	3
FALSE	High	[K].GAGTGGLGLTVEGPCEAK.[I]	2xTMT6plex [N-Term; K18]; 1xCarbamidomethyl [C15]		1.79222e-08	0	2	3	2	O75369; Q14315	O75369 [1067-1084]; Q14315 [1089-1106]	0	2132.14	High	High	High	High	High	High	High	High	High	High	1.418	1.439	5.847	4.306	2.16	1.808	4.91	3.03	2.838	34.8	49.3	50	203.3	149.7	75.1	62.9	170.8	105.4	98.7	2	2	2	2	2	2	2
FALSE	High	[R].IASLEVENQSLR.[G]	1xTMT6plex [N-Term]		3.00216e-06	0	1	13	6	E9PRY8	E9PRY8 [500-511]	0	1587.89	High	High	High	High	High	High	High	High	High	High	1.001	1.076	0.853	1.232	1.04	1.191	1.044	0.492	0.872	102	102.1	109.8	87	125.7	106.1	121.5	106.6	50.2	89	6	6	6	6	6	6	6
FALSE	High	[K].QGFNVVVESGAGEASK.[F]	2xTMT6plex [N-Term; K16]		5.74649e-07	0	1	3	1	Q13423	Q13423 [85-100]	0	2037.1	High	High	High	High	High	High	High	High	High	High	0.834	1.08	1.625	1.266	1.027	1.173	1.796	1.279	1.306	80.7	67.3	87.2	131.2	102.2	83	94.7	145	103.3	105.5	1	1	1	1	1	1	1
FALSE	High	[K].DYTSGAMLTGELK.[K]	2xTMT6plex [N-Term; K13]		1.54035e-07	0	1	1	4	P23381	P23381 [419-431]	0	1843.99	High	High	High	High	High	High	High	High	High	High	0.899	0.87	8.204	0.855	1.826	1.304	1.102	1.292	1.246	53.8	48.4	46.8	441.1	46	98.2	70.1	59.3	69.5	67	4	4	4	4	4	4	4
FALSE	High	[R].APSVANVGSHCDLSLK.[I]	2xTMT6plex [N-Term; K16]; 1xCarbamidomethyl [C11]		7.13159e-06	0	1	3	1	P21333	P21333 [2150-2165]	0	2113.15	High	High	High	High	High	High	High	High	High	High	1.219	3.351	1.414	2.488	1.272	1.421	1.854	1.306	1.229	60.4	73.6	202.4	85.4	150.3	76.8	85.8	112	78.9	74.2	1	1	1	1	1	1	1
FALSE	High	[R].QLVHELDEAEYR.[D]	1xTMT6plex [N-Term]		2.46553e-06	0	1	2	5	Q06323	Q06323 [199-210]	0	1730.89	High	High	High	High	High	High	High	High	High	High	0.974	0.868	1.526	0.884	1.09	1.109	1.243	0.752	0.964	96.1	93.5	83.4	146.6	84.9	104.7	106.5	119.4	72.2	92.6	5	5	5	5	5	5	5
FALSE	High	[R].QVQSLTCEVDALK.[G]	2xTMT6plex [N-Term; K13]; 1xCarbamidomethyl [C7]		3.67967e-07	0	1	3	12	P08670	P08670 [322-334]	0	1949.08	High	High	High	High	High	High	High	High	High	High	0.685	0.482	0.608	1.063	1.214	0.81	1.447	1.498	1.044	101.5	69.5	49	61.7	107.9	123.2	82.2	146.9	152.1	106	12	12	12	12	12	12	12
FALSE	High	[R].QFVTATDVVR.[G]	1xTMT6plex [N-Term]		8.61528e-05	0	1	1	2	P13796	P13796 [348-357]	0	1364.77	High	High	High	High	High	High	High	High	High	High	0.719	0.527	1.653	1.017	1.204	1.069	2.713	1.24	4.629	63.4	45.6	33.4	104.8	64.5	76.3	67.8	172	78.7	293.5	2	2	2	2	2	2	2
FALSE	High	[K].VYACEVTHQGLSSPVTK.[S]	2xTMT6plex [N-Term; K17]; 1xCarbamidomethyl [C4]		6.97719e-09	0	1	1	7	P01834	P01834 [84-100]	0	2334.25	High	High	High	High	High	High	High	High	High	High	1.173	0.502	0.93	1.163	1.666	1.309	1.86	6.86	2.327	53.2	62.4	26.7	49.5	61.9	88.6	69.7	99	365.1	123.9	7	7	7	7	7	7	7
FALSE	High	[R].EAVQELCSEYR.[H]	1xTMT6plex [N-Term]; 1xCarbamidomethyl [C7]		8.5488e-06	0	1	2	2	Q9NQ38	Q9NQ38 [561-571]	0	1612.78	High	High	High	High	High	High	High	High	High	High	0.97	1.737	0.467	0.604	0.317	1.887	0.442	0.439	0.189	124.2	120.4	215.6	58	75	39.4	234.4	54.9	54.6	23.5	2	2	2	2	2	2	2
FALSE	High	[K].ATAVVDGAFK.[E]	2xTMT6plex [N-Term; K10]		9.83727e-05	0	1	2	7	P32119	P32119 [17-26]	0	1436.85	High	High	High	High	High	High	High	High	High	High	0.539	0.499	0.313	0.635	1.1	0.574	0.786	0.533	0.48	154.8	83.4	77.3	48.4	98.3	170.3	88.9	121.7	82.6	74.4	7	7	7	7	7	7	7
FALSE	High	[K].VEYTLGEESEAPGQR.[A]	1xTMT6plex [N-Term]		3.53021e-07	0	1	5	1	Q04637	Q04637 [1422-1436]	0	1893.94	High	High	High	High	High	High	High	High	High	High	0.92	0.685	2.071	0.947	0.982	0.956	1.286	1.037	1.277	89.6	82.5	61.3	185.5	84.9	88	85.7	115.2	92.9	114.4	1	1	1	1	1	1	1
FALSE	High	[R].LLEEENQESLR.[S]	1xTMT6plex [N-Term]		1.04617e-05	0	1	1	1	P48681	P48681 [883-893]	0	1588.84	High	High	High	High	High	High	High	High	High	High	0.832	0.755	0.762	1.531	1.172	1.152	1.276	1.339	1.242	90.4	75.2	68.2	68.9	138.4	105.9	104.1	115.4	121.1	112.3	1	1	1	1	1	1	1
FALSE	High	[K].TIVYLDGSSQSCR.[F]	1xTMT6plex [N-Term]; 1xCarbamidomethyl [C12]		7.057e-05	0	1	3	2	P21589	P21589 [342-354]	0	1714.86	High	High	High	High	High	High	High	High	High	High	0.871	0.882	0.498	0.866	0.762	0.945	0.754	1.325	0.729	115.9	100.9	102.2	57.6	100.3	88.3	109.4	87.4	153.5	84.5	2	2	2	2	2	2	2
FALSE	High	[K].VSDATGQMNLTK.[V]	2xTMT6plex [N-Term; K12]		6.01108e-06	0	1	1	3	P40121	P40121 [254-265]	0	1722.95	High	High	High	High	High	High	High	High	High	High	0.948	0.834	3.618	1.08	1.302	1.21	3.633	1.618	5.022	49.3	46.8	41.2	178.5	53.3	64.3	59.7	179.3	79.8	247.8	3	3	3	3	3	3	3
FALSE	High	[K].ENITIVDISR.[K]	1xTMT6plex [N-Term]		6.94935e-05	0	1	3	2	Q9H061	Q9H061 [10-19]	0	1388.79	High	High	High	High	High	High	High	High	High	High	0.995	0.863	0.909	1.047	0.894	0.894	0.923	0.939	0.977	105.9	105.4	91.4	96.3	110.9	94.7	94.7	97.8	99.5	103.5	2	2	2	2	2	2	2
FALSE	High	[R].EAGDVCYADVYR.[D]	1xTMT6plex [N-Term]; 1xCarbamidomethyl [C6]		1.00893e-05	0	1	3	1	J3KTL2	J3KTL2 [143-154]	0	1646.77	High	High	High	High	High	High	High	High	High	High	1.189	1.201	2.461	1.056	1.034	1.196	1.371	1.886	2.207	68.5	81.4	82.2	168.6	72.3	70.8	81.9	93.9	129.2	151.2	1	1	1	1	1	1	1
FALSE	High	[R].FLLSESGSGK.[G]	2xTMT6plex [N-Term; K10]		9.06655e-05	0	1	1	2	P19367	P19367 [442-451]	0	1482.86	High	High	High	High	High	High	High	High	High	High	1.19	0.95	0.525	1.059	1.085	1.02	0.974	0.981	0.584	106.7	127.1	101.4	56	113	115.8	108.9	103.9	104.7	62.4	2	2	2	2	2	2	2
FALSE	High	[R].GATQQILDEAER.[S]	1xTMT6plex [N-Term]		2.94057e-06	0	1	3	1	P78371	P78371 [377-388]	0	1559.82	High	High	High	High	High	High	High	High	High	High	0.909	0.731	0.751	1.055	0.989	1.152	1	1.491	0.926	100	90.8	73.1	75.1	105.5	98.9	115.2	99.9	149.1	92.6	1	1	1	1	1	1	1
FALSE	High	[K].QAIELSPDNQYVK.[V]	2xTMT6plex [N-Term; K13]		7.50428e-05	0	1	1	1	O14879	O14879 [198-210]	0	1963.09	High	High	High	High	High	High	High	High	High	High	0.933	0.576	4.492	0.497	0.967	0.746	0.657	0.597	0.899	88	82.1	50.7	395.3	43.8	85.1	65.6	57.8	52.5	79.1	1	1	1	1	1	1	1
FALSE	High	[R].VDQSAVGFEYQGK.[T]	2xTMT6plex [N-Term; K13]		1.68018e-06	0	1	1	4	Q14247	Q14247 [132-144]	0	1886.01	High	High	High	High	High	High	High	High	High	High	1.306	1.348	1.352	0.858	0.981	1.291	1.106	0.779	0.783	92.6	120.9	124.8	125.1	79.4	90.8	119.5	102.3	72.1	72.5	4	4	4	4	4	4	4
FALSE	High	[K].ADYSGMSSGSGLYAQK.[F]	2xTMT6plex [N-Term; K16]		3.48358e-09	0	2	2	2	Q9UIV8; A0A0A0MQW3	Q9UIV8 [314-329]; A0A0A0MQW3 [323-338]	0	2080.04	High	High	High	High	High	High	High	High	High	High	1.067	2.444	0.997	1.017	0.968	2.162	0.815	0.506	0.243	89.1	95.1	217.8	88.9	90.7	86.3	192.7	72.6	45.1	21.7	2	2	2	2	2	2	2
FALSE	High	[K].EITALAPSTMK.[I]	2xTMT6plex [N-Term; K11]		7.62828e-06	0	3	7	22	P60709; P62736; P68133	P60709 [316-326]; P62736 [318-328]; P68133 [318-328]	0	1619.94	High	High	High	High	High	High	High	High	High	High	1.695	1.763	0.673	1.552	0.952	1.148	0.904	0.484	0.799	91.2	154.5	160.7	61.3	141.5	86.8	104.7	82.4	44.1	72.9	22	22	22	22	22	22	22
FALSE	High	[K].ETVNETGFQLK.[EA]	2xTMT6plex [N-Term; K11]		1.57453e-05	0	1	2	1	O95219	O95219 [189-199]	0	1723.96	High	High	High	High	High	High	High	High	High	High	1.262	0.829	1.098	0.948	1.203	1.11	0.86	1.773	0.83	91.6	115.6	76	100.6	86.8	110.3	101.7	78.8	162.5	76.1	1	1	1	1	1	1	1
FALSE	High	[R].LNPTWNHPDQDTEAGFK.[R]	2xTMT6plex [N-Term; K17]		1.0736e-05	0	1	2	1	Q9HB07	Q9HB07 [202-218]	0	2428.23	High	High	High	High	High	High	High	High	High	High	0.888	0.869	0.859	2.376	0.988	1.025	0.88	1.042	1.004	91.5	81.3	79.5	78.6	217.3	90.4	93.8	80.5	95.3	91.8	1	1	1	1	1	1	1
FALSE	High	[R].SCMLTGTPESVQSAK.[R]	2xTMT6plex [N-Term; K15]; 1xCarbamidomethyl [C2]		2.65386e-05	0	1	3	1	E9PEB5	E9PEB5 [147-161]	0	2054.07	High	High	High	High	High	High	High	High	High	High	0.913	0.93	1.831	1.408	1.97	1.212	2.22	1.73	2.313	64.4	58.8	59.9	117.9	90.7	126.9	78.1	143	111.4	149	1	1	1	1	1	1	1
FALSE	High	[K].DKGEYTLVVK.[W]	3xTMT6plex [N-Term; K2; K10]		3.43513e-05	0	1	4	6	P21333	P21333 [2622-2631]	1	1839.12	High	High	High	High	High	High	High	High	High	High	1.356	2.723	1.23	2.749	1.252	1.463	2.049	0.691	1.466	62.6	84.9	170.4	77	172	78.3	91.6	128.2	43.3	91.8	6	6	6	6	6	6	6
FALSE	High	[K].HLEINPDHSIIETLR.[Q]	1xTMT6plex [N-Term]		2.29851e-08	0	1	1	5	P07900	P07900 [633-647]	0	2016.11	High	High	High	High	High	High	High	High	High	High	0.984	1.213	1.057	1.471	0.965	1.304	0.977	0.703	0.891	94.7	93.1	114.8	100.1	139.2	91.3	123.4	92.5	66.6	84.3	5	5	5	5	5	5	5
FALSE	High	[R].DLKPGNLAVNEDCELK.[I]	3xTMT6plex [N-Term; K3; K16]; 1xCarbamidomethyl [C13]		3.80448e-09	0	1	4	1	O15264	O15264 [150-165]	0	2502.38	High	High	High	High	High	High	High	High	High	High	0.952	0.968	1.694	0.943	0.736	1.229	0.77	0.833	0.525	103.6	98.7	100.3	175.6	97.7	76.3	127.4	79.8	86.3	54.4	1	1	1	1	1	1	1
FALSE	High	[R].EAGAGGLSIAVEGPSK.[A]	2xTMT6plex [N-Term; K16]		9.96605e-08	0	2	3	2	O75369; Q14315	O75369 [2220-2235]; Q14315 [2341-2356]	0	1901.07	High	High	High	High	High	High	High	High	High	High	1.144	1.496	3.818	2.327	1.612	1.166	3.209	1.856	2.053	50.8	58.1	76	194	118.2	81.9	59.3	163	94.3	104.3	2	2	2	2	2	2	2
FALSE	High	[R].QLYVLGHEAMK.[R]	2xTMT6plex [N-Term; K11]		9.8315e-06	0	1	6	1	P22314	P22314 [58-68]	0	1747	High	High	High	High	High	High	High	High	High	High	1	0.886	0.898	0.998	0.993	1.197	0.854	0.616	0.813	108.1	108	95.7	97.1	107.8	107.3	129.4	92.3	66.6	87.8	1	1	1	1	1	1	1
FALSE	High	[K].VAPGYYTLTADQDAR.[G]	1xTMT6plex [N-Term]		4.55616e-08	0	1	1	1	P16144	P16144 [916-930]	0	1869.95	High	High	High	High	High	High	High	High	High	High	0.908	0.476	1.651	1.207	1.168	0.623	1.01	0.78	0.45	107.8	97.9	51.3	178.1	130.2	125.9	67.2	108.9	84.1	48.6	1	1	1	1	1	1	1
FALSE	High	[R].YVMTTTTLER.[T]	1xTMT6plex [N-Term]		9.39617e-05	0	1	3	1	P05198	P05198 [235-244]	0	1443.77	High	High	High	High	High	High	High	High	High	High	0.99	0.825	0.712	1.107	0.851	1.099	1.048	0.68	0.866	109	107.9	89.9	77.6	120.6	92.7	119.7	114.2	74.1	94.4	1	1	1	1	1	1	1
FALSE	High	[K].QPELPEQQMGQLK.[H]	2xTMT6plex [N-Term; K13]		1.61194e-06	0	1	1	5	P07476	P07476 [302-314]	0	1984.09	High	High	High	High	High	High	High	High	High	High	1.018	4.833	1.136	0.806	0.54	2.952	0.841	0.373	0.173	73.1	74.4	353.5	83.1	59	39.5	215.9	61.5	27.3	12.7	5	5	5	5	5	5	5
FALSE	High	[R].LDIDSPPITAR.[N]	1xTMT6plex [N-Term]		1.10747e-05	0	1	10	11	P14618	P14618 [33-43]	0	1426.81	High	High	High	High	High	High	High	High	High	High	0.829	0.79	3.554	1.589	1.487	0.825	3.002	1.758	3.218	55.4	45.9	43.8	196.9	88	82.4	45.7	166.3	97.4	178.3	11	11	11	11	11	11	11
FALSE	High	[K].GPCVSENEIGTGGTCQWK.[I]	2xTMT6plex [N-Term; K18]; 2xCarbamidomethyl [C3; C15]		2.71015e-07	0	1	2	1	Q15436	Q15436 [430-447]	0	2438.18	High	High	High	High	High	High	High	High	High	High	0.93	0.738	1.301	1.088	1.328	0.918	1.385	0.695	1.691	90.3	84	66.6	117.4	98.3	119.9	82.9	125.1	62.8	152.7	1	1	1	1	1	1	1
FALSE	High	[K].NPIMSQCFDR.[S]	1xTMT6plex [N-Term]; 1xCarbamidomethyl [C7]		7.54279e-05	0	1	2	2	O00159	O00159 [579-588]	0	1496.72	High	High	High	High	High	High	High	High	High	High	1.193	1.164	0.542	1.261	0.792	1.185	0.905	0.704	0.67	106.2	126.7	123.6	57.5	133.9	84.1	125.9	96.1	74.8	71.2	2	2	2	2	2	2	2
FALSE	High	[K].VTADVINAAEK.[L]	2xTMT6plex [N-Term; K11]		1.93637e-05	0	1	2	3	O43175	O43175 [59-69]	0	1588.93	High	High	High	High	High	High	High	High	High	High	1.009	1.106	0.863	1.264	1.225	0.874	0.765	0.701	0.736	104.8	105.8	115.9	90.5	132.4	128.3	91.5	80.2	73.5	77.1	3	3	3	3	3	3	3
FALSE	High	[R].VTMESALTAR.[D]	1xTMT6plex [N-Term]		5.29419e-05	0	1	3	2	O00159	O00159 [34-43]	0	1307.72	High	High	High	High	High	High	High	High	High	High	1.01	0.975	0.79	1.216	0.964	1.191	1.19	1.036	1.244	94.2	95.2	91.9	74.4	114.5	90.9	112.2	112.1	97.6	117.2	2	2	2	2	2	2	2
FALSE	High	[R].AEFSAGAWSEPR.[K]	1xTMT6plex [N-Term]		8.41702e-06	0	1	1	2	Q8N6S5	Q8N6S5 [57-68]	0	1536.76	High	High	High	High	High	High	High	High	High	High	1.003	0.776	0.693	0.875	1.018	0.924	0.872	0.783	0.813	114.2	114.6	88.6	79.1	99.9	116.2	105.6	99.6	89.4	92.8	2	2	2	2	2	2	2
FALSE	High	[K].SVFPEQANNNEWAR.[Y]	1xTMT6plex [N-Term]		6.66721e-06	0	1	1	1	O43242	O43242 [274-287]	0	1890.93	High	High	High	High	High	High	High	High	High	High	0.817	0.965	0.934	1.016	0.899	1.059	1.021	0.516	0.856	110.1	90	106.3	102.8	111.8	99	116.6	112.4	56.8	94.2	1	1	1	1	1	1	1
FALSE	High	[K].RPSQAEEQALSMDFK.[T]	2xTMT6plex [N-Term; K15]		3.71279e-06	0	1	5	1	F5H757	F5H757 [293-307]	0	2195.15	High	High	High	High	High	High	High	High	High	High	1.276	1.158	0.803	1.051	0.926	0.855	0.647	0.637	0.585	111.9	142.7	129.6	89.8	117.6	103.6	95.6	72.4	71.3	65.4	1	1	1	1	1	1	1
FALSE	High	[R].IMNVIGEPIDER.[G]	1xTMT6plex [N-Term]		4.87605e-05	0	1	3	3	P06576	P06576 [144-155]	0	1614.87	High	High	High	High	High	High	High	High	High	High	1.028	0.793	0.508	0.895	1.029	0.755	0.737	0.638	0.445	127.8	131.3	101.3	64.9	114.3	131.5	96.4	94.2	81.5	56.9	3	3	3	3	3	3	3
FALSE	High	[K].EHLMLEEELR.[N]	1xTMT6plex [N-Term]		9.06655e-05	0	1	1	4	P15924	P15924 [1716-1725]	0	1527.8	High	High	High	High	High	High	High	High	High	High	1.184	1.609	2.464	1.144	1.069	1.153	1.197	0.943	1.188	77.2	91.4	124.2	190.2	88.3	82.6	89.1	92.5	72.8	91.7	4	4	4	4	4	4	4
FALSE	High	[K].GQYDEEEMTMQQAK.[R]	2xTMT6plex [N-Term; K14]		1.48743e-05	0	1	1	1	P32926	P32926 [31-44]	0	2146.02	High	High	High	High	High	High	High	High	High	High	0.838	1.201	1.897	0.782	0.68	1.057	1.146	1.131	1.495	89.1	74.6	107	169	69.7	60.6	94.2	102.1	100.8	133.1	1	1	1	1	1	1	1
FALSE	High	[R].SLGFCDTTNK.[G]	2xTMT6plex [N-Term; K10]; 1xCarbamidomethyl [C5]		3.56139e-05	0	1	2	2	P02745	P02745 [186-195]	0	1600.84	High	High	High	High	High	High	High	High	High	High	0.969	0.806	2.944	1.331	1.323	0.908	1.662	5.602	3.803	49.1	47.6	39.6	144.7	65.4	65	44.6	81.7	275.3	186.9	2	2	2	2	2	2	2
FALSE	High	[K].GSITISAEEIK.[D]	2xTMT6plex [N-Term; K11]		8.0615e-05	0	1	5	2	O75131	O75131 [126-136]	0	1605.95	High	High	High	High	High	High	High	High	High	High	0.902	0.873	0.982	0.996	0.899	0.831	1.024	0.816	1.103	106.1	95.6	92.6	104.2	105.7	95.3	88.1	108.7	86.6	117	2	2	2	2	2	2	2
FALSE	High	[K].DTQLQQIVDK.[T]	2xTMT6plex [N-Term; K10]		3.00391e-05	0	1	4	2	H7BYZ3	H7BYZ3 [116-125]	0	1645.95	High	High	High	High	High	High	High	High	High	High	0.844	0.756	0.7	1.008	1.086	0.841	0.896	0.728	0.939	113.7	96	85.9	79.6	114.6	123.4	95.6	101.9	82.7	106.7	2	2	2	2	2	2	2
FALSE	High	[K].VAQLEAQCQEPCKDTVQIHDITGKDCQDIANK.[G]	4xTMT6plex [N-Term; K13; K24; K32]; 3xCarbamidomethyl [C8; C12; C26]		1.65426e-06	0	1	3	1	P02679	P02679 [154-185]	2	4629.39	High	High	High	High	High	High	High	High	High	High	1.132	0.411	3.452	1.407	1.789	0.605	5.154	1.966	7.887	40.3	45.7	16.6	139.2	56.7	72.1	24.4	207.8	79.2	318	1	1	1	1	1	1	1
FALSE	High	[R].INPDGSQSVVEVPYAR.[S]	1xTMT6plex [N-Term]		4.10749e-08	0	1	4	2	F8W031	F8W031 [58-73]	0	1960.03	High	High	High	High	High	High	High	High	High	High	0.904	0.92	0.745	0.824	0.995	0.814	0.925	0.696	0.842	115.4	104.3	106.2	86	95.1	114.8	94	106.7	80.3	97.1	2	2	2	2	2	2	2
FALSE	High	[K].EQSELVAQALK.[A]	2xTMT6plex [N-Term; K11]		1.30695e-05	0	1	1	2	O75165	O75165 [2120-2130]	0	1673.98	High	High	High	High	High	High	High	High	High	High	0.936	0.91	1.619	1.146	1.113	1.01	1.621	0.931	1.908	82	76.8	74.6	132.8	94	91.3	82.9	132.9	76.4	156.4	2	2	2	2	2	2	2
FALSE	High	[K].QEELQQLEQQR.[R]	1xTMT6plex [N-Term]		4.05116e-05	0	1	2	1	Q15149	Q15149 [2707-2717]	0	1657.87	High	High	High	High	High	High	High	High	High	High	1.018	1.211	0.967	1.447	1.225	0.923	1.658	0.804	1.246	87	88.5	105.3	84.1	125.8	106.5	80.3	144.2	69.9	108.4	1	1	1	1	1	1	1
FALSE	High	[K].LLETECPQYIR.[K]	1xTMT6plex [N-Term]; 1xCarbamidomethyl [C6]		2.62659e-05	0	1	1	7	P05109	P05109 [37-47]	0	1650.87	High	High	High	High	High	High	High	High	High	High	0.892	1.343	1.021	0.929	0.585	1.428	0.662	0.16	0.457	118	105.2	158.5	120.4	109.6	69	168.4	78.1	18.9	53.9	7	7	7	7	7	7	7
FALSE	High	[R].RDDGTGQLLLPLSDAR.[K]	1xTMT6plex [N-Term]		2.63736e-06	0	1	1	3	Q15149	Q15149 [4003-4018]	1	1956.07	High	High	High	High	High	High	High	High	High	High	0.94	0.86	0.972	1.005	1.149	0.967	1.07	0.861	1.123	100.5	94.5	86.4	97.8	101	115.5	97.2	107.6	86.6	113	3	3	3	3	3	3	3
FALSE	High	[R].AEELSFVAGAPR.[A]	1xTMT6plex [N-Term]		6.53049e-06	0	1	4	2	Q13683	Q13683 [320-331]	0	1475.81	High	High	High	High	High	High	High	High	High	High	1.099	0.956	0.58	1.307	0.993	0.958	0.733	0.59	0.689	112.3	123.5	107.4	65.2	146.7	111.5	107.6	82.3	66.3	77.3	2	2	2	2	2	2	2
FALSE	High	[K].EYAEDDNIYQQK.[I]	2xTMT6plex [N-Term; K12]		5.36362e-06	0	1	5	2	J3KR44	J3KR44 [60-71]	0	1973.99	High	High	High	High	High	High	High	High	High	High	0.97	1.315	0.767	0.858	0.762	1.159	0.698	0.441	0.557	117.3	113.8	154.2	90	100.6	89.3	135.9	81.9	51.7	65.3	2	2	2	2	2	2	2
FALSE	High	[K].DFMIQGGDFTR.[G]	1xTMT6plex [N-Term]		6.6021e-05	0	1	1	5	P23284	P23284 [99-109]	0	1515.75	High	High	High	High	High	High	High	High	High	High	0.985	0.765	2.831	1.415	1.025	1.394	2.655	1.736	3.186	58.9	58	45	166.6	83.3	60.3	82	156.3	102.2	187.5	5	5	5	5	5	5	5
FALSE	High	[R].QDAQDLYEAGEK.[K]	2xTMT6plex [N-Term; K12]		5.14587e-06	0	1	2	2	P09525	P09525 [173-184]	0	1824.94	High	High	High	High	High	High	High	High	High	High	0.963	0.809	0.964	1.075	1.352	0.908	1.054	0.735	0.978	101.7	97.9	82.3	98	109.2	137.4	92.3	107.2	74.7	99.4	2	2	2	2	2	2	2
FALSE	High	[R].KESLDVYELDAK.[Q]	3xTMT6plex [N-Term; K1; K12]		7.58887e-06	0	1	12	1	Q13510	Q13510 [299-310]	1	2097.2	High	High	High	High	High	High	High	High	High	High	1.141	1.04	1.036	1.035	1.102	1.062	1.353	0.783	1.389	91.4	104.3	95.1	94.7	94.6	100.7	97.1	123.6	71.5	126.9	1	1	1	1	1	1	1
FALSE	High	[K].SGLQGYDMSTFIR.[R]	1xTMT6plex [N-Term]		8.27022e-05	0	1	4	1	Q13492	Q13492 [113-125]	0	1703.86	High	High	High	High	High	High	High	High	High	High	1.148	2.622	0.406	2.615	1.001	1.723	0.708	0.662	0.458	81	93	212.5	32.9	211.8	81.1	139.6	57.4	53.6	37.1	1	1	1	1	1	1	1
FALSE	High	[K].GCWDSIHVVEVQEK.[S]	2xTMT6plex [N-Term; K14]; 1xCarbamidomethyl [C2]		1.26699e-05	0	1	4	2	B1AK88	B1AK88 [175-188]	0	2144.12	High	High	High	High	High	High	High	High	High	High	1.093	0.898	0.928	1.142	1.099	1.151	1.218	0.868	1.045	95.8	104.6	86	88.9	109.3	105.3	110.2	116.6	83.2	100.1	2	2	2	2	2	2	2
FALSE	High	[R].QPVVDTFDIR.[I]	1xTMT6plex [N-Term]		6.43495e-05	0	1	2	2	Q86X55	Q86X55 [337-346]	0	1418.78	High	High	High	High	High	High	High	High	High	High	1.013	0.867	0.81	0.903	1.062	0.94	0.938	0.621	1	109.2	110.7	94.7	88.5	98.6	116.1	102.7	102.5	67.9	109.2	2	2	2	2	2	2	2
FALSE	High	[K].NVTELNEPLSNEER.[N]	1xTMT6plex [N-Term]		9.61092e-08	0	1	1	2	P61981	P61981 [29-42]	0	1872.95	High	High	High	High	High	High	High	High	High	High	0.803	1.016	0.774	0.988	0.935	0.952	0.8	0.463	0.641	119.5	95.9	121.4	92.4	118	111.6	113.7	95.6	55.3	76.6	2	2	2	2	2	2	2
FALSE	High	[R].AAQDLCEEALR.[H]	1xTMT6plex [N-Term]; 1xCarbamidomethyl [C6]		9.30081e-05	0	1	1	1	O94906	O94906 [693-703]	0	1504.76	High	High	High	High	High	High	High	High	High	High	4.755	1.259	1.607	1.749	1.217	1.177	1.244	0.86	1.269	62	294.7	78	99.6	108.4	75.4	72.9	77.1	53.3	78.7	1	1	1	1	1	1	1
FALSE	High	[K].SSSQVPPILQETDK.[S]	2xTMT6plex [N-Term; K14]		0.00011459	0	1	3	1	Q86UE4	Q86UE4 [532-545]	0	1987.11	High	High	High	High	High	High	High	High	High	High	0.893	0.773	1.236	1.197	1.172	0.703	1.466	1	1.137	94.6	84.5	73.1	116.8	113.2	110.8	66.5	138.6	94.5	107.5	1	1	1	1	1	1	1
FALSE	High	[R].GGHWATEGCQVLGSK.[N]	2xTMT6plex [N-Term; K15]; 1xCarbamidomethyl [C9]		1.41605e-06	0	1	1	1	P48960	P48960 [505-519]	0	2045.06	High	High	High	High	High	High	High	High	High	High	0.938	0.946	1.218	0.955	1.028	0.927	1.478	0.822	1.498	92.5	86.8	87.5	112.7	88.4	95.1	85.7	136.7	76.1	138.5	1	1	1	1	1	1	1
FALSE	High	[K].DFYMTDSISR.[A]	1xTMT6plex [N-Term]		7.89826e-05	0	1	2	1	P28331	P28331 [693-702]	0	1463.7	High	High	High	High	High	High	High	High	High	High	1.028	0.832	0.501	0.922	0.795	0.867	0.62	0.75	0.473	128.4	132	106.8	64.4	118.4	102.1	111.3	79.6	96.3	60.8	1	1	1	1	1	1	1
FALSE	High	[K].LHQEDNDYINASLIK.[M]	2xTMT6plex [N-Term; K15]		6.70183e-06	0	1	1	1	P18031	P18031 [59-73]	0	2231.21	High	High	High	High	High	High	High	High	High	High	0.796	0.917	1.248	0.883	1.116	0.78	1.611	0.675	1.48	95.2	75.8	87.3	118.8	84	106.2	74.2	153.4	64.3	140.9	1	1	1	1	1	1	1
FALSE	High	[K].DQAAEGINLIK.[V]	2xTMT6plex [N-Term; K11]		8.14436e-05	0	1	3	2	P82650	P82650 [319-329]	0	1629.96	High	High	High	High	High	High	High	High	High	High	0.948	0.648	0.734	0.869	0.839	0.926	0.808	0.56	0.67	125	118.4	81	91.7	108.5	104.9	115.7	101	70	83.7	2	2	2	2	2	2	2
FALSE	High	[R].VVEQMCITQYER.[E]	1xTMT6plex [N-Term]; 1xCarbamidomethyl [C6]		6.07368e-06	0	1	2	3	P04156	P04156 [209-220]	0	1784.89	High	High	High	High	High	High	High	High	High	High	0.923	0.748	0.868	1.346	1.099	0.917	0.898	0.843	0.723	106.8	98.5	79.9	92.6	143.7	117.4	97.9	95.9	90	77.2	3	3	3	3	3	3	3
FALSE	High	[K].MISATEGPVK.[A]	2xTMT6plex [N-Term; K10]		6.56833e-05	0	1	3	2	Q6P9B6	Q6P9B6 [113-122]	0	1490.87	High	High	High	High	High	High	High	High	High	High	1.112	1.007	0.959	1.044	1.442	0.938	0.949	0.616	0.456	105	116.8	105.7	100.7	109.6	151.4	98.5	99.7	64.6	47.9	2	2	2	2	2	2	2
FALSE	High	[R].KNVTLNPDPNEIK.[S]	3xTMT6plex [N-Term; K1; K13]		4.71204e-06	0	1	1	1	Q13907	Q13907 [157-169]	1	2169.28	High	High	High	High	High	High	High	High	High	High	0.973	1.969	0.878	1.211	0.999	1.276	0.849	0.592	0.758	95.2	92.6	187.4	83.6	115.2	95.1	121.5	80.8	56.4	72.1	1	1	1	1	1	1	1
FALSE	High	[R].LPDNYTQDTWR.[K]	1xTMT6plex [N-Term]		6.01969e-05	0	1	2	1	Q13619	Q13619 [54-64]	0	1637.81	High	High	High	High	High	High	High	High	High	High	0.996	0.853	0.755	1.049	0.765	0.976	0.828	0.567	0.632	118.8	118.3	101.3	89.6	124.6	90.9	115.9	98.4	67.3	75	1	1	1	1	1	1	1
FALSE	High	[R].EVIAEEEPPTVTEPLPENR.[E]	1xTMT6plex [N-Term]		5.5164e-05	0	1	1	1	Q02952	Q02952 [940-958]	0	2378.23	High	High	High	High	High	High	High	High	High	High	1.114	0.896	1.697	1.255	1.615	1.135	1.552	1.32	1.479	76.6	85.3	68.6	130	96.1	123.6	86.9	118.8	101	113.2	1	1	1	1	1	1	1
FALSE	High	[K].EDAGWYTVSAK.[N]	2xTMT6plex [N-Term; K11]		1.03539e-05	0	1	2	1	Q8WX93	Q8WX93 [1301-1311]	0	1684.89	High	High	High	High	High	High	High	High	High	High	1.341	2.46	1.085	2.022	0.945	1.262	1.097	0.802	0.726	78.5	105.3	193.1	85.1	158.7	74.2	99.1	86.1	62.9	57	1	1	1	1	1	1	1
FALSE	High	[K].AGVVGPELHEQLLSAEK.[A]	2xTMT6plex [N-Term; K17]		2.22562e-07	0	1	1	2	Q15149	Q15149 [3552-3568]	0	2235.27	High	High	High	High	High	High	High	High	High	High	1.298	1.454	1.021	1.036	0.925	1.424	1.396	0.874	0.982	87.6	113.8	127.4	89.5	90.8	81	124.8	122.3	76.6	86.1	2	2	2	2	2	2	2
FALSE	High	[K].SNEDQSMGNWQIK.[R]	2xTMT6plex [N-Term; K13]		2.66833e-07	0	1	3	3	P02545	P02545 [458-470]	0	1995	High	High	High	High	High	High	High	High	High	High	0.958	0.799	2.845	0.995	1.19	1.096	1.189	3.703	2.76	60.5	57.9	48.3	172.1	60.2	72	66.3	71.9	223.9	166.9	3	3	3	3	3	3	3
FALSE	High	[K].VAQLEAQCQEPCKDTVQIHDITGK.[VD]	3xTMT6plex [N-Term; K13; K24]; 2xCarbamidomethyl [C8; C12]		7.97487e-08	0	1	5	4	P02679	P02679 [154-177]	1	3455.82	High	High	High	High	High	High	High	High	High	High	1.195	1.325	1.537	1.734	1.324	0.941	1.612	1.415	2.16	70.2	83.9	93	107.9	121.7	93	66.1	113.2	99.4	151.6	4	4	4	4	4	4	4
FALSE	High	[K].TPELNLDQFHDK.[T]	2xTMT6plex [N-Term; K12]		1.10547e-07	0	1	5	4	P27824	P27824 [171-182]	0	1915.03	High	High	High	High	High	High	High	High	High	High	0.871	0.768	0.621	0.856	0.795	0.697	0.816	0.36	0.77	132.4	115.3	101.6	82.2	113.3	105.3	92.3	108.1	47.6	102	4	4	4	4	4	4	4
FALSE	High	[R].SSGIVSLGVGDR.[N]	1xTMT6plex [N-Term]		3.59914e-06	0	1	2	6	P12111	P12111 [1565-1576]	0	1375.77	High	High	High	High	High	High	High	High	High	High	0.927	0.809	0.59	1.144	1.403	0.802	1.163	0.5	0.726	110.3	102.3	89.3	65.1	126.2	154.8	88.5	128.3	55.1	80.1	6	6	6	6	6	6	6
FALSE	High	[K].TTQFSCTLGEK.[F]	2xTMT6plex [N-Term; K11]; 1xCarbamidomethyl [C6]		8.37355e-06	0	1	2	13	Q01469	Q01469 [62-72]	0	1729.92	High	High	High	High	High	High	High	High	High	High	1.15	1.183	0.742	0.889	0.956	1.336	0.481	0.323	0.295	119.7	137.6	141.6	88.8	106.5	114.4	159.9	57.6	38.7	35.2	13	13	13	13	13	13	13
FALSE	High	[K].MCPQLQQYEMHGPEGLR.[V]	1xTMT6plex [N-Term]; 1xCarbamidomethyl [C2]		2.38344e-08	0	1	1	3	P01023	P01023 [688-704]	0	2303.09	High	High	High	High	High	High	High	High	High	High	1.008	0.613	0.847	1.094	1.499	0.881	0.76	2.563	1.118	87.8	88.5	53.8	74.5	96.1	131.7	77.4	66.8	225.2	98.2	3	3	3	3	3	3	3
FALSE	High	[K].LGSAGGTDFSMK.[Q]	2xTMT6plex [N-Term; K12]		1.66285e-06	0	1	2	1	A0A1W2PNX8	A0A1W2PNX8 [645-656]	0	1628.87	High	High	High	High	High	High	High	High	High	High	1.098	1.055	0.715	0.99	0.928	1.143	0.723	0.577	0.54	114.1	125.2	120.3	81.6	112.9	105.8	130.4	82.4	65.8	61.6	1	1	1	1	1	1	1
FALSE	High	[R].EATLQDCPSGPWGK.[N]	2xTMT6plex [N-Term; K14]; 1xCarbamidomethyl [C7]		1.16894e-06	0	1	1	2	O43866	O43866 [212-225]	0	2004.03	High	High	High	High	High	High	High	High	High	High	1.119	0.751	1.376	0.885	1.457	0.851	1.156	5.064	2.683	61.2	68.5	45.9	84.2	54.2	89.1	52.1	70.8	309.9	164.2	2	2	2	2	2	2	2
FALSE	High	[K].AYSDPSTGEPATYGELQQR.[C]	1xTMT6plex [N-Term]		3.6936e-06	0	1	1	4	Q15149	Q15149 [3317-3335]	0	2299.1	High	High	High	High	High	High	High	High	High	High	1.028	0.964	0.909	1.16	1.029	1.086	1.311	1.106	1.143	93.1	95.8	89.8	84.6	108.1	95.9	101.2	122.1	103	106.4	4	4	4	4	4	4	4
FALSE	High	[K].LETDPAIVINR.[A]	1xTMT6plex [N-Term]		1.91645e-05	0	1	1	1	Q9HAB8	Q9HAB8 [232-242]	0	1469.85	High	High	High	High	High	High	High	High	High	High	0.96	1.114	0.79	1.044	0.861	1.097	0.782	0.574	0.703	112	107.5	124.8	88.5	117	96.5	122.9	87.6	64.4	78.8	1	1	1	1	1	1	1
FALSE	High	[R].NLEHLYLQNNEIEK.[M]	2xTMT6plex [N-Term; K14]		3.33045e-05	0	1	1	1	Q99983	Q99983 [301-314]	0	2215.21	High	High	High	High	High	High	High	High	High	High	0.907	0.871	1.02	1.027	2.806	0.786	2.558	1.124	2.966	66.4	60.2	57.8	67.7	68.2	186.2	52.2	169.8	74.6	196.9	1	1	1	1	1	1	1
FALSE	High	[K].AVTELNEPLSNEDR.[N]	1xTMT6plex [N-Term]		9.17286e-08	0	1	1	3	Q04917	Q04917 [29-42]	0	1815.93	High	High	High	High	High	High	High	High	High	High	0.955	0.634	1.23	1.409	1.144	0.899	1.3	0.74	1.296	94.3	90	59.8	115.9	132.9	107.9	84.7	122.5	69.8	122.2	3	3	3	3	3	3	3
FALSE	High	[K].INSITVDNCK.[K]	2xTMT6plex [N-Term; K10]; 1xCarbamidomethyl [C9]		2.50729e-05	0	1	1	6	Q01518	Q01518 [367-376]	0	1621.9	High	High	High	High	High	High	High	High	High	High	0.961	0.864	4.754	1.254	1.326	1.136	2.93	2.351	6.396	43.5	41.8	37.6	207	54.6	57.7	49.4	127.5	102.3	278.4	6	6	6	6	6	6	6
FALSE	High	[R].CLAFECPENYR.[R]	1xTMT6plex [N-Term]; 2xCarbamidomethyl [C1; C6]		3.73053e-05	0	2	2	2	P23142; B1AHL2	P23142 [551-561]; B1AHL2 [589-599]	0	1687.78	High	High	High	High	High	High	High	High	High	High	1.158	0.718	0.837	2.079	4.454	1.09	1.585	1.283	1.631	63.2	73.1	45.3	52.8	131.3	281.3	68.9	100.1	81	103	2	2	2	2	2	2	2
FALSE	High	[R].TEIDKPSQMQVTDVQDNSISVK.[W]	3xTMT6plex [N-Term; K5; K22]		8.81014e-09	0	1	2	5	P02751	P02751 [1540-1561]	0	3149.7	High	High	High	High	High	High	High	High	High	High	1.121	0.778	1.431	1.452	2.829	0.877	2.383	1.561	2.821	61.5	69	47.9	88	89.3	174	53.9	146.6	96	173.6	5	5	5	5	5	5	5
FALSE	High	[K].ITGQLESLESR.[W]	1xTMT6plex [N-Term]		2.41825e-05	0	1	5	1	H3BQK9	H3BQK9 [5455-5465]	0	1461.81	High	High	High	High	High	High	High	High	High	High	1.074	0.952	1.147	1.291	1.052	0.987	1.278	0.807	0.964	94.8	101.8	90.2	108.7	122.3	99.7	93.5	121.1	76.5	91.4	1	1	1	1	1	1	1
FALSE	High	[K].CSDFTEEICR.[R]	1xTMT6plex [N-Term]; 2xCarbamidomethyl [C1; C9]		9.63877e-05	0	1	4	2	P50213	P50213 [351-360]	0	1545.69	High	High	High	High	High	High	High	High	High	High	0.934	0.63	1.162	0.943	1.179	0.831	0.923	0.637	1.014	108.1	101	68.1	125.6	101.9	127.4	89.8	99.8	68.8	109.6	2	2	2	2	2	2	2
FALSE	High	[R].EAGAGGLAIAVEGPSK.[A]	2xTMT6plex [N-Term; K16]		1.80355e-09	0	1	4	4	P21333	P21333 [2265-2280]	0	1885.08	High	High	High	High	High	High	High	High	High	High	1.416	4.396	1.224	3.656	1.378	1.691	2.32	0.581	1.437	52.4	74.1	230.2	64.1	191.4	72.2	88.6	121.5	30.4	75.2	4	4	4	4	4	4	4
FALSE	High	[K].ESMTDAILQTDQTLTEK.[E]	2xTMT6plex [N-Term; K17]		2.53026e-06	0	1	1	1	P32455	P32455 [469-485]	0	2382.25	High	High	High	High	High	High	High	High	High	High	1.007	0.78	5.665	0.942	1.828	0.971	1.574	1.921	2.479	55	55.4	43	311.8	51.9	100.6	53.5	86.7	105.8	136.4	1	1	1	1	1	1	1
FALSE	High	[R].KEAAENSLVAYK.[A]	3xTMT6plex [N-Term; K1; K12]		4.67046e-07	0	1	2	4	P62258	P62258 [142-153]	1	2010.18	High	High	High	High	High	High	High	High	High	High	0.988	1.038	0.681	0.936	0.917	1.112	0.697	0.57	0.582	117.3	116	121.8	79.9	109.8	107.6	130.5	81.8	66.9	68.3	4	4	4	4	4	4	4
FALSE	High	[K].NQLTSNPENTVFDAK.[R]	2xTMT6plex [N-Term; K15]		8.31252e-08	0	1	1	2	P11021	P11021 [82-96]	0	2136.13	High	High	High	High	High	High	High	High	High	High	0.828	0.943	11.242	1.066	1.807	0.833	6.201	4.203	11.216	25.4	21.1	24	285.8	27.1	45.9	21.2	157.6	106.8	285.1	2	2	2	2	2	2	2
FALSE	High	[R].YLECSALQQDGVK.[E]	2xTMT6plex [N-Term; K13]; 1xCarbamidomethyl [C4]		8.09044e-07	0	1	1	2	P84095	P84095 [154-166]	0	1969.05	High	High	High	High	High	High	High	High	High	High	0.901	0.748	1.207	1.089	0.94	1.015	1.4	0.681	1.988	91.2	82.2	68.2	110	99.3	85.7	92.6	127.7	62.1	181.3	2	2	2	2	2	2	2
FALSE	High	[K].SECLNNIGDSSPLIR.[A]	1xTMT6plex [N-Term]; 1xCarbamidomethyl [C3]		3.08511e-07	0	1	2	1	Q92973	Q92973 [101-115]	0	1903.97	High	High	High	High	High	High	High	High	High	High	1.163	1.422	1.019	1.321	0.989	1.166	1.058	0.754	0.985	91.9	106.9	130.8	93.7	121.4	91	107.2	97.2	69.4	90.6	1	1	1	1	1	1	1
FALSE	High	[K].QLICDPSYIPDR.[V]	1xTMT6plex [N-Term]; 1xCarbamidomethyl [C4]		5.94913e-06	0	1	1	2	P31150	P31150 [279-290]	0	1705.88	High	High	High	High	High	High	High	High	High	High	0.957	1.287	0.947	1.322	0.956	1.26	1.08	0.792	1.192	92.7	88.6	119.2	87.7	122.5	88.6	116.8	100.1	73.4	110.5	2	2	2	2	2	2	2
FALSE	High	[R].YLAEVATGDDKKR.[I]	3xTMT6plex [N-Term; K11; K12]		3.86758e-05	0	1	1	1	P31947	P31947 [130-142]	2	2153.25	High	High	High	High	High	High	High	High	High	High	0.98	1.328	1.511	1.353	1.012	1.674	1.037	0.785	0.523	89.3	87.5	118.5	134.8	120.8	90.3	149.4	92.6	70.1	46.7	1	1	1	1	1	1	1
FALSE	High	[K].EQTADGVAVIPVLQR.[T]	1xTMT6plex [N-Term]		3.21573e-07	0	1	5	2	A6NFX8	A6NFX8 [69-83]	0	1825.04	High	High	High	High	High	High	High	High	High	High	0.911	0.952	0.817	1.017	1.016	1.143	1.036	0.899	1.045	101.7	92.6	96.8	83	103.4	103.3	116.2	105.3	91.4	106.2	2	2	2	2	2	2	2
FALSE	High	[K].CHVEVVDTPDIFSSQVSK.[T]	2xTMT6plex [N-Term; K18]; 1xCarbamidomethyl [C1]		2.91025e-06	0	2	2	1	Q8WWP7; A0A087WTJ2	Q8WWP7 [76-93]; A0A087WTJ2 [76-93]	0	2505.31	High	High	High	High	High	High	High	High	High	High	0.773	0.625	1.254	1.185	0.984	0.902	1.311	0.929	1.288	97.5	75.4	61	122.3	115.6	96	87.9	127.9	90.6	125.6	1	1	1	1	1	1	1
FALSE	High	[R].VDSTTCLFPVEEK.[A]	2xTMT6plex [N-Term; K13]; 1xCarbamidomethyl [C6]		7.85796e-05	0	1	1	2	Q06210	Q06210 [259-271]	0	1983.05	High	High	High	High	High	High	High	High	High	High	0.843	0.846	0.652	0.729	0.811	0.834	0.859	0.536	0.533	130.9	110.3	110.7	85.3	95.4	106.1	109.1	112.5	70.1	69.8	2	2	2	2	2	2	2
FALSE	High	[R].TFVSGACDASSK.[L]	2xTMT6plex [N-Term; K12]; 1xCarbamidomethyl [C7]		2.03533e-06	0	1	2	2	Q9HAV0	Q9HAV0 [198-209]	0	1687.87	High	High	High	High	High	High	High	High	High	High	0.946	0.883	0.68	1.166	0.87	0.962	1.12	0.718	1.078	106.1	100.4	93.7	72.2	123.7	92.3	102.1	118.8	76.2	114.4	2	2	2	2	2	2	2
FALSE	High	[R].VSEGGPAEIAGLQIGDK.[I]	2xTMT6plex [N-Term; K17]		5.21317e-05	0	1	1	1	O14907	O14907 [60-76]	0	2099.17	High	High	High	High	High	High	High	High	High	High	0.893	0.99	2.259	0.87	1.118	0.962	1.194	1.217	1.117	86.1	76.9	85.2	194.4	74.9	96.2	82.8	102.8	104.7	96.1	1	1	1	1	1	1	1
FALSE	High	[K].IWALEEENAK.[V]	2xTMT6plex [N-Term; K10]		4.49066e-05	0	1	3	2	O60437	O60437 [1158-1167]	0	1660.93	High	High	High	High	High	High	High	High	High	High	1.216	1.873	2.002	1.023	0.994	2.002	1.21	1.278	0.466	76.5	93	143.4	153.3	78.3	76.1	153.3	92.6	97.8	35.7	2	2	2	2	2	2	2
FALSE	High	[K].TVEDLELNIK.[Y]	2xTMT6plex [N-Term; K10]		3.41746e-05	0	1	2	2	O15296	O15296 [166-175]	0	1631.96	High	High	High	High	High	High	High	High	High	High	1.007	0.954	0.293	0.44	0.386	0.609	0.272	0.173	0.129	190	191.3	181.2	55.6	83.7	73.4	115.7	51.7	32.9	24.5	2	2	2	2	2	2	2
FALSE	High	[R].QYPWGVVQVENENHCDFVK.[L]	2xTMT6plex [N-Term; K19]; 1xCarbamidomethyl [C15]		3.67967e-07	0	3	13	2	B5ME97; Q92599; D6RER5	B5ME97 [279-297]; Q92599 [257-275]; D6RER5 [254-272]	0	2806.4	High	High	High	High	High	High	High	High	High	High	1.191	0.98	2.468	1.194	1.372	1.056	1.816	3.476	2.422	58.9	70.2	57.7	145.4	70.3	80.9	62.2	107	204.7	142.7	2	2	2	2	2	2	2
FALSE	High	[R].LEPKPQPPVAEATPR.[S]	2xTMT6plex [N-Term; K4]		1.93637e-05	0	1	4	1	Q9UHD8	Q9UHD8 [223-237]	0	2088.22	High	High	High	High	High	High	High	High	High	High	1.145	1.189	2.648	1.374	1.285	0.836	1.96	1.712	2.338	64.6	74	76.8	171	88.7	83	54	126.6	110.6	151	1	1	1	1	1	1	1
FALSE	High	[K].LGKDAVEDLESVGK.[G]	3xTMT6plex [N-Term; K3; K14]		1.44571e-06	0	1	1	1	P81605	P81605 [83-96]	1	2147.25	High	High	High	High	High	High	High	High	High	High	1.479	1.074	0.72	1.372	1.079	1.783	1.059	1.273	0.88	85.3	126.2	91.6	61.4	117.1	92.1	152.2	90.4	108.6	75.1	1	1	1	1	1	1	1
FALSE	High	[R].LVHDFTDAVIQER.[R]	1xTMT6plex [N-Term]		8.39799e-05	0	1	5	1	A0A0A0MQR0	A0A0A0MQR0 [262-274]	0	1771.95	High	High	High	High	High	High	High	High	High	High	1.308	1.043	1.347	0.79	0.833	1.387	1.078	0.758	2.496	83.1	108.6	86.6	111.9	65.6	69.2	115.2	89.6	63	207.3	1	1	1	1	1	1	1
FALSE	High	[R].LLDLGAGDGEVTK.[I]	2xTMT6plex [N-Term; K13]		9.63877e-05	0	1	5	1	Q9H1A3	Q9H1A3 [149-161]	0	1746	High	High	High	High	High	High	High	High	High	High	0.718	0.831	0.601	0.861	0.752	0.802	0.764	1.121	0.761	121.8	87.4	101.2	73.2	104.8	91.6	97.7	93.1	136.5	92.7	1	1	1	1	1	1	1
FALSE	High	[K].GAEAANVTGPDGVPVEGSR.[Y]	1xTMT6plex [N-Term]		4.09311e-05	0	1	2	1	P16989	P16989 [151-169]	0	2012.02	High	High	High	High	High	High	High	High	High	High	1.11	0.976	1.303	1.038	1.12	1	1.217	1.473	1.153	87.8	97.4	85.7	114.4	91.2	98.3	87.8	106.8	129.3	101.2	1	1	1	1	1	1	1
FALSE	High	[R].AQFVTCGQDK.[L]	2xTMT6plex [N-Term; K10]; 1xCarbamidomethyl [C6]		6.1131e-05	0	1	5	2	O95834	O95834 [390-399]	0	1611.86	High	High	High	High	High	High	High	High	High	High	0.994	1.44	0.844	1.019	0.929	1.302	0.611	0.428	0.469	110.7	110	159.4	93.4	112.7	102.8	144.1	67.6	47.4	51.9	2	2	2	2	2	2	2
FALSE	High	[K].DIIEHLNTSGAPADTSDPLQQICK.[I]	2xTMT6plex [N-Term; K24]; 1xCarbamidomethyl [C23]		3.93616e-07	0	1	2	1	P37198	P37198 [453-476]	0	3081.59	High	High	High	High	High	High	High	High	High	High	1.158	1.354	0.852	1.299	1.472	1.355	1.272	0.899	1.3	83.6	96.8	113.2	71.2	108.6	123	113.3	106.4	75.2	108.7	1	1	1	1	1	1	1
FALSE	High	[K].SETHGSLEEAMLTVVK.[C]	2xTMT6plex [N-Term; K16]		7.07042e-07	0	2	6	1	Q5VT79; P13928	Q5VT79 [234-249]; P13928 [234-249]	0	2189.19	High	High	High	High	High	High	High	High	High	High	1.264	1.636	0.416	1.429	0.977	1.119	0.547	0.602	0.287	107.8	136.3	176.3	44.8	154.1	105.3	120.7	59	64.8	30.9	1	1	1	1	1	1	1
FALSE	High	[R].EDCSPADKPYIDEAR.[R]	2xTMT6plex [N-Term; K8]; 1xCarbamidomethyl [C3]		7.77797e-05	0	1	1	1	Q96DG6	Q96DG6 [220-234]	0	2224.1	High	High	High	High	High	High	High	High	High	High	0.663	0.989	0.578	1.224	1.408	1.059	1.041	2.192	1.014	89.5	59.3	88.5	51.8	109.6	126.1	94.8	93.2	196.3	90.8	1	1	1	1	1	1	1
FALSE	High	[K].VSVGAPDLSLEASEGSIK.[L]	2xTMT6plex [N-Term; K18]		8.35572e-08	0	1	1	2	Q09666	Q09666 [5385-5402]	0	2217.24	High	High	High	High	High	High	High	High	High	High	1.085	0.825	1.585	1.157	1.141	1.028	1.336	2.336	1.404	77.5	84.1	64	122.9	89.7	88.4	79.7	103.6	181.1	108.9	2	2	2	2	2	2	2
FALSE	High	[R].ELDMEPYTVAGVAK.[L]	2xTMT6plex [N-Term; K14]		8.88332e-05	0	1	1	1	Q93008	Q93008 [1821-1834]	0	1981.07	High	High	High	High	High	High	High	High	High	High	1.005	1.12	0.854	1.142	0.854	1.303	1.027	0.735	0.923	100.4	100.9	112.4	85.7	114.6	85.7	130.7	103.1	73.8	92.7	1	1	1	1	1	1	1
FALSE	High	[R].RPCFSALEVDETYVPK.[E]	2xTMT6plex [N-Term; K16]; 1xCarbamidomethyl [C3]		2.33453e-08	0	1	7	58	P02768	P02768 [509-524]	0	2369.26	High	High	High	High	High	High	High	High	High	High	1.347	0.581	0.455	0.619	0.797	0.818	0.428	2.16	0.469	115.3	155.3	67	52.5	71.4	91.9	94.3	49.3	249	54.1	58	58	58	58	58	58	58
FALSE	High	[K].AFASPVENPDNYCFCTEK.[I]	2xTMT6plex [N-Term; K18]; 2xCarbamidomethyl [C13; C15]		4.05116e-05	0	1	3	2	P16671	P16671 [299-316]	0	2607.23	High	High	High	High	High	High	High	High	High	High	0.879	0.866	0.997	1.146	1.207	0.761	2.872	1.16	1.33	81.8	71.9	70.9	81.6	93.8	98.8	62.3	235.1	95	108.8	2	2	2	2	2	2	2
FALSE	High	[R].ICDDELILIK.[N]	2xTMT6plex [N-Term; K10]; 1xCarbamidomethyl [C2]		4.24338e-05	0	1	5	3	P17987	P17987 [356-365]	0	1689.99	High	High	High	High	High	High	High	High	High	High	1.145	0.877	2.976	1.592	1.107	1.09	1.981	1.045	1.746	68.7	78.7	60.2	204.4	109.4	76.1	74.9	136.1	71.8	119.9	3	3	3	3	3	3	3
FALSE	High	[R].LEDMEQALSPSVFK.[A]	2xTMT6plex [N-Term; K14]		5.12719e-07	0	1	2	5	E9PGN7	E9PGN7 [410-423]	0	2052.11	High	High	High	High	High	High	High	High	High	High	1.01	0.557	0.636	0.564	0.896	0.507	0.533	2.051	0.769	117.3	118.5	65.4	74.6	66.2	105.1	59.5	62.6	240.6	90.2	5	5	5	5	5	5	5
FALSE	High	[R].LEDMEQALSPSVFK.[A]	2xTMT6plex [N-Term; K14]; 1xOxidation [M4]		2.23791e-05	0	1	2	1	E9PGN7	E9PGN7 [410-423]	0	2068.1	High	High	High	High	High	High	High	High	High	High	0.936	0.525	0.772	0.887	1.293	0.534	0.88	1.213	0.965	111.1	103.9	58.3	85.8	98.6	143.6	59.3	97.7	134.7	107.2	1	1	1	1	1	1	1
FALSE	High	[K].ICSEDIECSGLTIPK.[A]	2xTMT6plex [N-Term; K15]; 2xCarbamidomethyl [C2; C8]		9.92566e-09	0	1	1	3	Q13835	Q13835 [235-249]	0	2180.13	High	High	High	High	High	High	High	High	High	High	1.182	1.723	3.884	1.283	1.764	1.659	1.237	0.975	0.287	66.7	78.8	114.9	259	85.6	117.7	110.7	82.5	65	19.2	3	3	3	3	3	3	3
FALSE	High	[K].KAAIISAEGDSK.[A]	3xTMT6plex [N-Term; K1; K12]		3.6356e-05	0	1	2	1	P35232	P35232 [208-219]	1	1877.13	High	High	High	High	High	High	High	High	High	High	0.848	0.776	0.746	1.168	1.067	0.857	1.002	0.57	1.122	109.2	92.6	84.8	81.5	127.5	116.5	93.6	109.4	62.2	122.6	1	1	1	1	1	1	1
FALSE	High	[R].TMGMVDIFNGDADLSGMTGSR.[G]	1xTMT6plex [N-Term]		1.71436e-10	0	1	1	2	P29508	P29508 [301-321]	0	2404.11	High	High	High	High	High	High	High	High	High	High	0.913	1.966	0.832	0.843	0.742	1.375	0.648	0.899	0.393	104.1	95	204.6	86.6	87.7	77.2	143.1	67.4	93.5	40.9	2	2	2	2	2	2	2
FALSE	High	[K].HEAMITDLEER.[L]	1xTMT6plex [N-Term]		1.59916e-05	0	1	1	3	P35579	P35579 [1025-1035]	0	1572.79	High	High	High	High	High	High	High	High	High	High	1.042	1.249	2.63	1.097	1.42	0.897	2.379	1.465	2.882	62.3	64.9	77.8	163.7	68.3	88.4	55.9	148.1	91.2	179.4	3	3	3	3	3	3	3
FALSE	High	[K].LEESLEYLQFMQNAEEEEAWINEK.[N]	2xTMT6plex [N-Term; K24]		1.64772e-07	0	1	1	2	P02549	P02549 [1815-1838]	0	3430.68	High	High	High	High	High	High	High	High	High	High	0.459	0.375	0.232	0.668	1.379	0.489	0.949	0.445	0.377	156.9	72	58.9	36.4	104.8	216.3	76.7	149	69.8	59.1	2	2	2	2	2	2	2
FALSE	High	[K].EMEPLGWIHTQPNESPQLSPQDVTTHAK.[I]	2xTMT6plex [N-Term; K28]		4.64631e-07	0	1	1	1	Q6P2Q9	Q6P2Q9 [2171-2198]	0	3628.85	High	High	High	High	High	High	High	High	High	High	0.864	0.792	1.606	1.292	1.176	0.903	1.588	0.869	3.252	75	64.8	59.4	120.3	96.8	88.1	67.7	119	65.1	243.7	1	1	1	1	1	1	1
FALSE	High	[R].KTFPTVNPSTGEVICQVAEGDKEDVDK.[A]	4xTMT6plex [N-Term; K1; K22; K27]; 1xCarbamidomethyl [C15]		1.91365e-11	0	1	2	2	P05091	P05091 [52-78]	2	3880.08	High	High	High	High	High	High	High	High	High	High	1.227	1.034	0.347	0.981	1.201	0.468	0.281	0.215	0.177	144.3	177	149.2	50.1	141.5	173.3	67.5	40.6	31	25.6	2	2	2	2	2	2	2
FALSE	High	[R].KCFSIDNPGYEPEVVAVHPGGDTVAIGGVDGNVR.[L]	2xTMT6plex [N-Term; K1]; 1xCarbamidomethyl [C2]		2.66484e-06	0	1	1	1	O75083	O75083 [437-470]	1	3984.03	High	High	High	High	High	High	High	High	High	High	0.971	1.146	0.781	1.365	1.226	1.088	1.11	0.818	1.119	94.1	91.4	107.9	73.5	128.5	115.4	102.4	104.4	77	105.3	1	1	1	1	1	1	1
FALSE	High	[R].IHECQWVVEDAPNPDVLLSHKDDVK.[E]	3xTMT6plex [N-Term; K21; K25]; 1xCarbamidomethyl [C4]		6.21111e-07	0	1	1	1	Q9BZQ8	Q9BZQ8 [888-912]	1	3630.92	High	High	High	High	High	High	High	High	High	High	1.031	1.266	0.743	1.434	0.944	1.358	0.716	0.781	0.701	100.3	103.4	127	74.5	143.7	94.6	136.1	71.8	78.3	70.3	1	1	1	1	1	1	1
FALSE	High	[K].YTPSGQAGAAASESLFVSNHAY.[-]	1xTMT6plex [N-Term]		3.59914e-06	0	1	3	2	J3KPS3	J3KPS3 [347-368]	0	2457.19	High	High	High	High	High	High	High	High	High	High	0.836	0.904	0.697	0.988	1.068	1.031	0.957	1.036	0.835	106.9	89.3	96.7	74.6	105.7	114.2	110.2	102.3	110.8	89.3	2	2	2	2	2	2	2
FALSE	High	[R].FHQLDIDDLQSIR.[A]	1xTMT6plex [N-Term]		1.80662e-06	0	2	4	1	O75828; P16152	O75828 [59-71]; P16152 [59-71]	0	1828.98	High	High	High	High	High	High	High	High	High	High	0.917	0.853	0.952	1.061	1.022	1.207	0.593	0.614	0.385	116.2	106.6	99.2	110.7	123.4	118.8	140.3	68.9	71.3	44.7	1	1	1	1	1	1	1
FALSE	High	[R].LSDGELLFECAGHK.[D]	2xTMT6plex [N-Term; K14]; 1xCarbamidomethyl [C10]		4.03951e-07	0	1	4	1	C9JEH3	C9JEH3 [122-135]	0	2034.07	High	High	High	High	High	High	High	High	High	High	1.046	1.249	0.583	0.998	0.728	1.141	0.548	0.47	0.42	122.2	127.8	152.6	71.2	122	89	139.5	66.9	57.5	51.4	1	1	1	1	1	1	1
FALSE	High	[R].AHQVVEDGYEFFAK.[R]	2xTMT6plex [N-Term; K14]		1.15227e-07	0	3	6	3	P62136; P36873; P62140	P62136 [247-260]; P36873 [247-260]; P62140 [246-259]	0	2098.1	High	High	High	High	High	High	High	High	High	High	0.943	0.914	1.383	1.11	0.973	0.934	1.371	0.912	1.165	93.4	88.1	85.4	129.2	103.7	90.9	87.2	128.1	85.2	108.9	3	3	3	3	3	3	3
FALSE	High	[K].DCDVQGLEHDMEEINAR.[W]	1xTMT6plex [N-Term]; 1xCarbamidomethyl [C2]		5.48458e-07	0	1	5	1	H3BQK9	H3BQK9 [5340-5356]	0	2260.02	High	High	High	High	High	High	High	High	High	High	1.015	1.466	1.041	1.779	1.14	0.997	1.207	1.113	1.095	84.4	85.6	123.7	87.8	150.1	96.2	84.1	101.9	93.9	92.4	1	1	1	1	1	1	1
FALSE	High	[K].NLDSLEEDLDFLR.[D]	1xTMT6plex [N-Term]		1.48366e-06	0	1	2	2	P61758	P61758 [154-166]	0	1807.93	High	High	High	High	High	High	High	High	High	High	0.879	0.867	2.536	1.129	1.271	0.974	1.506	1.314	2.238	72.9	64.1	63.2	184.9	82.3	92.7	71	109.8	95.8	163.2	2	2	2	2	2	2	2
FALSE	High	[R].SAQFEHTLLVTDTGCEILTR.[R]	1xTMT6plex [N-Term]; 1xCarbamidomethyl [C15]		2.76328e-06	0	1	3	1	P53582	P53582 [354-373]	0	2520.3	High	High	High	High	High	High	High	High	High	High	1.123	1.013	0.724	1.056	0.968	1.185	0.864	0.584	0.651	109.1	122.5	110.4	79	115.2	105.6	129.2	94.3	63.7	71	1	1	1	1	1	1	1
FALSE	High	[K].TASNVEEAFINTAK.[E]	2xTMT6plex [N-Term; K14]		7.44656e-07	0	1	2	3	P61019	P61019 [152-165]	0	1953.07	High	High	High	High	High	High	High	High	High	High	0.863	0.884	0.485	0.691	0.936	0.824	0.717	0.48	0.527	135	116.6	119.3	65.5	93.3	126.4	111.3	96.8	64.8	71.1	3	3	3	3	3	3	3
FALSE	High	[R].RFDEILEASDGIMVAR.[G]	1xTMT6plex [N-Term]		1.30108e-09	0	1	4	11	P14618	P14618 [279-294]	1	2051.08	High	High	High	High	High	High	High	High	High	High	0.876	0.69	1.917	1.107	1.166	0.842	1.454	2.033	1.757	77.9	68.2	53.7	149.3	86.2	90.8	65.6	113.2	158.3	136.8	11	11	11	11	11	11	11
FALSE	High	[R].RFDEILEASDGIMVAR.[G]	1xTMT6plex [N-Term]; 1xOxidation [M13]		5.1726e-06	0	1	4	2	P14618	P14618 [279-294]	1	2067.07	High	High	High	High	High	High	High	High	High	High	0.763	1.071	1.143	0.965	0.888	0.764	1.018	0.611	0.929	109.3	83.4	117.1	124.8	105.5	97	83.5	111.3	66.7	101.5	2	2	2	2	2	2	2
FALSE	High	[R].QVQSLTCEVDALKGTNESLER.[Q]	2xTMT6plex [N-Term; K13]; 1xCarbamidomethyl [C7]		2.54778e-12	0	1	3	3	P08670	P08670 [322-342]	1	2835.49	High	High	High	High	High	High	High	High	High	High	0.921	0.298	0.43	1.278	0.7	0.644	1.104	0.725	0.769	127.1	117	37.9	54.6	162.4	89	81.9	140.3	92.1	97.7	3	3	3	3	3	3	3
FALSE	High	[K].VDEIVVLSGDNSK.[V]	2xTMT6plex [N-Term; K13]		9.28722e-06	0	1	3	2	E7EMK3	E7EMK3 [433-445]	0	1833.04	High	High	High	High	High	High	High	High	High	High	0.811	0.505	0.846	0.863	1.296	0.539	0.96	0.545	1.142	117.6	95.3	59.4	99.4	101.4	152.4	63.3	112.9	64	134.2	2	2	2	2	2	2	2
FALSE	High	[R].QPQVAELLAEAR.[R]	1xTMT6plex [N-Term]		3.58054e-06	0	1	2	1	P51570	P51570 [6-17]	0	1553.88	High	High	High	High	High	High	High	High	High	High	1.002	0.825	0.745	1.291	0.912	1.131	1.056	0.693	0.891	104.8	105	86.4	78	135.2	95.5	118.5	110.6	72.6	93.3	1	1	1	1	1	1	1
FALSE	High	[R].LELGNDWDSATK.[Q]	2xTMT6plex [N-Term; K12]		5.57053e-07	0	1	1	2	Q9UKK3	Q9UKK3 [1690-1701]	0	1806.96	High	High	High	High	High	High	High	High	High	High	1.006	0.702	1.458	1.036	1.082	0.723	1.228	0.679	1.338	97.5	98.1	68.5	142.2	101.1	105.5	70.6	119.8	66.2	130.5	2	2	2	2	2	2	2
FALSE	High	[K].DVAIKEPLVDVVDPK.[Q]	3xTMT6plex [N-Term; K5; K15]		6.25057e-08	0	1	5	2	H7C2I1	H7C2I1 [229-243]	1	2324.4	High	High	High	High	High	High	High	High	High	High	0.952	0.751	0.528	0.874	1.008	0.91	0.602	0.351	0.31	137.2	130.7	103.1	72.4	119.9	138.4	124.9	82.7	48.2	42.5	2	2	2	2	2	2	2
FALSE	High	[R].GLEEGQAQAGQCPSLEGR.[L]	1xTMT6plex [N-Term]; 1xCarbamidomethyl [C12]		1.47179e-08	0	1	3	1	A0A0C4DFX3	A0A0C4DFX3 [709-726]	0	2116.03	High	High	High	High	High	High	High	High	High	High	1.16	1.04	1.2	1.02	1.151	1.2	1.109	1.264	1.463	86.2	99.9	89.6	103.4	87.9	99.2	103.4	95.5	108.9	126.1	1	1	1	1	1	1	1
FALSE	High	[K].SVYQLLSENPPDGER.[F]	1xTMT6plex [N-Term]		1.97683e-05	0	1	3	1	A0A087WWS1	A0A087WWS1 [359-373]	0	1932.99	High	High	High	High	High	High	High	High	High	High	0.594	0.535	0.675	1.059	0.949	0.825	0.996	0.929	0.802	119.6	71	64	80.7	126.6	113.4	98.6	119.1	111	95.9	1	1	1	1	1	1	1
FALSE	High	[K].LAEISLGVDGEGK.[E]	2xTMT6plex [N-Term; K13]		5.51308e-07	0	1	1	5	P32926	P32926 [856-868]	0	1746	High	High	High	High	High	High	High	High	High	High	1.084	1.412	1.099	0.984	1.039	1.251	0.656	0.382	0.197	109.8	119.1	155.1	120.7	108.1	114.1	137.4	72	42	21.7	5	5	5	5	5	5	5
FALSE	High	[K].EKYDTDFYILDK.[Y]	3xTMT6plex [N-Term; K2; K12]		1.61391e-07	0	1	1	3	P14868	P14868 [382-393]	1	2237.23	High	High	High	High	High	High	High	High	High	High	0.906	0.798	1.648	1.035	0.951	0.896	1.457	1.07	1.244	90.9	82.3	72.5	149.7	94	86.4	81.5	132.4	97.2	113	3	3	3	3	3	3	3
FALSE	High	[R].ESVPLDDQEK.[L]	2xTMT6plex [N-Term; K10]		2.72327e-05	0	1	1	1	Q96S52	Q96S52 [72-81]	0	1617.87	High	High	High	High	High	High	High	High	High	High	1.145	0.806	0.785	1.006	1.051	0.886	0.91	0.669	0.873	109.5	125.4	88.3	86	110.2	115	97	99.6	73.3	95.7	1	1	1	1	1	1	1
FALSE	High	[K].ILDDWGETCK.[G]	2xTMT6plex [N-Term; K10]; 1xCarbamidomethyl [C9]		7.09324e-05	0	1	2	3	A8K878	A8K878 [146-155]	0	1694.88	High	High	High	High	High	High	High	High	High	High	0.735	0.826	5.379	1.137	1.533	0.81	1.314	2.419	4.453	51	37.5	42.1	274.3	58	78.2	41.3	67	123.4	227.1	3	3	3	3	3	3	3
FALSE	High	[R].MHMWVEDVLDK.[F]	2xTMT6plex [N-Term; K11]		4.92647e-05	0	1	5	2	Q9UHG3	Q9UHG3 [152-162]	0	1860.98	High	High	High	High	High	High	High	High	High	High	0.855	0.71	0.44	0.631	0.692	0.653	0.513	0.486	0.38	157.2	134.4	111.6	69.2	99.2	108.7	102.7	80.7	76.4	59.8	2	2	2	2	2	2	2
FALSE	High	[R].AENYDIPSADR.[H]	1xTMT6plex [N-Term]		6.70443e-05	0	1	2	2	P22314	P22314 [870-880]	0	1479.73	High	High	High	High	High	High	High	High	High	High	1.084	0.963	1.167	1.222	1.471	1.467	1.452	2.02	1.202	76.6	83.1	73.8	89.4	93.7	112.7	112.5	111.3	154.8	92.1	2	2	2	2	2	2	2
FALSE	High	[R].GFCHLCDGQEACCVGLEAGINPTDHLITAYR.[A]	1xTMT6plex [N-Term]; 4xCarbamidomethyl [C3; C6; C12; C13]		1.48276e-10	0	1	3	2	P08559	P08559 [89-119]	0	3763.73	High	High	High	High	High	High	High	High	High	High	0.949	1.105	0.663	0.989	0.881	0.825	0.762	0.714	0.63	117.4	111.4	129.8	77.8	116.1	103.4	96.8	89.4	83.8	74	2	2	2	2	2	2	2
FALSE	High	[K].ESMQMQVEAER.[R]	1xTMT6plex [N-Term]		0.000106179	0	1	2	1	Q9UJZ1	Q9UJZ1 [188-198]	0	1566.75	High	High	High	High	High	High	High	High	High	High	1.209	0.817	0.947	1.241	1.099	0.92	1.131	0.608	1.146	98.8	119.5	80.7	93.5	122.7	108.6	90.9	111.8	60.1	113.2	1	1	1	1	1	1	1
FALSE	High	[K].APEVNLNAPDVDVHGPDWNLK.[M]	2xTMT6plex [N-Term; K21]		5.04808e-07	0	1	1	2	Q09666	Q09666 [3453-3473]	0	2758.46	High	High	High	High	High	High	High	High	High	High	1.177	0.872	1.404	1.392	1.316	1.064	1.374	2.306	1.165	76.5	90.1	66.7	107.5	106.5	100.7	81.4	105.2	176.4	89.1	2	2	2	2	2	2	2
FALSE	High	[K].GGELVYTDSEAR.[D]	1xTMT6plex [N-Term]		5.3359e-06	0	1	1	3	Q15149	Q15149 [3028-3039]	0	1525.77	High	High	High	High	High	High	High	High	High	High	1.124	1.113	1.027	1.37	1.267	1.042	1.642	0.878	1.303	85	95.5	94.6	87.3	116.4	107.7	88.5	139.5	74.6	110.8	3	3	3	3	3	3	3
FALSE	High	[K].EKPSYDTETDPSEGLMNVLK.[K]	3xTMT6plex [N-Term; K2; K20]		1.26638e-08	0	1	1	2	Q9HB71	Q9HB71 [177-196]	0	2940.55	High	High	High	High	High	High	High	High	High	High	0.947	1.114	3.615	1.323	1.388	1.254	2.298	1.696	2.896	57	54	63.5	206.2	75.5	79.2	71.5	131.1	96.7	165.2	2	2	2	2	2	2	2
FALSE	High	[K].DIPNENELQFQIK.[E]	2xTMT6plex [N-Term; K13]		0.000117536	0	1	2	1	P63010	P63010 [843-855]	0	2046.13	High	High	High	High	High	High	High	High	High	High	0.942	1.232	0.857	1.217	1.083	1.045	1.146	0.873	1.008	96.1	90.5	118.4	82.4	117	104.1	100.5	110.2	83.9	96.9	1	1	1	1	1	1	1
FALSE	High	[R].IHECQWVVEDAPNPDVLLSHK.[D]	2xTMT6plex [N-Term; K21]; 1xCarbamidomethyl [C4]		6.36353e-06	0	1	1	1	Q9BZQ8	Q9BZQ8 [888-908]	0	2944.54	High	High	High	High	High	High	High	High	High	High	0.715	1.005	1.143	1.091	0.955	1.285	1.039	1.298	1.044	94.5	67.6	95.1	108.1	103.2	90.3	121.5	98.3	122.7	98.7	1	1	1	1	1	1	1
FALSE	High	[K].VIELTGDVTPDMK.[S]	2xTMT6plex [N-Term; K13]		9.4442e-05	0	1	1	1	Q8N3C0	Q8N3C0 [1404-1416]	0	1876.05	High	High	High	High	High	High	High	High	High	High	1.172	0.747	0.689	1.247	0.953	1.046	0.928	0.999	0.728	105.2	123.2	78.5	72.5	131.2	100.2	110	97.6	105.1	76.5	1	1	1	1	1	1	1
FALSE	High	[K].LTGDVEELEIQEKPALK.[V]	3xTMT6plex [N-Term; K13; K17]		2.83957e-07	0	1	2	2	Q9UKF6	Q9UKF6 [533-549]	0	2599.52	High	High	High	High	High	High	High	High	High	High	1.003	0.778	0.695	0.876	0.909	0.87	0.771	0.459	0.617	125.4	125.8	97.5	87.1	109.8	114	109.1	96.6	57.5	77.3	2	2	2	2	2	2	2
FALSE	High	[K].VITEYLNAQESAK.[S]	2xTMT6plex [N-Term; K13]		5.37204e-07	0	1	1	5	Q7KZF4	Q7KZF4 [874-886]	0	1924.08	High	High	High	High	High	High	High	High	High	High	1.042	0.85	1.252	1.024	0.942	1.041	1.5	0.818	1.33	92.6	96.5	78.7	115.9	94.8	87.2	96.4	138.9	75.7	123.2	5	5	5	5	5	5	5
FALSE	High	[K].FLADQQSEIDGLK.[G]	2xTMT6plex [N-Term; K13]		4.33718e-06	0	1	2	1	P12270	P12270 [28-40]	0	1922.06	High	High	High	High	High	High	High	High	High	High	1	0.851	1.912	0.945	1.142	0.814	2.186	1.037	1.811	78.8	78.7	67	150.6	74.4	89.9	64.1	172.1	81.7	142.6	1	1	1	1	1	1	1
FALSE	High	[R].EVAEAATGEDASSPPPK.[T]	2xTMT6plex [N-Term; K17]		1.01977e-09	0	1	2	6	Q99536	Q99536 [6-22]	0	2114.1	High	High	High	High	High	High	High	High	High	High	0.922	1.025	0.682	0.932	1.028	1.218	0.973	1.035	1.056	101.3	93.4	103.8	69.1	94.4	104.2	123.4	98.5	104.8	107	6	6	6	6	6	6	6
FALSE	High	[K].VLVQNAAGSQEK.[L]	2xTMT6plex [N-Term; K12]		2.09961e-06	0	1	1	4	Q9Y490	Q9Y490 [2032-2043]	0	1701.99	High	High	High	High	High	High	High	High	High	High	0.883	1.424	0.878	1.942	1.389	1.082	2.294	0.956	1.805	73.2	64.7	104.3	64.3	142.2	101.7	79.2	168.1	70	132.2	4	4	4	4	4	4	4
FALSE	High	[K].LVSSENFDDYMK.[EA]	2xTMT6plex [N-Term; K12]		1.02157e-06	0	1	4	1	P02689	P02689 [11-22]	0	1905.97	High	High	High	High	High	High	High	High	High	High	0.5	0.764	0.514	1.8	0.514	1.712	0.967	7.998	0.586	61.1	30.6	46.7	31.4	110.1	31.4	104.7	59.1	489	35.8	1	1	1	1	1	1	1
FALSE	High	[R].FVEDSFDPNINPTIGASFMTK.[T]	2xTMT6plex [N-Term; K21]		1.3002e-05	0	1	1	1	Q9UL26	Q9UL26 [25-45]	0	2788.43	High	High	High	High	High	High	High	High	High	High	1.038	0.79	0.645	0.825	0.913	0.912	0.697	0.625	0.509	125.7	130.5	99.4	81.1	103.7	114.8	114.7	87.6	78.6	64	1	1	1	1	1	1	1
FALSE	High	[R].WTDENIDTVALK.[H]	2xTMT6plex [N-Term; K12]		3.43989e-07	0	1	1	4	Q14204	Q14204 [2845-2856]	0	1863.03	High	High	High	High	High	High	High	High	High	High	0.93	1.187	0.294	1.04	0.933	1.181	0.746	0.546	0.603	118.2	109.9	140.3	34.8	122.9	110.3	139.6	88.1	64.5	71.3	4	4	4	4	4	4	4
FALSE	High	[R].VVDFDETWNK.[L]	2xTMT6plex [N-Term; K10]		2.34444e-05	0	1	4	3	A0A0A0MTN0	A0A0A0MTN0 [20-29]	0	1710.91	High	High	High	High	High	High	High	High	High	High	0.795	0.871	0.669	0.859	0.841	0.889	0.787	0.62	0.686	124.7	99.2	108.6	83.5	107.2	104.9	110.9	98.1	77.3	85.6	3	3	3	3	3	3	3
FALSE	High	[R].QAEIENPLEDPVTGDYVHK.[S]	2xTMT6plex [N-Term; K19]		7.31868e-06	0	1	4	1	Q93050	Q93050 [199-217]	0	2612.36	High	High	High	High	High	High	High	High	High	High	1.177	0.997	0.997	1.561	1.406	1.081	1.177	1.538	1.269	81.9	96.4	81.7	81.7	128	115.2	88.6	96.4	126.1	104	1	1	1	1	1	1	1
FALSE	High	[R].GFAFVTFDDHDSVDK.[I]	2xTMT6plex [N-Term; K15]		3.17936e-05	0	1	6	1	P09651	P09651 [147-161]	0	2158.09	High	High	High	High	High	High	High	High	High	High	1.321	1.164	6.794	1.496	1.506	1.38	2.782	2.956	3.48	41.9	55.3	48.7	284.5	62.7	63.1	57.8	116.5	123.8	145.7	1	1	1	1	1	1	1
FALSE	High	[K].SLPGQNEDLVLTGYQVDK.[N]	2xTMT6plex [N-Term; K18]		4.09541e-10	0	1	1	11	P01040	P01040 [72-89]	0	2434.32	High	High	High	High	High	High	High	High	High	High	1.206	3.149	0.498	1.063	0.509	2.492	0.542	0.553	0.187	89.3	107.7	281.2	44.5	94.9	45.5	222.5	48.4	49.4	16.7	11	11	11	11	11	11	11
FALSE	High	[R].VIACDGGGGALGHPK.[V]	2xTMT6plex [N-Term; K15]; 1xCarbamidomethyl [C4]		3.02862e-09	0	1	2	3	O75380	O75380 [84-98]	0	1867.03	High	High	High	High	High	High	High	High	High	High	1.015	1.023	1.25	1.615	1.061	0.95	1.198	1.502	0.895	86.9	88.2	88.9	108.6	140.4	92.2	82.5	104.1	130.5	77.7	3	3	3	3	3	3	3
FALSE	High	[R].SEDTAVYYCAR.[-]	1xTMT6plex [N-Term]; 1xCarbamidomethyl [C9]		2.29648e-05	0	3	5	5	P01742; A0A0C4DH29; P01743	P01742 [107-117]; A0A0C4DH29 [107-117]; P01743 [107-117]	0	1563.73	High	High	High	High	High	High	High	High	High	High	1.301	0.948	2.62	1.378	2.03	1.587	2.118	7.568	3.112	42.3	55	40	110.7	58.2	85.8	67.1	89.5	319.8	131.5	5	5	5	5	5	5	5
FALSE	High	[R].FAIQDISVEETSAK.[E]	2xTMT6plex [N-Term; K14]		2.71015e-07	0	4	11	11	H9KV75; P12814; P35609; O43707	H9KV75 [69-82]; P12814 [134-147]; P35609 [141-154]; O43707 [153-166]	0	1996.1	High	High	High	High	High	High	High	High	High	High	1.289	1.82	0.504	1.204	0.903	1.239	0.657	0.512	0.403	104.9	135.2	191	52.9	126.3	94.8	130	69	53.7	42.3	11	11	11	11	11	11	11
FALSE	High	[K].KDDEENYLDLFSHK.[N]	3xTMT6plex [N-Term; K1; K14]		1.76428e-05	0	1	1	1	Q07666	Q07666 [139-152]	1	2440.3	High	High	High	High	High	High	High	High	High	High	1.208	1.226	3.691	1.377	1.593	1.287	2.969	4.034	6.425	40.3	48.7	49.4	148.8	55.5	64.2	51.9	119.7	162.6	259	1	1	1	1	1	1	1
FALSE	High	[K].DVDAAYMNKVELQAK.[AV]	3xTMT6plex [N-Term; K9; K15]		8.93818e-08	0	3	4	4	P04259; P02538; P48668	P04259 [273-287]; P02538 [273-287]; P48668 [273-287]	1	2382.33	High	High	High	High	High	High	High	High	High	High	0.891	1.035	4.03	1.57	1.307	0.912	2.003	0.597	0.428	72.6	64.7	75.2	292.6	114	94.9	66.2	145.4	43.4	31.1	4	4	4	4	4	4	4
FALSE	High	[K].SAVGELSEDSSNVVHLIK.[N]	2xTMT6plex [N-Term; K18]		1.24684e-08	0	1	1	2	D3DSM0	D3DSM0 [283-300]	0	2342.3	High	High	High	High	High	High	High	High	High	High	0.893	0.805	1.655	1.15	1.454	0.861	1.749	1.037	2.721	75	67	60.4	124.2	86.3	109.1	64.6	131.2	77.8	204.2	2	2	2	2	2	2	2
FALSE	High	[K].MDSTANEVEAVK.[V]	2xTMT6plex [N-Term; K12]; 1xOxidation [M1]		6.84213e-06	0	1	4	2	P07237	P07237 [425-436]	0	1767.92	High	High	High	High	High	High	High	High	High	High	0.998	1.047	0.544	0.895	0.843	0.957	0.893	0.329	0.638	122.8	122.5	128.6	66.8	109.9	103.5	117.5	109.6	40.4	78.4	2	2	2	2	2	2	2
FALSE	High	[K].FEIWDTAGQER.[Y]	1xTMT6plex [N-Term]		7.99224e-06	0	3	10	4	P51148; P20339; P61020	P51148 [72-82]; P20339 [71-81]; P61020 [71-81]	0	1580.79	High	High	High	High	High	High	High	High	High	High	0.941	0.792	0.767	0.933	0.867	0.967	0.919	0.593	0.921	115	108.2	91.1	88.1	107.2	99.7	111.1	105.6	68.1	105.9	4	4	4	4	4	4	4
FALSE	High	[K].MDSTANEVEAVK.[V]	2xTMT6plex [N-Term; K12]		5.47592e-06	0	1	4	2	P07237	P07237 [425-436]	0	1751.92	High	High	High	High	High	High	High	High	High	High	1.021	1.098	0.628	0.813	0.823	1.083	0.881	0.38	0.733	118.2	120.7	129.7	74.2	96.1	97.3	128	104.2	44.9	86.6	2	2	2	2	2	2	2
FALSE	High	[R].VANEAEFILSR.[Q]	1xTMT6plex [N-Term]		1.10175e-05	0	1	3	2	P50851	P50851 [1895-1905]	0	1477.82	High	High	High	High	High	High	High	High	High	High	1.013	1.018	0.513	0.836	0.831	1.035	0.616	0.541	0.488	126.7	128.3	129	65	105.9	105.3	131.2	78.1	68.6	61.9	2	2	2	2	2	2	2
FALSE	High	[R].TCLLNETGDEPFQYK.[N]	2xTMT6plex [N-Term; K15]; 1xCarbamidomethyl [C2]		8.95663e-06	0	1	1	3	P15104	P15104 [358-372]	0	2273.15	High	High	High	High	High	High	High	High	High	High	0.632	0.817	1.868	1.131	0.842	2.434	1.37	0.977	1.655	78.6	49.7	64.2	146.8	88.9	66.1	191.3	107.7	76.8	130	3	3	3	3	3	3	3
FALSE	High	[K].ELQGQNVEAVDPR.[G]	1xTMT6plex [N-Term]		1.79187e-05	0	1	1	1	Q8IZ07	Q8IZ07 [28-40]	0	1683.89	High	High	High	High	High	High	High	High	High	High	1.254	1.177	1.068	1.369	1.118	1.322	1.345	0.689	1.519	84.3	105.7	99.2	90	115.4	94.3	111.5	113.4	58.1	128.1	1	1	1	1	1	1	1
FALSE	High	[K].EDTLLLIGHLER.[V]	1xTMT6plex [N-Term]		3.54308e-05	0	1	1	1	Q92621	Q92621 [244-255]	0	1637.94	High	High	High	High	High	High	High	High	High	High	1.763	0.723	1.987	1.165	2.09	0.985	0.938	1.205	0.839	78.8	138.9	57	156.5	91.8	164.6	77.6	73.9	94.9	66.1	1	1	1	1	1	1	1
FALSE	High	[R].VPDFNDNCPTAVLEK.[D]	2xTMT6plex [N-Term; K15]; 1xCarbamidomethyl [C8]		1.20586e-06	0	1	1	10	P32926	P32926 [485-499]	0	2177.13	High	High	High	High	High	High	High	High	High	High	1.218	1.366	1.189	1.069	1.167	1.392	0.643	0.384	0.128	104.6	127.5	143	124.5	111.8	122.2	145.7	67.3	40.2	13.3	10	10	10	10	10	10	10
FALSE	High	[R].AAPGAGDAAAGSGAEFAGGDGAAR.[G]	1xTMT6plex [N-Term]		1.27153e-07	0	1	2	1	X6R3N0	X6R3N0 [261-284]	0	2204.05	High	High	High	High	High	High	High	High	High	High	1.013	0.734	1.058	1.137	1.413	0.8	1.111	1.964	1.673	84	85.1	61.7	88.9	95.5	118.7	67.2	93.3	165	140.5	1	1	1	1	1	1	1
FALSE	High	[K].TSLPAWSAAMDAGLEAMQK.[Y]	2xTMT6plex [N-Term; K19]		1.47014e-07	0	1	3	1	Q3LXA3	Q3LXA3 [466-484]	0	2436.27	High	High	High	High	High	High	High	High	High	High	0.834	0.776	0.463	0.921	0.861	0.915	0.634	0.635	0.488	132.8	110.9	103.1	61.5	122.3	114.4	121.6	84.3	84.4	64.8	1	1	1	1	1	1	1
FALSE	High	[K].QIATLHAQVADMK.[K]	2xTMT6plex [N-Term; K13]		5.40417e-05	0	1	1	1	P35579	P35579 [1358-1370]	0	1884.08	High	High	High	High	High	High	High	High	High	High	1.188	1.361	1.471	0.688	0.749	1.232	1.754	0.816	2.058	81.2	96.5	110.5	119.4	55.8	60.8	100	142.4	66.2	167.1	1	1	1	1	1	1	1
FALSE	High	[R].SVDPDSPAEASGLR.[A]	1xTMT6plex [N-Term]		1.35853e-06	0	1	1	1	O14745	O14745 [181-194]	0	1629.83	High	High	High	High	High	High	High	High	High	High	0.976	0.81	0.783	0.913	0.793	1.17	0.684	1.027	0.648	113.6	110.8	92.1	89	103.7	90.1	132.9	77.7	116.7	73.6	1	1	1	1	1	1	1
FALSE	High	[R].LANIDEEMLQK.[A]	2xTMT6plex [N-Term; K11]		7.16862e-06	0	1	1	6	P54136	P54136 [547-557]	0	1761.98	High	High	High	High	High	High	High	High	High	High	0.841	0.993	0.622	0.814	0.821	0.987	0.541	0.415	0.37	135.1	113.6	134.1	84.1	110	110.9	133.3	73.1	56	49.9	6	6	6	6	6	6	6
FALSE	High	[K].ENLVNEEVTR.[Q]	1xTMT6plex [N-Term]		6.91383e-05	0	1	2	1	Q14002	Q14002 [128-137]	0	1431.76	High	High	High	High	High	High	High	High	High	High	1.151	0.715	0.537	0.685	0.317	0.667	0.415	0.317	0.273	164.6	189.4	117.7	88.3	112.8	52.2	109.8	68.3	52.2	44.9	1	1	1	1	1	1	1
FALSE	High	[K].IIHEDGYSEDECK.[Q]	2xTMT6plex [N-Term; K13]; 1xCarbamidomethyl [C12]		4.36612e-07	0	1	1	1	P08754	P08754 [55-67]	0	2052.99	High	High	High	High	High	High	High	High	High	High	1.104	1.418	0.638	0.943	0.959	1.24	0.629	0.502	0.49	112.1	123.7	158.9	71.5	105.6	107.4	139	70.5	56.3	54.9	1	1	1	1	1	1	1
FALSE	High	[K].DNVDDPTGNFR.[S]	1xTMT6plex [N-Term]		1.75518e-05	0	1	1	2	Q12907	Q12907 [304-314]	0	1478.71	High	High	High	High	High	High	High	High	High	High	0.933	0.721	0.59	0.738	0.818	0.671	0.837	0.44	0.746	133.4	124.5	96.3	78.7	98.4	109.2	89.6	111.7	58.7	99.5	2	2	2	2	2	2	2
FALSE	High	[R].QLAEEDLAQQR.[A]	1xTMT6plex [N-Term]		1.11899e-05	0	1	1	1	Q15149	Q15149 [2432-2442]	0	1529.81	High	High	High	High	High	High	High	High	High	High	1.184	1.301	0.871	1.37	1.207	1.054	1.45	0.724	0.898	90.4	107.1	117.7	78.8	123.9	109.1	95.3	131.1	65.4	81.2	1	1	1	1	1	1	1
FALSE	High	[K].VAAIEALNDGELQK.[A]	2xTMT6plex [N-Term; K14]		1.10416e-06	0	1	5	5	P50502	P50502 [119-132]	0	1929.11	High	High	High	High	High	High	High	High	High	High	0.858	1.016	2.347	1.049	1.108	0.785	1.394	1.498	1.578	79.2	67.9	80.4	185.8	83	87.7	62.1	110.4	118.6	124.9	5	5	5	5	5	5	5
FALSE	High	[K].EFLVAGGEDFK.[L]	2xTMT6plex [N-Term; K11]		3.19477e-06	0	1	2	6	Q9Y3F4	Q9Y3F4 [236-246]	0	1669.92	High	High	High	High	High	High	High	High	High	High	0.95	0.98	0.734	1.004	0.759	1.042	0.734	0.414	0.575	122.1	115.9	119.6	89.6	122.6	92.6	127.2	89.6	50.6	70.2	6	6	6	6	6	6	6
FALSE	High	[K].RQDPGDNWEEGGGGGGGMEK.[S]	2xTMT6plex [N-Term; K20]		3.80022e-08	0	1	7	1	Q9UKY7	Q9UKY7 [117-136]	1	2491.17	High	High	High	High	High	High	High	High	High	High	0.959	1.162	1.303	1.208	0.869	0.962	1.428	1.12	1.367	87.9	84.3	102.1	114.5	106.2	76.3	84.6	125.5	98.4	120.1	1	1	1	1	1	1	1
FALSE	High	[R].FWGFHDCTHQEDVAVICSG.[-]	1xTMT6plex [N-Term]; 2xCarbamidomethyl [C7; C17]		4.4676e-05	0	1	1	3	O43866	O43866 [329-347]	0	2494.11	High	High	High	High	High	High	High	High	High	High	0.946	0.961	0.9	1.06	1.156	1.09	0.956	1.32	0.967	96.6	91.4	92.8	86.9	102.3	111.6	105.2	92.3	127.5	93.4	3	3	3	3	3	3	3
FALSE	High	[R].KQLDTLGNDK.[G]	3xTMT6plex [N-Term; K1; K10]		4.9626e-06	0	1	1	3	P19013	P19013 [211-220]	1	1819.09	High	High	High	High	High	High	High	High	High	High	1.449	1.697	0.184	0.208	0.121	2.372	0.607	0.762	0.087	117.8	170.8	199.9	21.7	24.5	14.3	279.4	71.5	89.8	10.3	3	3	3	3	3	3	3
FALSE	High	[K].VTIKPAPETEK.[R]	3xTMT6plex [N-Term; K4; K11]		7.65949e-05	0	1	1	4	P01024	P01024 [1365-1375]	0	1900.17	High	High	High	High	High	High	High	High	High	High	1.249	1.619	0.656	1.432	1.503	1.04	0.983	3.846	1.724	66.4	83	107.6	43.6	95.1	99.8	69.1	65.3	255.5	114.5	4	4	4	4	4	4	4
FALSE	High	[R].AFPMPGFDEH.[-]	1xTMT6plex [N-Term]		2.50729e-05	0	1	1	5	P34897	P34897 [495-504]	0	1376.65	High	High	High	High	High	High	High	High	High	High	0.936	0.936	0.761	0.865	0.861	0.825	0.607	0.539	0.525	127.3	119.1	119.1	96.8	110.2	109.6	105	77.3	68.7	66.8	5	5	5	5	5	5	5
FALSE	High	[R].AEDGENYDIK.[K]	2xTMT6plex [N-Term; K10]		5.74783e-05	0	1	5	1	E5RHG6	E5RHG6 [42-51]	0	1611.83	High	High	High	High	High	High	High	High	High	High	0.776	0.567	8.034	1.15	1.103	0.98	1.322	2.944	4.92	43.9	34	24.9	352.4	50.4	48.4	43	58	129.2	215.8	1	1	1	1	1	1	1
FALSE	High	[K].KNHEEEMKEFSNQVVGQVNVEMDATPGIDLTR.[V-]	3xTMT6plex [N-Term; K1; K8]; 1xOxidation [M]		1.76654e-09	0	2	3	7	K7EMD9; P13646	K7EMD9 [134-165]; P13646 [241-272]	2	4348.22	High	High	High	High	High	High	High	High	High	High	1.6	1.814	0.396	0.702	0.634	1.149	0.398	0.353	0.269	120.3	192.4	218.2	47.7	84.4	76.2	138.2	47.8	42.4	32.3	6	6	6	6	6	6	6
FALSE	High	[K].KNHEEEMKEFSNQVVGQVNVEMDATPGIDLTR.[V-]	3xTMT6plex [N-Term; K1; K8]		1.41517e-10	0	2	3	46	K7EMD9; P13646	K7EMD9 [134-165]; P13646 [241-272]	2	4332.22	High	High	High	High	High	High	High	High	High	High	1.393	1.747	0.364	0.74	0.638	1.227	0.401	0.367	0.208	123.7	172.2	216.1	45.1	91.6	78.9	151.8	49.6	45.4	25.7	46	46	46	46	46	46	46
FALSE	High	[K].EPVELGQPNTLICHIDK.[F]	2xTMT6plex [N-Term; K17]; 1xCarbamidomethyl [C13]		8.47679e-07	0	1	3	2	P20036	P20036 [126-142]	0	2421.32	High	High	High	High	High	High	High	High	High	High	0.865	0.478	0.673	0.415	0.49	0.38	0.345	0.623	0.681	168.1	145.4	80.4	113	69.7	82.4	63.9	58	104.6	114.5	2	2	2	2	2	2	2
FALSE	High	[K].VQISQLHQEIQR.[L]	1xTMT6plex [N-Term]		0.000100398	0	1	1	1	Q8N1N4	Q8N1N4 [327-338]	0	1707.97	High	High	High	High	High	High	High	High	High	High	1.014	1.656	1.921	1.142	0.748	1.598	1.033	1.243	1.254	79.3	80.4	131.3	152.4	90.5	59.3	126.8	81.9	98.6	99.5	1	1	1	1	1	1	1
FALSE	High	[K].YGEYFPGTGDLR.[D]	1xTMT6plex [N-Term]		1.79728e-06	0	2	3	2	Q13547; Q92769	Q13547 [201-212]; Q92769 [202-213]	0	1603.8	High	High	High	High	High	High	High	High	High	High	0.954	0.633	0.637	0.92	0.902	0.776	0.87	0.706	0.691	123.6	118	78.3	78.8	113.7	111.5	96	107.6	87.3	85.4	2	2	2	2	2	2	2
FALSE	High	[R].ALINSPEGAVGR.[S]	1xTMT6plex [N-Term]		8.14436e-05	0	1	2	1	O00115	O00115 [66-77]	0	1412.81	High	High	High	High	High	High	High	High	High	High	0.979	0.743	1.206	0.851	1.084	1.041	1.628	1.195	1.576	88.5	86.6	65.8	106.7	75.3	95.9	92.1	144	105.7	139.5	1	1	1	1	1	1	1
FALSE	High	[R].ITSENPDEGFKPSSGTVQELNFR.[S]	2xTMT6plex [N-Term; K11]		1.14833e-05	0	1	2	3	Q13085	Q13085 [510-532]	0	3010.55	High	High	High	High	High	High	High	High	High	High	0.918	0.847	0.73	1.238	0.886	0.973	0.592	0.49	0.438	123.3	113.2	104.5	90	152.6	109.2	120	73	60.4	53.9	3	3	3	3	3	3	3
FALSE	High	[R].IKGTQCEDIDECEVFPGVCK.[N]	3xTMT6plex [N-Term; K2; K20]; 3xCarbamidomethyl [C6; C12; C19]		3.23611e-08	0	1	1	3	P35555	P35555 [903-922]	1	3071.55	High	High	High	High	High	High	High	High	High	High	1.132	0.871	0.743	2.422	2.844	1.233	1.233	1.278	0.902	73.2	82.9	63.8	54.4	177.3	208.2	90.2	90.3	93.6	66.1	3	3	3	3	3	3	3
FALSE	High	[K].VTATECIQEQSFVIR.[A]	1xTMT6plex [N-Term]; 1xCarbamidomethyl [C6]		6.84332e-05	0	1	2	2	D3DSM0	D3DSM0 [358-372]	0	2010.05	High	High	High	High	High	High	High	High	High	High	0.929	0.842	1.017	0.815	1.359	0.63	1.207	1.177	1.335	97	90.1	81.7	98.6	79.1	131.8	61.1	117.1	114.1	129.5	2	2	2	2	2	2	2
FALSE	High	[R].QQAADDCEFLR.[A]	1xTMT6plex [N-Term]; 1xCarbamidomethyl [C7]		5.14587e-06	0	1	1	1	O00291	O00291 [424-434]	0	1581.75	High	High	High	High	High	High	High	High	High	High	1.022	0.81	0.733	1.192	1.095	0.922	1.139	0.886	1.451	97.6	99.7	79	71.5	116.3	106.8	90	111.2	86.4	141.5	1	1	1	1	1	1	1
FALSE	High	[R].VADPAYLPTQQDVLR.[V]	1xTMT6plex [N-Term]		1.19688e-05	0	1	2	3	P50148	P50148 [167-181]	0	1915.05	High	High	High	High	High	High	High	High	High	High	1.177	1.104	0.609	1.089	1.044	0.995	0.84	0.7	0.797	106.9	125.8	118	65.1	116.4	111.6	106.4	89.8	74.8	85.2	3	3	3	3	3	3	3
FALSE	High	[K].MDATSYSSIASEFGVR.[G]	1xTMT6plex [N-Term]		4.80394e-09	0	1	3	1	Q96JJ7	Q96JJ7 [82-97]	0	1949.95	High	High	High	High	High	High	High	High	High	High	0.967	0.816	0.886	1.038	1.007	1.038	1.019	0.732	0.881	106.6	103.1	87	94.4	110.6	107.3	110.6	108.6	78	93.9	1	1	1	1	1	1	1
FALSE	High	[K].VNLQNNPGAMEHFHMK.[L]	2xTMT6plex [N-Term; K16]		5.39995e-07	0	1	6	2	P51572	P51572 [80-95]	0	2325.2	High	High	High	High	High	High	High	High	High	High	0.972	0.977	0.919	0.966	0.983	0.93	1.037	0.885	0.991	103.5	100.6	101.1	95.1	100	101.8	96.3	107.3	91.6	102.6	2	2	2	2	2	2	2
FALSE	High	[K].TDAGGEDAILQTR.[T]	1xTMT6plex [N-Term]		2.3777e-06	0	1	1	1	Q9NT62	Q9NT62 [186-198]	0	1575.82	High	High	High	High	High	High	High	High	High	High	0.909	1.019	1.486	1.134	0.931	1.204	1.24	0.747	1.132	92.6	84.1	94.3	137.6	105	86.2	111.5	114.8	69.2	104.8	1	1	1	1	1	1	1
FALSE	High	[R].TDYNASVSVPDSSGPER.[I]	1xTMT6plex [N-Term]		2.17995e-07	0	2	2	4	P61978; Q5T6W2	P61978 [70-86]; Q5T6W2 [70-86]	0	2009.96	High	High	High	High	High	High	High	High	High	High	0.977	0.682	1.983	1.043	1.051	0.969	1.708	1.214	1.958	79.5	77.6	54.2	157.5	82.9	83.5	77	135.7	96.5	155.6	4	4	4	4	4	4	4
FALSE	High	[K].SVGSQWASPENPCLINECVR.[V]	1xTMT6plex [N-Term]; 2xCarbamidomethyl [C13; C18]		4.45759e-07	0	1	1	2	P04275	P04275 [2516-2535]	0	2532.22	High	High	High	High	High	High	High	High	High	High	0.931	0.992	0.938	1.377	1.572	1.029	1.068	1.106	1.103	90	83.8	89.3	84.4	123.9	141.4	92.5	96.1	99.5	99.3	2	2	2	2	2	2	2
FALSE	High	[R].ISVYYNEATGGK.[Y]	2xTMT6plex [N-Term; K12]		4.93696e-06	0	1	2	6	P07437	P07437 [47-58]	0	1759.96	High	High	High	High	High	High	High	High	High	High	0.935	0.975	0.725	0.923	0.914	1.075	0.898	0.56	0.97	111.4	104.2	108.6	80.8	102.9	101.8	119.8	100	62.3	108.1	6	6	6	6	6	6	6
FALSE	High	[K].EMFPYEASTPTGISASCR.[R]	1xTMT6plex [N-Term]; 1xCarbamidomethyl [C17]		3.91024e-06	0	2	3	2	H0YJH7; P42167	H0YJH7 [182-199]; P42167 [347-364]	0	2233.05	High	High	High	High	High	High	High	High	High	High	0.892	0.794	1.022	0.845	0.983	0.813	0.888	1.001	0.901	109.4	97.6	86.9	111.8	92.5	107.6	89	97.2	109.5	98.6	2	2	2	2	2	2	2
FALSE	High	[K].AQAELVGTADEATR.[A]	1xTMT6plex [N-Term]		3.46169e-08	0	1	1	4	P30049	P30049 [137-150]	0	1660.87	High	High	High	High	High	High	High	High	High	High	1.147	0.993	0.522	0.911	0.845	0.854	0.663	0.425	0.457	127.9	146.8	127	66.8	116.6	108.1	109.2	84.8	54.4	58.5	4	4	4	4	4	4	4
FALSE	High	[K].TTGGKDEEVVQCLSDGWSSQPTCR.[K]	2xTMT6plex [N-Term; K5]; 2xCarbamidomethyl [C12; C23]		2.39851e-09	0	1	1	2	P05160	P05160 [124-147]	1	3155.51	High	High	High	High	High	High	High	High	High	High	0.803	0.5	0.311	0.986	1.205	0.387	1.482	1.2	1.08	111.7	89.6	55.9	34.7	110.1	134.6	43.2	165.5	134	120.7	2	2	2	2	2	2	2
FALSE	High	[R].ELQTAQAQLSEWR.[R]	1xTMT6plex [N-Term]		1.64956e-05	0	1	3	2	Q7Z406	Q7Z406 [1382-1394]	0	1788.94	High	High	High	High	High	High	High	High	High	High	1.069	1.05	1.307	1.123	1.033	1.313	1.304	0.96	0.833	91	97.3	95.5	118.9	102.1	94	119.4	118.7	87.3	75.8	2	2	2	2	2	2	2
FALSE	High	[K].LITSNTDASDGDSVALVK.[E]	2xTMT6plex [N-Term; K18]		4.27652e-07	0	1	3	1	Q14789	Q14789 [1125-1142]	0	2264.24	High	High	High	High	High	High	High	High	High	High	0.808	0.701	0.602	0.837	0.684	0.757	0.67	0.551	0.691	137	110.7	96	82.4	114.7	93.7	103.7	91.8	75.5	94.6	1	1	1	1	1	1	1
FALSE	High	[K].AELFTQSCADLDK.[W]	2xTMT6plex [N-Term; K13]; 1xCarbamidomethyl [C8]		2.35318e-06	0	1	2	2	A0A087WUZ3	A0A087WUZ3 [1382-1394]	0	1956.01	High	High	High	High	High	High	High	High	High	High	0.981	0.854	0.828	1.103	1.016	1.177	0.962	1.264	0.677	101.4	99.5	86.6	83.9	111.8	103.1	119.4	97.6	128.1	68.6	2	2	2	2	2	2	2
FALSE	High	[R].EEKPAGEEAEMEK.[A]	3xTMT6plex [N-Term; K3; K13]		1.02472e-05	0	1	2	1	Q6JBY9	Q6JBY9 [301-313]	0	2164.14	High	High	High	High	High	High	High	High	High	High	0.628	0.708	2.414	1.231	1.028	1.023	2.145	1.526	5.467	58.2	36.5	41.2	140.6	71.7	59.9	59.6	124.9	88.9	318.4	1	1	1	1	1	1	1
FALSE	High	[R].VGDDHLLLLQGEQLR.[R]	1xTMT6plex [N-Term]		8.74829e-05	0	1	2	1	O43240	O43240 [96-110]	0	1935.09	High	High	High	High	High	High	High	High	High	High	1.191	0.997	1.413	1.549	1.302	1.463	1.134	1.021	0.975	83	98.9	82.8	117.3	128.6	108.1	121.5	94.2	84.8	80.9	1	1	1	1	1	1	1
FALSE	High	[K].EKDIMDLYNQPEPVK.[S]	3xTMT6plex [N-Term; K2; K15]		2.85055e-06	0	1	1	4	Q9UHA7	Q9UHA7 [89-103]	1	2506.38	High	High	High	High	High	High	High	High	High	High	0.719	1.057	0.418	1.359	0.59	3.056	0.369	0.334	0.16	110.3	79.3	116.6	46.1	150	65.1	337.2	40.7	36.9	17.7	4	4	4	4	4	4	4
FALSE	High	[K].KENSETVVTGSLDDLVK.[V]	3xTMT6plex [N-Term; K1; K17]		4.23242e-07	0	1	4	1	Q9GZS3	Q9GZS3 [29-45]	1	2521.43	High	High	High	High	High	High	High	High	High	High	1.038	1.018	0.867	0.962	1.046	1.123	0.905	0.677	0.775	106.3	110.3	108.2	92.1	102.2	111.2	119.3	96.1	72	82.3	1	1	1	1	1	1	1
FALSE	High	[R].DTEQTLYQVQER.[M]	1xTMT6plex [N-Term]		2.45279e-06	0	1	1	3	P55268	P55268 [1634-1645]	0	1738.88	High	High	High	High	High	High	High	High	High	High	1.196	1.407	0.875	1.468	0.938	1.107	0.742	0.563	0.667	100.4	120	141.3	87.8	147.3	94.2	111.1	74.5	56.6	67	3	3	3	3	3	3	3
FALSE	High	[R].HYPLNTVTFCDLDPQER.[K]	1xTMT6plex [N-Term]; 1xCarbamidomethyl [C10]		1.27357e-05	0	1	5	2	Q9HBL0	Q9HBL0 [1660-1676]	0	2334.14	High	High	High	High	High	High	High	High	High	High	1.027	0.87	0.981	1.287	1.252	1.203	0.989	1.451	1.234	88.6	90.9	77	86.9	113.9	110.9	106.5	87.5	128.5	109.2	2	2	2	2	2	2	2
FALSE	High	[-].EVQLVESGGGLVQPGGSLR.[L]	1xTMT6plex [N-Term]		9.53314e-10	0	2	2	15	S4R460; A0A0B4J2B5	S4R460 [1-19]; A0A0B4J2B5 [1-19]	0	2111.17	High	High	High	High	High	High	High	High	High	High	1.015	0.737	1.088	0.854	1.061	0.85	1.096	2.952	1.617	81.5	82.8	60	88.7	69.6	86.5	69.3	89.3	240.6	131.7	15	15	15	15	15	15	15
FALSE	High	[R].ESEQGVYTCTAQGIWK.[N]	2xTMT6plex [N-Term; K16]; 1xCarbamidomethyl [C9]		2.58325e-06	0	1	3	1	B4DPQ0	B4DPQ0 [435-450]	0	2315.17	High	High	High	High	High	High	High	High	High	High	0.921	0.505	0.974	1.007	1.807	0.656	1.153	1.943	1.069	90.6	83.4	45.7	88.3	91.3	163.7	59.4	104.4	176.1	96.9	1	1	1	1	1	1	1
FALSE	High	[K].FAEWCLEYGEHGCR.[T]	1xTMT6plex [N-Term]; 2xCarbamidomethyl [C5; C13]		6.08181e-05	0	1	2	1	O43813	O43813 [351-364]	0	2042.91	High	High	High	High	High	High	High	High	High	High	1.049	0.837	0.645	0.846	0.896	0.824	0.628	0.786	0.677	122.1	128.2	102.2	78.7	103.3	109.4	100.7	76.7	96.1	82.7	1	1	1	1	1	1	1
FALSE	High	[K].EIHLVSNEDPTVAAFK.[A]	2xTMT6plex [N-Term; K16]		1.64571e-06	0	1	1	1	Q8IXQ6	Q8IXQ6 [274-289]	0	2228.23	High	High	High	High	High	High	High	High	High	High	1.052	0.784	1.234	0.86	0.952	0.859	0.925	0.628	1.17	105.7	111.2	82.8	130.4	90.9	100.6	90.7	97.8	66.4	123.6	1	1	1	1	1	1	1
FALSE	High	[R].NSQWICSNEECPGECLVTGQSHFK.[S]	2xTMT6plex [N-Term; K24]; 3xCarbamidomethyl [C6; C11; C15]		2.3615e-09	0	1	1	2	P04275	P04275 [374-397]	0	3325.54	High	High	High	High	High	High	High	High	High	High	1.051	1.284	0.786	1.84	1.448	1.457	1.71	1.597	1.315	74.1	78	95.2	58.3	136.4	107.4	108	126.7	118.4	97.5	2	2	2	2	2	2	2
FALSE	High	[K].ENIASVLENYHTESK.[I]	2xTMT6plex [N-Term; K15]		3.55258e-08	0	1	3	1	Q6NVY1	Q6NVY1 [238-252]	0	2192.16	High	High	High	High	High	High	High	High	High	High	1.14	0.836	0.672	0.764	1.048	0.884	0.814	0.633	0.516	120.4	137.2	100.6	80.9	91.9	126.2	106.4	98	76.2	62.1	1	1	1	1	1	1	1
FALSE	High	[K].HEQILVLDPPTDLK.[F]	2xTMT6plex [N-Term; K14]		1.66285e-06	0	1	2	7	Q9P0L0	Q9P0L0 [11-24]	0	2076.21	High	High	High	High	High	High	High	High	High	High	0.935	1.04	1.707	0.991	1.095	1.161	1.187	1.185	1.161	87.2	81.6	90.7	148.9	86.4	95.6	101.3	103.6	103.4	101.3	7	7	7	7	7	7	7
FALSE	High	[K].KIDAAQNWLADPNGGPEGEEQIR.[G]	2xTMT6plex [N-Term; K1]		1.06294e-09	0	1	1	3	P18206	P18206 [387-409]	1	2966.54	High	High	High	High	High	High	High	High	High	High	1.054	1.462	0.82	1.787	1.001	1.349	0.991	0.596	0.781	92.2	97.2	134.8	75.7	164.8	92.4	124.4	91.4	54.9	72.1	3	3	3	3	3	3	3
FALSE	High	[K].EVMYAYVDQHDFSGK.[D]	2xTMT6plex [N-Term; K15]		5.3359e-06	0	1	2	1	Q9Y6D6	Q9Y6D6 [761-775]	0	2247.12	High	High	High	High	High	High	High	High	High	High	1.04	0.926	1.301	0.883	0.947	1.027	0.824	0.604	0.851	106.3	110.6	98.5	138.4	93.9	100.7	109.2	87.6	64.2	90.5	1	1	1	1	1	1	1
FALSE	High	[R].HVPGASFFDIEECR.[D]	1xTMT6plex [N-Term]; 1xCarbamidomethyl [C13]		5.3489e-05	0	1	2	1	Q16762	Q16762 [52-65]	0	1892.92	High	High	High	High	High	High	High	High	High	High	1.125	0.906	1.394	0.911	0.988	1.073	1.022	1.084	1.686	89.4	100.5	81	124.6	81.5	88.3	95.9	91.4	96.8	150.7	1	1	1	1	1	1	1
FALSE	High	[R].SVAVYGQYGGQPCVGNAFETQSCEPTR.[G]	1xTMT6plex [N-Term]; 2xCarbamidomethyl [C13; C23]		9.04987e-06	0	1	1	1	P10643	P10643 [51-77]	0	3191.47	High	High	High	High	High	High	High	High	High	High	0.903	1.343	1.287	1.456	1.85	1.287	1.475	2.398	1.454	69.2	62.5	92.9	89	100.7	128	89	102	165.9	100.6	1	1	1	1	1	1	1
FALSE	High	[K].ENPGLTQDIIMK.[I]	2xTMT6plex [N-Term; K12]		2.05654e-06	0	1	7	2	Q9BUL8	Q9BUL8 [54-65]	0	1817.02	High	High	High	High	High	High	High	High	High	High	1.013	1.01	1.534	0.978	0.965	1.044	1.014	0.693	0.913	98.4	99.7	99.4	151	96.3	95	102.7	99.7	68.1	89.8	2	2	2	2	2	2	2
FALSE	High	[R].GTITDAPGFDPLR.[D]	1xTMT6plex [N-Term]		1.19688e-05	0	1	1	3	P50995	P50995 [192-204]	0	1588.85	High	High	High	High	High	High	High	High	High	High	1.009	0.806	2.953	1.496	1.583	1.641	2.464	1.916	3.591	54.2	54.6	43.7	160	81	85.8	88.9	133.5	103.8	194.5	3	3	3	3	3	3	3
FALSE	High	[K].VSDLTQAANK.[N]	2xTMT6plex [N-Term; K10]		2.48152e-05	0	1	1	7	P17661	P17661 [300-309]	0	1504.87	High	High	High	High	High	High	High	High	High	High	1.126	2.824	0.25	2.925	0.718	1.457	0.71	0.286	0.231	86.7	97.7	245	21.7	253.7	62.2	126.4	61.6	24.8	20.1	7	7	7	7	7	7	7
FALSE	High	[K].VNPFRPGDSEPPPAPGAQR.[A]	1xTMT6plex [N-Term]		1.26345e-06	0	1	3	2	Q15942	Q15942 [36-54]	0	2218.16	High	High	High	High	High	High	High	High	High	High	1.103	1.408	2.043	2.209	1.428	1.162	2.41	1.343	3.266	57.6	63.5	81.1	117.6	127.2	82.2	66.9	138.7	77.3	188	2	2	2	2	2	2	2
FALSE	High	[R].DLEVVEGSAAR.[F]	1xTMT6plex [N-Term]		1.10175e-05	0	1	1	4	Q15746	Q15746 [1817-1827]	0	1374.74	High	High	High	High	High	High	High	High	High	High	1.253	4.818	0.451	2.655	0.756	2.022	0.7	0.365	0.27	70	87.7	337.2	31.6	185.8	52.9	141.5	49	25.6	18.9	4	4	4	4	4	4	4
FALSE	High	[K].ETNEGVLSVVKPLNYEENR.[Q]	2xTMT6plex [N-Term; K11]		1.90272e-06	0	1	1	1	Q14574	Q14574 [411-429]	0	2648.43	High	High	High	High	High	High	High	High	High	High	1.007	0.928	1.527	1.104	1.509	0.952	1.171	0.735	0.611	94.8	95.5	88	144.8	104.7	143.1	90.3	111.1	69.7	58	1	1	1	1	1	1	1
FALSE	High	[R].SAGVQCFGPTAEAAQLESSK.[R]	2xTMT6plex [N-Term; K20]; 1xCarbamidomethyl [C6]		4.01863e-07	0	1	6	2	P22102	P22102 [88-107]	0	2496.28	High	High	High	High	High	High	High	High	High	High	0.947	0.716	1.169	1.227	1.14	0.949	1.048	0.972	1.01	98.3	93	70.3	114.9	120.6	112	93.2	103	95.5	99.2	2	2	2	2	2	2	2
FALSE	High	[K].EELVEESQTK.[L]	2xTMT6plex [N-Term; K10]		3.31332e-05	0	1	2	1	Q08623	Q08623 [72-81]	0	1649.9	High	High	High	High	High	High	High	High	High	High	0.984	1.754	1.441	1.471	1.513	1.805	1.41	1.38	1.407	70.6	69.5	123.8	101.7	103.9	106.8	127.4	99.5	97.4	99.3	1	1	1	1	1	1	1
FALSE	High	[K].QPAIISQLDPVNER.[M]	1xTMT6plex [N-Term]		2.20348e-05	0	1	1	3	Q08211	Q08211 [1117-1130]	0	1809.01	High	High	High	High	High	High	High	High	High	High	0.782	0.794	0.968	1.031	0.897	0.878	1.15	0.857	1.16	105.1	82.1	83.4	101.7	108.3	94.2	92.3	120.9	90.1	121.9	3	3	3	3	3	3	3
FALSE	High	[K].LISPESTVMLLEAQAATGGIIDPHR.[N]	1xTMT6plex [N-Term]		2.18849e-06	0	1	1	1	P15924	P15924 [2039-2063]	0	2848.54	High	High	High	High	High	High	High	High	High	High	1.193	1.267	1.579	0.888	0.995	0.949	0.799	0.942	0.585	98.1	117	124.3	154.8	87.1	97.6	93	78.4	92.4	57.4	1	1	1	1	1	1	1
FALSE	High	[R].DWSYPYEHSYGLEGGK.[Q]	2xTMT6plex [N-Term; K16]		3.24565e-05	0	1	4	1	Q8NHH9	Q8NHH9 [245-260]	0	2346.14	High	High	High	High	High	High	High	High	High	High	1.1	1.155	0.653	1.245	1.047	0.98	0.812	0.692	0.555	108.3	119.1	125	70.6	134.8	113.3	106	87.9	74.9	60.1	1	1	1	1	1	1	1
FALSE	High	[R].DAGEGLLAVQITDQEGKPK.[R]	3xTMT6plex [N-Term; K17; K19]		9.93677e-10	0	1	2	2	O75369	O75369 [1546-1564]	0	2656.51	High	High	High	High	High	High	High	High	High	High	0.904	0.564	6.517	1.669	1.922	0.838	6.25	2.212	2.591	40.9	37	23	266.4	68.2	78.6	34.2	255.4	90.4	105.9	2	2	2	2	2	2	2
FALSE	High	[K].GGSISGGGYGSGGGK.[H]	2xTMT6plex [N-Term; K15]		2.85756e-08	0	1	1	1	P35908	P35908 [581-595]	0	1655.88	High	High	High	High	High	High	High	High	High	High	1.083	0.965	0.667	1.335	0.844	1.049	0.871	1.291	1.528	94	101.8	90.8	62.7	125.6	79.4	98.7	81.9	121.4	143.7	1	1	1	1	1	1	1
FALSE	High	[R].GCIDVNECWASPGR.[L]	1xTMT6plex [N-Term]; 2xCarbamidomethyl [C2; C8]		2.12149e-06	0	1	1	1	P98095	P98095 [898-911]	0	1849.85	High	High	High	High	High	High	High	High	High	High	0.678	0.89	0.889	1.38	2.286	1.294	1.245	0.869	1.043	86.4	58.6	76.9	76.8	119.2	197.5	111.8	107.6	75.1	90.1	1	1	1	1	1	1	1
FALSE	High	[K].GKWERPFEVKDTEEEDFHVDQVTTVK.[V]	4xTMT6plex [N-Term; K2; K10; K26]		1.25042e-06	0	1	1	5	P01009	P01009 [216-241]	2	4065.17	High	High	High	High	High	High	High	High	High	High	1.087	0.706	0.402	0.775	1.316	0.593	0.464	0.99	0.707	124.4	135.2	87.8	50.1	96.4	163.7	73.7	57.7	123.2	87.9	5	5	5	5	5	5	5
FALSE	High	[K].GNTATQMAQALSLNTEEDIHR.[A]	1xTMT6plex [N-Term]		2.78757e-09	0	1	1	1	P50453	P50453 [48-68]	0	2529.26	High	High	High	High	High	High	High	High	High	High	0.801	0.744	0.935	0.781	0.938	1.003	1.112	0.884	1.009	108.6	87	80.8	101.6	84.8	101.9	108.9	120.8	96	109.6	1	1	1	1	1	1	1
FALSE	High	[R].HGAEVIDTPVFELK.[EDV]	2xTMT6plex [N-Term; K14]		2.49122e-06	0	1	4	2	P12081	P12081 [87-100]	0	2013.14	High	High	High	High	High	High	High	High	High	High	0.774	0.854	0.804	1.136	0.659	1.371	0.765	1.272	0.584	108.5	84	92.6	87.2	123.2	71.5	148.7	83	137.9	63.3	2	2	2	2	2	2	2
FALSE	High	[R].EATTEFSVDAR.[A]	1xTMT6plex [N-Term]		1.23463e-05	0	1	4	2	P21333	P21333 [1273-1283]	0	1454.73	High	High	High	High	High	High	High	High	High	High	1.024	1.294	1.48	1.482	1.169	0.971	1.994	1.123	1.66	75.8	77.6	98.1	112.2	112.3	88.6	73.5	151.1	85.1	125.8	2	2	2	2	2	2	2
FALSE	High	[K].FEVNNTILHPEIVECR.[V]	1xTMT6plex [N-Term]; 1xCarbamidomethyl [C15]		4.12414e-07	0	1	1	2	P12955	P12955 [169-184]	0	2199.14	High	High	High	High	High	High	High	High	High	High	1.109	1.097	0.934	0.911	1.045	1.18	1.064	0.877	1.273	95.3	105.7	104.5	89	86.9	99.6	112.5	101.4	83.6	121.4	2	2	2	2	2	2	2
FALSE	High	[K].TSPVADAAGWVDVDKETLQHR.[R]	2xTMT6plex [N-Term; K15]		4.15029e-08	0	1	1	6	Q9Y6N5	Q9Y6N5 [306-326]	1	2753.46	High	High	High	High	High	High	High	High	High	High	1.041	0.759	1.746	1.015	0.955	0.947	1.152	0.776	1.377	92.9	96.7	70.5	162.1	94.3	88.7	87.9	107	72	127.9	6	6	6	6	6	6	6
FALSE	High	[K].DAGEGLLAVQITDPEGKPK.[K]	3xTMT6plex [N-Term; K17; K19]		2.44156e-11	0	1	4	8	P21333	P21333 [1574-1592]	0	2625.51	High	High	High	High	High	High	High	High	High	High	1.153	2.262	1.965	2.264	1.167	0.852	3.131	0.958	2.09	59.4	68.5	134.3	116.7	134.4	69.3	50.6	185.9	56.9	124.1	8	8	8	8	8	8	8
FALSE	High	[K].QCVENADLPEGEK.[K]	2xTMT6plex [N-Term; K13]; 1xCarbamidomethyl [C2]		1.34121e-05	0	1	4	2	Q99460	Q99460 [111-123]	0	1946.99	High	High	High	High	High	High	High	High	High	High	0.996	1.043	1.002	0.963	0.85	1.238	0.906	1.119	0.864	100.2	99.8	104.5	100.4	96.5	85.2	124	90.8	112.1	86.5	2	2	2	2	2	2	2
FALSE	High	[R].LGAVDESLSEETQK.[A]	2xTMT6plex [N-Term; K14]		4.62229e-07	0	1	3	2	Q96HE7	Q96HE7 [137-150]	0	1964.06	High	High	High	High	High	High	High	High	High	High	1.056	1.573	0.714	0.786	0.587	1.662	0.675	0.617	0.437	109.8	115.9	172.7	78.4	86.4	64.5	182.5	74.1	67.8	48	2	2	2	2	2	2	2
FALSE	High	[K].EKEDAQEVELQEGK.[V]	3xTMT6plex [N-Term; K2; K14]		1.60745e-05	0	1	1	1	Q02952	Q02952 [1737-1750]	1	2319.26	High	High	High	High	High	High	High	High	High	High	1.044	1.101	0.644	1.675	0.926	1.343	0.775	1.879	0.646	90.6	94.7	99.8	58.4	151.8	83.9	121.8	70.2	170.3	58.6	1	1	1	1	1	1	1
FALSE	High	[K].AAAPAPEEEMDECEQALAAEPK.[A]	2xTMT6plex [N-Term; K22]; 1xCarbamidomethyl [C13]		1.0508e-08	0	1	1	4	P26641	P26641 [254-275]	0	2815.35	High	High	High	High	High	High	High	High	High	High	0.936	1.026	0.827	1.04	0.956	1.235	0.934	0.594	0.762	107.4	100.5	110.2	88.9	111.7	102.6	132.7	100.4	63.8	81.8	4	4	4	4	4	4	4
FALSE	High	[K].IDVGFVYDEPGHAVMR.[K]	1xTMT6plex [N-Term]		2.6676e-05	0	1	1	1	Q9NZM1	Q9NZM1 [282-297]	0	2034.03	High	High	High	High	High	High	High	High	High	High	0.847	0.807	1.625	1.344	1.245	0.967	1.392	1.3	1.406	83.8	71	67.6	136.2	112.7	104.3	81	116.6	108.9	117.8	1	1	1	1	1	1	1
FALSE	High	[K].ASNTAEVFFDGVR.[V]	1xTMT6plex [N-Term]		1.01748e-07	0	1	1	5	P49748	P49748 [304-316]	0	1641.84	High	High	High	High	High	High	High	High	High	High	1.1	0.717	0.534	0.718	0.728	1.235	0.886	0.665	0.476	124.1	136.6	88.9	66.2	89.1	90.3	153.2	110	82.5	59.1	5	5	5	5	5	5	5
FALSE	High	[K].MALDIEIATYR.[K]	1xTMT6plex [N-Term]		6.10522e-06	0	1	5	22	P08670	P08670 [391-401]	0	1524.83	High	High	High	High	High	High	High	High	High	High	0.785	0.656	0.578	1.047	1.121	0.826	1.197	1.325	1.227	102.4	80.4	67.2	59.2	107.3	114.8	84.6	122.6	135.7	125.7	22	22	22	22	22	22	22
FALSE	High	[K].MALDIEIATYR.[K]	1xTMT6plex [N-Term]; 1xOxidation [M1]		5.5164e-05	0	1	5	5	P08670	P08670 [391-401]	0	1540.82	High	High	High	High	High	High	High	High	High	High	0.687	0.57	0.549	1.068	1.17	0.776	1.34	1.045	1.351	104.6	71.9	59.6	57.5	111.8	122.4	81.3	140.2	109.4	141.4	5	5	5	5	5	5	5
FALSE	High	[K].VAEVEGEQVDNK.[A]	2xTMT6plex [N-Term; K12]		8.09044e-07	0	1	1	1	O95202	O95202 [452-463]	0	1774.96	High	High	High	High	High	High	High	High	High	High	1.045	0.883	0.571	0.844	0.789	0.842	0.563	0.378	0.446	135.8	141.9	119.9	77.6	114.7	107.1	114.4	76.5	51.4	60.7	1	1	1	1	1	1	1
FALSE	High	[R].KPVDEYKDCHLAQVPSHTVVAR.[S]	3xTMT6plex [N-Term; K1; K7]; 1xCarbamidomethyl [C9]		1.17641e-07	0	1	1	8	P02787	P02787 [252-273]	1	3236.78	High	High	High	High	High	High	High	High	High	High	1.281	0.516	0.787	0.774	0.761	0.952	0.606	3.791	1.39	84.3	108.1	43.5	66.4	65.3	64.2	80.3	51.1	319.7	117.2	8	8	8	8	8	8	8
FALSE	High	[R].IQYQLVDISQDNALRDEMR.[A]	1xTMT6plex [N-Term]		2.11052e-06	0	1	2	2	Q9H299	Q9H299 [33-51]	1	2536.3	High	High	High	High	High	High	High	High	High	High	0.855	1.209	0.751	0.964	0.9	0.945	0.817	0.528	0.713	115.2	98.5	139.3	86.5	111	103.6	108.8	94.1	60.8	82.2	2	2	2	2	2	2	2
FALSE	High	[R].DAQELYAAGENR.[L]	1xTMT6plex [N-Term]		3.79054e-06	0	1	1	2	P50995	P50995 [360-371]	0	1565.78	High	High	High	High	High	High	High	High	High	High	1.492	0.779	2.56	1.325	1.739	1.368	2.58	1.171	2.326	61.2	91.3	47.7	156.7	81.1	106.5	83.7	157.9	71.7	142.4	2	2	2	2	2	2	2
FALSE	High	[K].YGGDEIPFSPYR.[V]	1xTMT6plex [N-Term]		1.63259e-05	0	1	4	5	P21333	P21333 [1622-1633]	0	1629.81	High	High	High	High	High	High	High	High	High	High	1.386	2.856	1.948	2.921	1.273	0.886	3.972	0.903	2.786	50.2	69.5	143.3	97.7	146.5	63.9	44.4	199.3	45.3	139.8	5	5	5	5	5	5	5
FALSE	High	[R].LSEDYGVLKTDEGIAYR.[G]	2xTMT6plex [N-Term; K9]		5.54482e-05	0	1	1	1	P32119	P32119 [111-127]	1	2387.29	High	High	High	High	High	High	High	High	High	High	0.404	0.312	0.376	0.728	0.759	0.501	0.798	0.366	0.409	176.9	71.5	55.2	66.5	128.7	134.3	88.6	141.1	64.7	72.4	1	1	1	1	1	1	1
FALSE	High	[K].LDEFGEQLSK.[V]	2xTMT6plex [N-Term; K10]		7.057e-05	0	1	3	2	P16615	P16615 [253-262]	0	1623.9	High	High	High	High	High	High	High	High	High	High	1.138	0.948	1.004	0.902	0.747	0.903	0.777	0.711	0.635	114.1	129.8	108.1	114.6	103	85.2	103.1	88.6	81.1	72.5	2	2	2	2	2	2	2
FALSE	High	[K].TIDDLEDKLK.[C]	3xTMT6plex [N-Term; K8; K10]		8.14436e-05	0	2	4	4	J3KN67; A0A087WWU8	J3KN67 [253-262]; A0A087WWU8 [195-204]	1	1877.12	High	High	High	High	High	High	High	High	High	High	0.798	0.856	0.711	0.873	0.988	0.875	0.843	0.372	0.783	123.5	98.5	105.7	87.7	107.8	122	108.1	104.1	46	96.6	4	4	4	4	4	4	4
FALSE	High	[R].NWYIQATCATSGDGLYEGLDWLSNQLR.[N]	1xTMT6plex [N-Term]; 1xCarbamidomethyl [C8]		2.77005e-08	0	1	1	1	P84077	P84077 [152-178]	0	3360.62	High	High	High	High	High	High	High	High	High	High	1.156	1.145	1.159	1.128	1.009	1.374	0.955	0.995	1.056	91.1	105.3	104.3	105.6	102.8	91.9	125.2	87	90.6	96.2	1	1	1	1	1	1	1
FALSE	High	[K].AVLEQEETAAASR.[E]	1xTMT6plex [N-Term]		3.03751e-07	0	1	5	1	Q9Y2J2	Q9Y2J2 [912-924]	0	1603.85	High	High	High	High	High	High	High	High	High	High	0.992	1.783	0.831	1.601	1.167	1.06	1.334	1.38	1.368	79.9	79.2	142.4	66.4	127.9	93.2	84.7	106.6	110.3	109.3	1	1	1	1	1	1	1
FALSE	High	[R].VVVVGDQSAGK.[T]	2xTMT6plex [N-Term; K11]		2.79449e-05	0	1	5	1	E5KLJ5	E5KLJ5 [346-356]	0	1516.91	High	High	High	High	High	High	High	High	High	High	1.246	1	0.884	1.084	0.947	0.964	1.115	0.897	0.849	100.1	124.8	100.2	88.5	108.6	94.9	96.5	111.7	89.8	85	1	1	1	1	1	1	1
FALSE	High	[R].SDEPARDDAAVETAEEAKEPAEADITELCR.[D]	2xTMT6plex [N-Term; K18]; 1xCarbamidomethyl [C29]		8.48667e-08	0	1	1	1	Q6QNY1	Q6QNY1 [13-42]	2	3746.81	High	High	High	High	High	High	High	High	High	High	0.941	0.712	1.321	0.868	1.098	0.854	1.446	0.985	1.229	95.7	90	68.1	126.4	83	105.1	81.7	138.3	94.3	117.6	1	1	1	1	1	1	1
FALSE	High	[R].QAVDTAVDGVFIR.[S]	1xTMT6plex [N-Term]		4.91893e-07	0	1	2	2	P19827	P19827 [42-54]	0	1619.9	High	High	High	High	High	High	High	High	High	High	1.188	0.655	1.447	1.394	1.548	1.21	1.12	9.692	3.226	44.5	52.8	29.1	64.4	62	68.9	53.8	49.8	431.1	143.5	2	2	2	2	2	2	2
FALSE	High	[K].HEPLVLFCESCDTLTCR.[D]	1xTMT6plex [N-Term]; 3xCarbamidomethyl [C8; C11; C16]		1.15826e-07	0	1	3	2	Q13263	Q13263 [214-230]	0	2366.11	High	High	High	High	High	High	High	High	High	High	1.009	0.735	0.801	1.041	1.25	0.913	1.226	0.943	0.99	100.9	101.9	74.2	80.8	105	126.2	92.1	123.8	95.2	99.9	2	2	2	2	2	2	2
FALSE	High	[R].TKDEIITTTVPEDIMSNR.[G]	2xTMT6plex [N-Term; K2]		2.91413e-07	0	1	2	1	A0A0G2JJD3	A0A0G2JJD3 [471-488]	1	2521.36	High	High	High	High	High	High	High	High	High	High	1.066	0.824	0.826	0.9	0.983	0.837	0.877	1.404	1.203	100.8	107.4	83.1	83.3	90.7	99.1	84.3	88.4	141.6	121.2	1	1	1	1	1	1	1
FALSE	High	[K].LALQWHPDNFQNEEEK.[K]	2xTMT6plex [N-Term; K16]		6.87849e-05	0	1	2	1	Q13217	Q13217 [417-432]	0	2456.26	High	High	High	High	High	High	High	High	High	High	0.979	0.779	3.227	1.002	1.229	0.936	1.302	1.95	2.788	65.8	64.4	51.3	212.4	65.9	80.9	61.6	85.7	128.4	183.5	1	1	1	1	1	1	1
FALSE	High	[R].DVTVTAIGIGDMFHEK.[H]	2xTMT6plex [N-Term; K16]		1.52169e-10	0	1	1	11	P12110	P12110 [751-766]	0	2191.18	High	High	High	High	High	High	High	High	High	High	0.895	0.825	0.506	1.107	1.38	0.841	1.106	0.426	0.668	114.2	102.3	94.2	57.8	126.4	157.7	96.1	126.4	48.7	76.3	11	11	11	11	11	11	11
FALSE	High	[R].DVTVTAIGIGDMFHEK.[H]	2xTMT6plex [N-Term; K16]; 1xOxidation [M12]		2.92069e-09	0	1	1	2	P12110	P12110 [751-766]	0	2207.18	High	High	High	High	High	High	High	High	High	High	0.96	0.843	0.444	0.98	1.343	0.776	1.693	0.366	0.685	110	105.6	92.7	48.8	107.8	147.8	85.3	186.3	40.3	75.4	2	2	2	2	2	2	2
FALSE	High	[R].SMATVDEEEQAVLDR.[L]	1xTMT6plex [N-Term]		8.6378e-06	0	1	1	1	Q8IVD9	Q8IVD9 [293-307]	0	1921.94	High	High	High	High	High	High	High	High	High	High	0.894	0.789	1.612	0.958	1.065	0.915	1.288	0.86	2.911	81.4	72.8	64.2	131.1	78	86.7	74.4	104.8	70	236.8	1	1	1	1	1	1	1
FALSE	High	[R].IEGDMIVCAAYAHELPK.[Y]	2xTMT6plex [N-Term; K17]; 1xCarbamidomethyl [C8]		5.2346e-07	0	1	2	1	P46777	P46777 [69-85]	0	2375.25	High	High	High	High	High	High	High	High	High	High	0.987	0.729	1.358	1.035	0.981	0.731	1.37	1.483	1.952	86	84.9	62.7	116.8	89.1	84.4	62.9	117.8	127.6	167.9	1	1	1	1	1	1	1
FALSE	High	[K].LLCGGGIAADR.[G]	1xTMT6plex [N-Term]; 1xCarbamidomethyl [C3]		2.40579e-05	0	1	2	1	P05091	P05091 [384-394]	0	1331.73	High	High	High	High	High	High	High	High	High	High	1.277	1.117	0.416	0.991	1.087	0.583	0.331	0.301	0.215	136.6	174.5	152.7	56.9	135.4	148.5	79.7	45.2	41.2	29.3	1	1	1	1	1	1	1
FALSE	High	[K].VDISAPDVDVHGPDWHLK.[M]	2xTMT6plex [N-Term; K18]		5.34426e-07	0	1	1	1	Q09666	Q09666 [1364-1381]	0	2458.31	High	High	High	High	High	High	High	High	High	High	1.019	0.792	2.809	1.134	1.115	1.184	1.37	3.934	2.524	59.2	60.4	46.9	166.4	67.2	66	70.2	81.2	233	149.5	1	1	1	1	1	1	1
FALSE	High	[K].QTPTSPECDYSQYFK.[T]	2xTMT6plex [N-Term; K15]; 1xCarbamidomethyl [C8]		1.27001e-06	0	1	1	3	P19012	P19012 [144-158]	0	2309.12	High	High	High	High	High	High	High	High	High	High	1.11	0.917	0.603	1.223	0.871	18.121	7.002	1.67	0.933	29.9	33.2	27.4	18	36.6	26	541.7	209.3	49.9	27.9	3	3	3	3	3	3	3
FALSE	High	[K].DESENLLNQAR.[E]	1xTMT6plex [N-Term]		1.54229e-05	0	1	4	1	A0A0A0MQS9	A0A0A0MQS9 [667-677]	0	1517.78	High	High	High	High	High	High	High	High	High	High	1.107	1.66	0.791	1.672	1.321	1.073	2.22	0.753	1.418	76.8	85	127.5	60.8	128.5	101.5	82.4	170.6	57.9	109	1	1	1	1	1	1	1
FALSE	High	[K].SLEDVTAEYIHK.[A]	2xTMT6plex [N-Term; K12]		9.93383e-06	0	1	1	1	Q9P0K7	Q9P0K7 [667-678]	0	1863.03	High	High	High	High	High	High	High	High	High	High	1.184	1.35	1.545	1.671	1.557	1.117	2.269	1.323	2.4	64.9	76.8	87.6	100.2	108.4	101	72.5	147.2	85.8	155.7	1	1	1	1	1	1	1
FALSE	High	[R].HDKVEDALNLKEEFDR.[L]	3xTMT6plex [N-Term; K3; K11]		8.72772e-06	0	1	1	2	P42704	P42704 [724-739]	2	2645.45	High	High	High	High	High	High	High	High	High	High	1.031	0.758	0.429	0.998	0.794	0.872	0.535	0.42	0.37	138.7	143	105.1	59.6	138.5	110.2	121	74.2	58.2	51.4	2	2	2	2	2	2	2
FALSE	High	[K].EDVYVVGTVLR.[Y]	1xTMT6plex [N-Term]		1.97683e-05	0	1	1	2	P04003	P04003 [319-329]	0	1478.84	High	High	High	High	High	High	High	High	High	High	1.059	0.493	0.55	0.886	1.696	0.455	0.798	1.434	0.813	108.9	115.3	53.7	59.9	96.5	184.6	49.6	86.9	156.1	88.5	2	2	2	2	2	2	2
FALSE	High	[K].GTDIMYTGTLDCWR.[K]	1xTMT6plex [N-Term]; 1xCarbamidomethyl [C12]		9.86327e-08	0	1	1	3	P05141	P05141 [246-259]	0	1917.9	High	High	High	High	High	High	High	High	High	High	1.096	0.869	0.874	0.874	0.747	0.887	0.754	0.565	0.67	120	131.5	104.3	104.8	104.8	89.6	106.4	90.5	67.8	80.4	3	3	3	3	3	3	3
FALSE	High	[K].DCEDPNPLIR.[A]	1xTMT6plex [N-Term]; 1xCarbamidomethyl [C2]		8.48425e-05	0	2	7	1	P63010; Q10567	P63010 [94-103]; Q10567 [94-103]	0	1457.73	High	High	High	High	High	High	High	High	High	High	0.999	0.901	1.006	1.192	1.097	1.14	1.243	0.752	1.101	95.9	95.8	86.4	96.5	114.3	105.2	109.3	119.1	72.1	105.6	1	1	1	1	1	1	1
FALSE	High	[K].VTVGKDDIQK.[M]	3xTMT6plex [N-Term; K5; K10]		0.000108914	0	1	1	3	P35749	P35749 [69-78]	1	1790.1	High	High	High	High	High	High	High	High	High	High	1.313	3.776	0.463	1.553	0.537	0.761	0.712	0.306	0.383	92.6	121.5	349.5	42.9	143.8	49.7	70.4	65.9	28.3	35.4	3	3	3	3	3	3	3
FALSE	High	[R].LLQSGNSDVVR.[S]	1xTMT6plex [N-Term]		2.62659e-05	0	1	1	1	Q13835	Q13835 [603-613]	0	1416.8	High	High	High	High	High	High	High	High	High	High	1.063	1.559	3.105	0.971	1.133	1.275	1.138	0.683	0.266	82	87.2	127.8	254.7	79.6	92.9	104.6	93.3	56	21.8	1	1	1	1	1	1	1
FALSE	High	[K].IANLGSCNDSK.[L]	2xTMT6plex [N-Term; K11]; 1xCarbamidomethyl [C7]		3.5798e-05	0	1	1	3	Q9HCY8	Q9HCY8 [68-78]	0	1636.87	High	High	High	High	High	High	High	High	High	High	1.312	1.546	0.545	0.778	0.631	1.355	0.414	0.258	0.099	126	165.3	194.7	68.7	98	79.5	170.7	52.2	32.5	12.5	3	3	3	3	3	3	3
FALSE	High	[K].QTTVSNSQQAYQEAFEISK.[K]	2xTMT6plex [N-Term; K19]		4.70009e-08	0	1	1	2	P31946	P31946 [141-159]	0	2617.35	High	High	High	High	High	High	High	High	High	High	0.821	0.968	0.778	0.872	0.849	1.087	0.923	0.558	0.969	113.3	93.1	109.7	88.2	98.8	96.2	123.2	104.5	63.2	109.8	2	2	2	2	2	2	2
FALSE	High	[K].ESDAMFAAER.[A]	1xTMT6plex [N-Term]		5.15984e-05	0	1	2	1	O14964	O14964 [147-156]	0	1355.65	High	High	High	High	High	High	High	High	High	High	0.916	1.058	1.47	1.188	1.204	1.139	1.156	1.323	1.729	82.1	75.2	86.9	120.7	97.5	98.8	93.5	94.9	108.6	142	1	1	1	1	1	1	1
FALSE	High	[R].SSPVVIDASTAIDAPSNLR.[F]	1xTMT6plex [N-Term]		5.19236e-09	0	1	3	2	P02751	P02751 [1892-1910]	0	2142.16	High	High	High	High	High	High	High	High	High	High	1.167	2.073	1.446	1.651	2.996	2.128	2.981	1.902	2.763	49.7	58.1	103.1	71.9	82.1	149	105.8	148.3	94.6	137.4	2	2	2	2	2	2	2
FALSE	High	[K].GPVTDVAYSHDGAFLAVCDASK.[V]	2xTMT6plex [N-Term; K22]; 1xCarbamidomethyl [C18]		1.75937e-10	0	1	1	4	O75083	O75083 [490-511]	0	2738.39	High	High	High	High	High	High	High	High	High	High	0.974	1.02	1.329	1.682	1.258	1.339	1.576	0.868	1.775	78	76	79.6	103.6	131.2	98.2	104.4	122.9	67.7	138.4	4	4	4	4	4	4	4
FALSE	High	[K].TDKDMDGFVSGLEVR.[E]	2xTMT6plex [N-Term; K3]		9.8315e-06	0	1	2	1	P42566	P42566 [235-249]	1	2127.12	High	High	High	High	High	High	High	High	High	High	0.811	0.869	0.74	0.963	0.965	1.078	0.877	0.744	0.916	111.6	90.5	97	82.5	107.5	107.6	120.2	97.9	83	102.2	1	1	1	1	1	1	1
FALSE	High	[K].NLNEKDYELLCLDGTR.[K]	2xTMT6plex [N-Term; K5]; 1xCarbamidomethyl [C11]		3.62289e-07	0	1	1	11	P02787	P02787 [572-587]	1	2411.26	High	High	High	High	High	High	High	High	High	High	1.308	0.4	0.497	0.617	0.677	0.791	0.543	3.78	1.322	91.4	119.6	36.6	45.5	56.4	61.9	72.3	49.7	345.7	120.9	11	11	11	11	11	11	11
FALSE	High	[R].ENDPIEGLDGK.[I]	2xTMT6plex [N-Term; K11]		2.09249e-05	0	1	2	5	Q9NQ38	Q9NQ38 [584-594]	0	1644.88	High	High	High	High	High	High	High	High	High	High	1.116	2.134	0.406	0.667	0.395	1.699	0.413	0.411	0.148	119.2	133	254.3	48.4	79.5	47.1	202.5	49.3	49	17.7	5	5	5	5	5	5	5
FALSE	High	[K].EGLELPEDEEEKK.[KI]	3xTMT6plex [N-Term; K12; K13]		3.08511e-07	0	2	5	5	P07900; P08238	P07900 [547-559]; P08238 [539-551]	1	2232.22	High	High	High	High	High	High	High	High	High	High	0.954	1.15	1.218	1.342	0.789	1.397	1.041	0.614	0.889	96.2	91.8	110.6	117.2	129.1	75.9	134.4	100.2	59.1	85.5	5	5	5	5	5	5	5
FALSE	High	[R].DLKPSNLAVNEDCELK.[IF]	3xTMT6plex [N-Term; K3; K16]; 1xCarbamidomethyl [C13]		4.22626e-06	0	1	4	1	Q16539	Q16539 [150-165]	0	2532.39	High	High	High	High	High	High	High	High	High	High	0.911	1.023	0.944	0.989	0.728	0.842	1.147	0.465	1.102	109.3	99.5	111.8	103.1	108.1	79.6	92	125.4	50.8	120.4	1	1	1	1	1	1	1
FALSE	High	[R].LIDLHSPSEIVK.[Q]	2xTMT6plex [N-Term; K12]		5.48813e-05	0	1	2	2	P60866	P60866 [88-99]	0	1809.09	High	High	High	High	High	High	High	High	High	High	0.841	0.519	3.802	0.784	1.05	0.469	1.015	1.691	1.879	76.6	64.5	39.8	291.4	60.1	80.4	35.9	77.8	129.6	144	2	2	2	2	2	2	2
FALSE	High	[R].GSAVVGQYQSYSEQVR.[R]	1xTMT6plex [N-Term]		4.31477e-06	0	1	2	1	R4GMU1	R4GMU1 [317-332]	0	1987.01	High	High	High	High	High	High	High	High	High	High	1.391	0.771	0.759	0.845	1.003	0.934	0.769	0.768	0.812	110.5	153.7	85.1	83.9	93.4	110.8	103.2	84.9	84.8	89.7	1	1	1	1	1	1	1
FALSE	High	[R].HLEIIYEINQK.[H]	2xTMT6plex [N-Term; K11]		1.82931e-05	0	1	2	1	P06737	P06737 [400-410]	0	1858.08	High	High	High	High	High	High	High	High	High	High	1.029	0.868	0.865	0.821	1.289	0.794	0.853	0.548	1.534	104.1	107.2	90.4	90.1	85.5	134.3	82.7	88.9	57.1	159.8	1	1	1	1	1	1	1
FALSE	High	[R].DKEVGNLYDMFHTR.[N]	2xTMT6plex [N-Term; K2]		1.52641e-05	0	1	1	1	Q9Y3Z3	Q9Y3Z3 [353-366]	1	2183.13	High	High	High	High	High	High	High	High	High	High	0.882	0.561	1.837	0.849	0.869	0.892	1.126	0.836	1.425	97.3	85.8	54.6	178.7	82.6	84.6	86.8	109.6	81.4	138.7	1	1	1	1	1	1	1
FALSE	High	[K].GGPGSAVSPYPTFNPSSDVAALHK.[A]	2xTMT6plex [N-Term; K24]		3.89288e-11	0	1	3	7	P04083	P04083 [30-53]	0	2814.48	High	High	High	High	High	High	High	High	High	High	0.879	2.981	1.255	1.394	0.864	3.271	0.94	1.099	0.818	69	60.6	205.6	86.6	96.2	59.6	225.6	64.8	75.8	56.4	7	7	7	7	7	7	7
FALSE	High	[K].GSFSDTGLGDGK.[M]	2xTMT6plex [N-Term; K12]		1.62874e-06	0	1	1	1	Q9Y2W1	Q9Y2W1 [376-387]	0	1598.84	High	High	High	High	High	High	High	High	High	High	1.033	0.772	1.829	0.87	0.974	0.674	1.445	1.096	2.116	84.7	87.5	65.4	154.9	73.7	82.5	57.1	122.4	92.8	179.2	1	1	1	1	1	1	1
FALSE	High	[K].VKEEEAALAAK.[F]	3xTMT6plex [N-Term; K2; K11]		8.81857e-06	0	1	3	3	O60437	O60437 [835-845]	1	1846.13	High	High	High	High	High	High	High	High	High	High	1.093	1.762	2.516	0.877	0.677	1.887	1.156	1.169	0.364	80	87.4	141	201.3	70.1	54.1	151	92.5	93.5	29.1	3	3	3	3	3	3	3
FALSE	High	[K].ATGPPVSELITK.[A]	2xTMT6plex [N-Term; K12]		2.13251e-06	0	1	1	15	P16401	P16401 [38-49]	0	1671.01	High	High	High	High	High	High	High	High	High	High	0.994	0.745	1.63	1.038	1	0.778	1.583	1.922	4.883	64.2	63.8	47.8	104.7	66.6	64.2	50	101.7	123.4	313.6	15	15	15	15	15	15	15
FALSE	High	[R].FIFEDQIRPQDR.[E]	1xTMT6plex [N-Term]		4.44466e-05	0	1	2	2	P02730	P02730 [139-150]	0	1792.95	High	High	High	High	High	High	High	High	High	High	0.253	0.178	0.097	0.459	1.315	0.166	0.883	0.306	0.253	203.6	51.6	36.3	19.7	93.5	267.9	33.8	179.8	62.4	51.5	2	2	2	2	2	2	2
FALSE	High	[R].GLCAIAQAESLR.[Y]	1xTMT6plex [N-Term]; 1xCarbamidomethyl [C3]		3.81024e-06	0	1	4	5	P23396	P23396 [95-106]	0	1517.83	High	High	High	High	High	High	High	High	High	High	1.049	0.88	2.059	1.309	1.002	1.305	1.448	1.291	1.665	76.9	80.7	67.7	158.3	100.6	77	100.3	111.3	99.2	128	5	5	5	5	5	5	5
FALSE	High	[K].ASVPTIQDQASAMQLSQCAK.[N]	2xTMT6plex [N-Term; K20]; 1xCarbamidomethyl [C18]		3.13701e-08	0	1	1	1	Q9Y490	Q9Y490 [1006-1025]	0	2592.35	High	High	High	High	High	High	High	High	High	High	0.954	1.777	1.125	2.29	1.339	1.247	2.43	0.862	2.048	66.3	63.3	117.9	74.6	152	88.8	82.7	161.2	57.2	135.9	1	1	1	1	1	1	1
FALSE	High	[K].NQVALNPQNTVFDAK.[R]	2xTMT6plex [N-Term; K15]		1.87781e-08	0	1	2	2	A0A0G2JIW1	A0A0G2JIW1 [58-72]	0	2117.18	High	High	High	High	High	High	High	High	High	High	1.099	1.222	3.451	1.851	1.052	1.514	2.152	2.422	2.61	54.4	59.8	66.5	187.8	100.8	57.2	82.4	117.1	131.8	142.1	2	2	2	2	2	2	2
FALSE	High	[R].YQQELEEEIK.[E]	2xTMT6plex [N-Term; K10]		8.79308e-05	0	1	2	2	Q6DD88	Q6DD88 [413-422]	0	1766.96	High	High	High	High	High	High	High	High	High	High	1.122	1.389	0.748	1.03	0.994	1.024	1.004	0.698	0.797	102	114.5	141.7	76.3	105	101.3	104.4	102.3	71.2	81.3	2	2	2	2	2	2	2
FALSE	High	[R-].MIAPEGSLVFHEK.[A]	2xTMT6plex [N-Term; K13]		4.428e-06	0	1	4	1	A0A0A0MSW4	A0A0A0MSW4 [74-86]	0	1916.07	High	High	High	High	High	High	High	High	High	High	1.773	0.76	0.908	0.843	1.035	0.875	0.957	0.644	0.86	103.6	183.7	78.7	94	87.3	107.2	90.7	99.1	66.7	89.1	1	1	1	1	1	1	1
FALSE	High	[K].EATDPRPCEVENAVESWR.[T]	1xTMT6plex [N-Term]; 1xCarbamidomethyl [C8]		3.78867e-05	0	1	4	1	P47755	P47755 [104-121]	0	2374.13	High	High	High	High	High	High	High	High	High	High	0.854	1.011	0.711	1.101	0.918	0.976	0.904	0.568	0.707	114.3	97.6	115.6	81.2	125.8	105	111.6	103.3	64.9	80.7	1	1	1	1	1	1	1
FALSE	High	[K].VDATEESDLAQQYGVR.[G]	1xTMT6plex [N-Term]		3.64994e-09	0	1	4	4	P07237	P07237 [82-97]	0	2010	High	High	High	High	High	High	High	High	High	High	1.067	1.076	0.685	0.872	0.862	1.09	0.927	0.398	0.742	114.7	122.4	123.4	78.5	100	98.8	125.1	106.3	45.7	85.1	4	4	4	4	4	4	4
FALSE	High	[R].LTWASHEKMHEGDEGPGHHHKPGLGEGTP.[-]	3xTMT6plex [N-Term; K8; K21]		2.58621e-05	0	1	1	10	P06702	P06702 [86-114]	1	3815.93	High	High	High	High	High	High	High	High	High	High	0.666	1.65	2.312	0.753	0.714	1.664	1.122	0.684	5.08	63.9	42.5	105.5	147.8	48.1	45.6	106.4	71.7	43.7	324.7	10	10	10	10	10	10	10
FALSE	High	[R].DVHNIYGLYVHMATADGLR.[Q]	1xTMT6plex [N-Term]		5.26783e-08	0	2	3	2	E9PKU7; Q14697	E9PKU7 [478-496]; Q14697 [570-588]	0	2374.22	High	High	High	High	High	High	High	High	High	High	0.923	0.815	0.879	1.036	1.109	0.898	0.949	0.891	0.907	106.3	98.1	86.6	93.4	110.2	117.9	95.5	100.9	94.7	96.4	2	2	2	2	2	2	2
FALSE	High	[K].TVEDVGSPLK.[Y]	2xTMT6plex [N-Term; K10]		0.00011576	0	1	2	2	P26006	P26006 [787-796]	0	1502.88	High	High	High	High	High	High	High	High	High	High	0.956	0.944	1.033	1.357	0.873	0.793	0.735	0.506	0.448	115.7	110.6	109.2	119.5	156.9	101	91.7	85	58.5	51.8	2	2	2	2	2	2	2
FALSE	High	[K].VPRPDALDNESWGFVHPR.[L]	1xTMT6plex [N-Term]		2.11423e-05	0	1	4	1	Q86VR2	Q86VR2 [116-133]	0	2321.2	High	High	High	High	High	High	High	High	High	High	0.814	0.807	0.686	0.827	1.176	0.819	0.859	0.573	0.649	121.8	99.2	98.3	83.6	100.8	143.2	99.7	104.7	69.8	79	1	1	1	1	1	1	1
FALSE	High	[K].LVGAIVYYDGQHNDAR.[M]	1xTMT6plex [N-Term]		3.54855e-07	0	1	2	1	P43304	P43304 [212-227]	0	2020.04	High	High	High	High	High	High	High	High	High	High	1.196	0.857	0.962	1.162	1.3	0.879	1.146	1.212	1.124	92.3	110.3	79.1	88.7	107.2	120	81.1	105.8	111.8	103.7	1	1	1	1	1	1	1
FALSE	High	[R].VNQSALEAVTPSPSFQQR.[H]	1xTMT6plex [N-Term]		3.21136e-06	0	1	1	1	Q9UKG1	Q9UKG1 [390-407]	0	2188.16	High	High	High	High	High	High	High	High	High	High	0.995	1.228	0.746	1.147	1.218	1.155	0.825	0.929	0.844	99.1	98.6	121.8	74	113.8	120.7	114.5	81.8	92.1	83.7	1	1	1	1	1	1	1
FALSE	High	[K].LNDGSQITYEK.[C]	2xTMT6plex [N-Term; K11]		4.35406e-05	0	1	1	2	O95831	O95831 [245-255]	0	1725.94	High	High	High	High	High	High	High	High	High	High	0.959	0.785	1.837	1.449	1.19	1.139	2.081	1.384	2.114	71.7	68.8	56.4	131.8	104	85.4	81.7	149.3	99.3	151.7	2	2	2	2	2	2	2
FALSE	High	[R].RQECSIPVCGQDQVTVAMTPR.[S]	1xTMT6plex [N-Term]; 2xCarbamidomethyl [C4; C9]		1.18037e-10	0	1	3	1	P00734	P00734 [178-198]	1	2661.31	High	High	High	High	High	High	High	High	High	High	0.956	0.734	0.604	0.878	2.753	0.711	0.71	1.147	0.683	98.3	93.9	72.2	59.4	86.3	270.5	69.9	69.7	112.7	67.1	1	1	1	1	1	1	1
FALSE	High	[R].AALAHSEEVTASQVAATK.[T]	2xTMT6plex [N-Term; K18]		4.79856e-08	0	1	2	4	Q15149	Q15149 [2744-2761]	0	2242.24	High	High	High	High	High	High	High	High	High	High	1.09	1.032	0.91	1.056	1.131	0.97	1.129	1.231	1.005	94.8	103.3	97.8	86.2	100	107.1	91.9	106.9	116.7	95.2	4	4	4	4	4	4	4
FALSE	High	[R].LLEAQIATGGIIDPVHSHR.[V]	1xTMT6plex [N-Term]		1.19485e-07	0	2	4	3	A0A087X1U6; Q15149	A0A087X1U6 [1680-1698]; Q15149 [3601-3619]	0	2256.27	High	High	High	High	High	High	High	High	High	High	0.732	0.908	0.777	1.034	1.071	0.789	0.992	0.816	0.858	111.4	81.6	101.2	86.5	115.1	119.3	87.9	110.5	90.9	95.6	3	3	3	3	3	3	3
FALSE	High	[K].GYGYGQGAGTLNMDR.[G]	1xTMT6plex [N-Term]		4.91893e-07	0	1	3	2	F8VW96	F8VW96 [70-84]	0	1788.85	High	High	High	High	High	High	High	High	High	High	0.889	0.867	1.676	1.019	1.486	0.871	1.214	1.618	1.056	85.5	76	74.1	143.3	87.1	127	74.5	103.8	138.3	90.3	2	2	2	2	2	2	2
FALSE	High	[R].NNNTDLMILK.[N]	2xTMT6plex [N-Term; K10]		9.0204e-05	0	1	2	2	Q99460	Q99460 [345-354]	0	1633.93	High	High	High	High	High	High	High	High	High	High	0.782	0.906	0.679	0.885	1.015	0.943	0.715	0.721	0.606	121.2	94.8	109.8	82.3	107.2	123	114.3	86.7	87.3	73.4	2	2	2	2	2	2	2
FALSE	High	[R].GECVPGEQEPEPILIPR.[V]	1xTMT6plex [N-Term]; 1xCarbamidomethyl [C3]		1.84447e-06	0	1	2	2	P02760	P02760 [186-202]	0	2149.12	High	High	High	High	High	High	High	High	High	High	1.05	0.589	0.441	0.737	0.978	0.73	0.717	2.087	0.858	108.8	114.3	64.1	48	80.2	106.4	79.4	78.1	227.2	93.4	2	2	2	2	2	2	2
FALSE	High	[K].ILIANTGMDTDK.[I]	2xTMT6plex [N-Term; K12]		2.8824e-05	0	1	3	2	P78371	P78371 [237-248]	0	1749.98	High	High	High	High	High	High	High	High	High	High	0.884	0.715	0.714	0.969	0.841	1.078	0.73	0.413	0.568	126.4	111.8	90.3	90.2	122.5	106.3	136.2	92.2	52.2	71.8	2	2	2	2	2	2	2
FALSE	High	[K].INEGFDLLHSGK.[S]	2xTMT6plex [N-Term; K12]		2.69529e-05	0	1	4	1	P00325	P00325 [356-367]	0	1788.01	High	High	High	High	High	High	High	High	High	High	0.389	0.314	0.276	1.043	0.204	0.649	0.214	1.343	0.082	181.4	70.6	56.9	50	189.1	36.9	117.7	38.9	243.7	14.9	1	1	1	1	1	1	1
FALSE	High	[K].AIVAGDQNVEYK.[G]	2xTMT6plex [N-Term; K12]		1.66285e-06	0	2	13	2	Q5JXI8; Q5JXI2	Q5JXI8 [107-118]; Q5JXI2 [123-134]	0	1764.99	High	High	High	High	High	High	High	High	High	High	0.952	2.675	1.46	2.869	1.137	1.713	1.203	6.526	1.227	48.2	45.9	128.8	70.3	138.2	54.8	82.5	57.9	314.3	59.1	2	2	2	2	2	2	2
FALSE	High	[K].SLSSSLDDTEVKK.[V]	3xTMT6plex [N-Term; K12; K13]		3.81024e-06	0	1	1	2	O95292	O95292 [156-168]	1	2096.21	High	High	High	High	High	High	High	High	High	High	0.876	0.909	0.897	1.055	0.971	0.904	0.92	0.6	0.711	113.1	99	102.8	101.4	119.4	109.8	102.2	104.1	67.8	80.4	2	2	2	2	2	2	2
FALSE	High	[K].NETLGGTCLNVGCIPSK.[A]	2xTMT6plex [N-Term; K17]; 2xCarbamidomethyl [C8; C13]		3.69879e-07	0	1	4	1	P09622	P09622 [73-89]	0	2278.19	High	High	High	High	High	High	High	High	High	High	1.001	0.706	1.487	1.093	1.087	1.008	1.285	1.808	1.541	83.2	83.3	58.8	123.7	90.9	90.5	83.9	106.9	150.5	128.3	1	1	1	1	1	1	1
FALSE	High	[K].HFSGLEEAVYR.[N]	1xTMT6plex [N-Term]		1.09606e-05	0	1	2	1	P50990	P50990 [21-31]	0	1536.8	High	High	High	High	High	High	High	High	High	High	1.007	0.877	0.86	1.154	1.127	1.163	1.027	0.611	0.888	102.9	103.7	90.3	88.6	118.8	116	119.8	105.7	62.9	91.4	1	1	1	1	1	1	1
FALSE	High	[K].LSSVTAADTAVYYCAR.[-]	1xTMT6plex [N-Term]; 1xCarbamidomethyl [C14]		4.63275e-09	0	1	10	3	P01824	P01824 [110-125]	0	1976.99	High	High	High	High	High	High	High	High	High	High	1.069	0.479	0.818	0.661	1.006	0.573	0.714	2.035	1.005	106.8	114.2	51.2	87.4	70.6	107.5	61.2	76.2	217.4	107.4	3	3	3	3	3	3	3
FALSE	High	[RK].KEEELQAALAR.[ALV]	2xTMT6plex [N-Term; K1]		2.49437e-05	0	3	4	4	P35749; P35579; Q7Z406	P35749 [1088-1098]; P35579 [1081-1091]; Q7Z406 [1105-1115]	1	1716.01	High	High	High	High	High	High	High	High	High	High	1.313	3.453	1.246	1.266	0.871	0.825	1.443	0.573	1.274	75.4	99	260.3	94	95.5	65.7	62.2	108.8	43.2	96	4	4	4	4	4	4	4
FALSE	High	[K].EDLNCQEEEDPMNK.[L]	2xTMT6plex [N-Term; K14]; 1xCarbamidomethyl [C5]		3.80824e-05	0	1	3	1	O75821	O75821 [135-148]	0	2209.02	High	High	High	High	High	High	High	High	High	High	0.531	0.5	1.371	0.676	1.454	0.478	1.26	0.826	1.084	108.9	57.9	54.5	149.3	73.7	158.4	52.1	137.3	90	118	1	1	1	1	1	1	1
FALSE	High	[K].DANLYISGLPR.[T]	1xTMT6plex [N-Term]		7.77797e-05	0	1	3	1	Q15717	Q15717 [105-115]	0	1447.81	High	High	High	High	High	High	High	High	High	High	1.049	0.668	0.928	1.119	0.716	1.116	0.899	0.77	0.783	110.5	115.9	73.8	102.6	123.7	79.1	123.3	99.3	85.1	86.6	1	1	1	1	1	1	1
FALSE	High	[K].IAIWTTECENR.[E]	1xTMT6plex [N-Term]; 1xCarbamidomethyl [C8]		4.44466e-05	0	1	2	2	D6RBW1	D6RBW1 [191-201]	0	1621.82	High	High	High	High	High	High	High	High	High	High	0.91	0.968	0.711	0.94	0.88	1.109	0.747	0.499	0.554	120.2	109.5	116.3	85.5	113	105.8	133.4	89.8	60	66.6	2	2	2	2	2	2	2
FALSE	High	[K].YSQLVVETIR.[R]	1xTMT6plex [N-Term]		0.000115174	0	1	1	1	Q92522	Q92522 [48-57]	0	1436.83	High	High	High	High	High	High	High	High	High	High	0.939	1.072	1.702	1.031	1.131	1.128	1.047	1.742	4.113	67.1	63	71.9	114.2	69.2	75.9	75.7	70.3	116.8	275.9	1	1	1	1	1	1	1
FALSE	High	[K].DQGTYEDYVEGLR.[V]	1xTMT6plex [N-Term]		7.05809e-06	0	2	11	2	G8JLA2; G3V1V0	G8JLA2 [83-95]; G3V1V0 [82-94]	0	1773.85	High	High	High	High	High	High	High	High	High	High	1.274	2.748	0.555	1.782	0.781	1.533	0.899	0.419	0.711	85.5	108.9	234.8	47.4	152.3	66.8	131	76.8	35.8	60.8	2	2	2	2	2	2	2
FALSE	High	[R].ELGSECGIEFDEEK.[T]	2xTMT6plex [N-Term; K14]; 1xCarbamidomethyl [C6]		1.47179e-08	0	1	3	1	P39656	P39656 [140-153]	0	2100.02	High	High	High	High	High	High	High	High	High	High	0.838	0.768	0.741	0.817	0.933	0.742	0.967	0.545	1.024	119.4	100	91.8	88.5	97.6	111.4	88.6	115.4	65	122.3	1	1	1	1	1	1	1
FALSE	High	[K].IQVLVEPDHFK.[V]	2xTMT6plex [N-Term; K11]		8.3303e-06	0	1	1	4	P17931	P17931 [200-210]	0	1783.05	High	High	High	High	High	High	High	High	High	High	1.164	0.705	2.034	1.226	0.994	1.065	1.437	1.808	2.115	73.8	85.9	52.1	150.2	90.5	73.4	78.6	106.1	133.4	156.1	4	4	4	4	4	4	4
FALSE	High	[R].NADYSYSVWK.[G]	2xTMT6plex [N-Term; K10]		8.83809e-05	0	1	1	1	P01031	P01031 [1061-1070]	0	1690.88	High	High	High	High	High	High	High	High	High	High	1.154	0.542	0.843	1.096	2.453	0.672	1.176	3.78	2.403	66.1	76.3	35.8	55.7	72.5	162.2	44.5	77.8	250	158.9	1	1	1	1	1	1	1
FALSE	High	[R].KVVVVVPNEEDWK.[K]	3xTMT6plex [N-Term; K1; K13]		2.98845e-05	0	1	2	1	Q1KMD3	Q1KMD3 [558-570]	1	2228.33	High	High	High	High	High	High	High	High	High	High	0.88	0.734	2.156	0.95	1.269	0.925	2.063	1.654	2.316	71.7	63.1	52.6	154.6	68.1	91	66.3	147.9	118.6	166	1	1	1	1	1	1	1
FALSE	High	[RK].IQIWDTAGQER.[YF]	1xTMT6plex [N-Term]		1.00893e-05	0	12	49	28	P61026; P62820; P61106; P61006; Q6IQ22; Q9H082; P61018; O95716; Q9H0U4; Q15286; P20340; Q92930	P61026 [60-70]; P62820 [62-72]; P61106 [62-72]; P61006 [59-69]; Q6IQ22 [93-103]; Q9H082 [84-94]; P61018 [59-69]; O95716 [73-83]; Q9H0U4 [59-69]; Q15286 [59-69]; P20340 [64-74]; Q92930 [59-69]	0	1545.82	High	High	High	High	High	High	High	High	High	High	1.091	0.96	0.667	0.923	0.822	0.975	0.765	0.391	0.532	123.1	134.3	118.1	82.1	113.6	101.2	119.9	94.2	48.1	65.5	7	7	7	7	7	7	7
FALSE	High	[K].QQIQNDLNQWK.[T]	2xTMT6plex [N-Term; K11]		2.95776e-05	0	1	1	1	P15924	P15924 [1858-1868]	0	1873.03	High	High	High	High	High	High	High	High	High	High	1.112	2.172	6.726	1.092	1.236	0.929	1.883	1.405	0.39	55.7	62	121.1	374.8	60.8	68.9	51.8	104.9	78.3	21.7	1	1	1	1	1	1	1
FALSE	High	[K].FNWYVDGVEVHNAK.[T]	2xTMT6plex [N-Term; K14]		2.21661e-08	0	1	2	15	P01857	P01857 [158-171]	0	2136.13	High	High	High	High	High	High	High	High	High	High	1.419	0.662	1.259	1.086	1.465	0.866	1.411	3.298	1.769	70.3	99.7	46.5	88.5	76.3	102.9	60.9	99.1	231.7	124.3	15	15	15	15	15	15	15
FALSE	High	[R].IRPTVQEDGGDVIYK.[G]	2xTMT6plex [N-Term; K15]		1.31373e-05	0	1	4	1	Q9UMS0	Q9UMS0 [181-195]	0	2148.21	High	High	High	High	High	High	High	High	High	High	1.038	0.91	0.779	0.911	0.915	0.833	0.846	0.663	0.813	114.8	119.2	104.6	89.4	104.7	105	95.7	97.1	76.1	93.4	1	1	1	1	1	1	1
FALSE	High	[K].ACGNFGIPCELR.[V]	1xTMT6plex [N-Term]; 2xCarbamidomethyl [C2; C9]		4.11425e-05	0	1	3	1	P22234	P22234 [287-298]	0	1622.8	High	High	High	High	High	High	High	High	High	High	0.932	0.841	0.532	0.882	1.267	0.754	0.626	0.855	0.485	122.3	114	102.9	65.1	107.9	155	92.2	76.6	104.6	59.3	1	1	1	1	1	1	1
FALSE	High	[R].IHYIGQNEPELLVAHAYTR.[Y]	1xTMT6plex [N-Term]		1.18253e-07	0	1	4	1	A0A087WT44	A0A087WT44 [192-210]	0	2453.31	High	High	High	High	High	High	High	High	High	High	0.54	0.485	0.355	0.601	1.161	0.45	0.818	0.584	0.645	150.6	81.4	73	53.5	90.5	174.8	67.7	123.2	88	97.2	1	1	1	1	1	1	1
FALSE	High	[R].EEKEQHGLQLQSEINQLHSK.[L]	3xTMT6plex [N-Term; K3; K20]		6.34123e-07	0	1	1	1	Q15075	Q15075 [403-422]	1	3062.68	High	High	High	High	High	High	High	High	High	High	1.121	1.037	2.249	1.372	1.41	1.713	1.541	1.319	1.398	70.6	79.2	73.2	158.8	96.9	99.6	120.9	108.8	93.2	98.7	1	1	1	1	1	1	1
FALSE	High	[K].GYGYGQGAGTLSTDKGESLGIK.[H]	3xTMT6plex [N-Term; K15; K22]		1.23536e-09	0	1	4	5	P21291	P21291 [70-91]	1	2846.55	High	High	High	High	High	High	High	High	High	High	1.426	3.02	1.437	4.021	1.07	1.552	1.357	1.379	1.385	56.7	80.8	171.1	81.4	227.9	60.7	87.9	76.9	78.2	78.5	5	5	5	5	5	5	5
FALSE	High	[K].LPCEMDAQGPK.[Q]	2xTMT6plex [N-Term; K11]; 1xCarbamidomethyl [C3]		1.75518e-05	0	1	1	2	Q9UGI8	Q9UGI8 [194-204]	0	1703.89	High	High	High	High	High	High	High	High	High	High	0.811	1.119	2.283	1.353	1.193	0.999	1.678	1.108	2.052	73.6	59.6	82.3	167.9	99.5	87.7	73.5	123.4	81.5	150.9	2	2	2	2	2	2	2
FALSE	High	[K].AEELQPGFSK.[A]	2xTMT6plex [N-Term; K10]		2.94253e-05	0	1	2	2	Q96TC7	Q96TC7 [409-418]	0	1563.88	High	High	High	High	High	High	High	High	High	High	1.073	0.837	1.211	1.083	1.286	0.751	1.211	0.52	0.791	102.4	109.9	85.7	124	110.9	131.7	77	124.1	53.3	81.1	2	2	2	2	2	2	2
FALSE	High	[K].DNCAPESIEFPVSEAR.[V]	1xTMT6plex [N-Term]; 1xCarbamidomethyl [C3]		1.55028e-05	0	1	3	2	P05106	P05106 [73-88]	0	2049.97	High	High	High	High	High	High	High	High	High	High	0.615	0.833	0.545	1.704	1.75	0.667	2.32	0.466	0.88	92.8	57	77.3	50.5	158.1	162.4	61.9	215.2	43.3	81.7	2	2	2	2	2	2	2
FALSE	High	[K].GKIPNLLPEGSVDGDTR.[M]	2xTMT6plex [N-Term; K2]		5.32148e-05	0	1	3	1	P05120	P05120 [179-195]	1	2226.25	High	High	High	High	High	High	High	High	High	High	0.986	3.276	0.889	1.193	1.035	2.426	0.817	0.849	0.648	76.2	75.2	249.7	67.8	91	78.9	185	62.2	64.7	49.4	1	1	1	1	1	1	1
FALSE	High	[R].QIPAAQEQPFIVSNQNK.[R]	2xTMT6plex [N-Term; K17]		9.53079e-06	0	1	2	1	P17301	P17301 [805-821]	0	2370.32	High	High	High	High	High	High	High	High	High	High	1.172	0.661	0.617	0.973	1.339	0.794	0.702	0.652	0.471	119.3	139.8	78.9	73.6	116	159.8	94.7	83.8	77.8	56.1	1	1	1	1	1	1	1
FALSE	High	[R].QLGLPGPPDVPDHAAYHPFR.[R]	1xTMT6plex [N-Term]		6.34123e-07	0	1	3	4	B7ZKJ8	B7ZKJ8 [674-693]	0	2413.26	High	High	High	High	High	High	High	High	High	High	0.923	1.223	0.866	0.99	1.175	1.009	1.008	2.019	1.19	87.7	81	107.3	76	86.8	103	88.5	88.4	177	104.4	4	4	4	4	4	4	4
FALSE	High	[K].ILYLTPEQEKDK.[S]	3xTMT6plex [N-Term; K10; K12]		3.67328e-05	0	1	2	2	P62495	P62495 [343-354]	1	2164.28	High	High	High	High	High	High	High	High	High	High	0.941	0.929	2.063	1.599	0.958	1.586	1.547	0.955	1.518	76.4	71.8	70.9	157.6	122.1	73.1	121.1	118.2	72.9	115.9	2	2	2	2	2	2	2
FALSE	High	[K].ASGPPVSELITK.[A]	2xTMT6plex [N-Term; K12]		1.61194e-06	0	3	3	23	P16402; P10412; P16403	P16402 [36-47]; P10412 [35-46]; P16403 [35-46]	0	1656.99	High	High	High	High	High	High	High	High	High	High	0.799	0.675	1.142	1.069	0.788	0.716	1.318	1.754	3.283	79.7	63.7	53.8	91	85.2	62.8	57.1	105.1	139.8	261.7	23	23	23	23	23	23	23
FALSE	High	[K].TDTESELDLISR.[L]	1xTMT6plex [N-Term]		2.77763e-06	0	1	2	1	F5H2F4	F5H2F4 [817-828]	0	1607.83	High	High	High	High	High	High	High	High	High	High	1.09	0.812	2.025	1.493	1.377	1.018	1.885	2.236	4.063	58.8	64.1	47.8	119.1	87.8	81	59.9	110.9	131.5	239	1	1	1	1	1	1	1
FALSE	High	[K].YQLDPTASISAK.[V]	2xTMT6plex [N-Term; K12]		2.3777e-06	0	1	2	6	P45880	P45880 [236-247]	0	1751.99	High	High	High	High	High	High	High	High	High	High	1.152	0.838	1.414	1.053	0.917	0.989	1.282	0.896	0.855	96.2	110.8	80.6	136	101.3	88.2	95.1	123.4	86.2	82.2	6	6	6	6	6	6	6
FALSE	High	[K].GWQDVTATSAYK.[K]	2xTMT6plex [N-Term; K12]		3.83546e-07	0	1	2	5	H0YC42	H0YC42 [126-137]	0	1784.96	High	High	High	High	High	High	High	High	High	High	1.094	0.992	0.731	0.953	0.82	1.143	0.626	0.602	0.43	119.2	130.4	118.2	87.1	113.5	97.7	136.2	74.6	71.8	51.3	5	5	5	5	5	5	5
FALSE	High	[R].TDDYLDQPCLETVNR.[I]	1xTMT6plex [N-Term]; 1xCarbamidomethyl [C9]		7.1441e-07	0	1	1	3	P31150	P31150 [194-208]	0	2067.99	High	High	High	High	High	High	High	High	High	High	0.915	1.172	1.386	1.907	1.566	1.306	1.358	1.287	1.126	76.8	70.2	90	106.4	146.4	120.3	100.3	104.3	98.8	86.5	3	3	3	3	3	3	3
FALSE	High	[R].EVQLEELEAAR.[D]	1xTMT6plex [N-Term]		2.749e-06	0	1	2	2	P51570	P51570 [257-267]	0	1515.82	High	High	High	High	High	High	High	High	High	High	0.811	0.915	0.816	0.794	0.873	0.936	0.953	0.829	0.945	112.7	91.5	103.1	91.9	89.5	98.3	105.5	107.4	93.5	106.6	2	2	2	2	2	2	2
FALSE	High	[K].KVWLDPNETNEIANANSR.[Q]	2xTMT6plex [N-Term; K1]		4.72981e-09	0	1	4	1	P84098	P84098 [21-38]	1	2529.35	High	High	High	High	High	High	High	High	High	High	0.913	0.642	3.229	0.978	1.325	0.955	1.586	1.827	1.805	70.1	64	45	226.4	68.6	92.9	67	111.2	128.1	126.6	1	1	1	1	1	1	1
FALSE	High	[K].RPTEICADPQFIIGGATR.[T]	1xTMT6plex [N-Term]; 1xCarbamidomethyl [C6]		2.19375e-08	0	1	1	4	P17655	P17655 [77-94]	0	2231.18	High	High	High	High	High	High	High	High	High	High	1.064	1.447	0.696	1.172	0.826	1.12	0.71	0.584	0.452	110.2	117.3	159.5	76.7	129.1	91.1	123.5	78.3	64.4	49.9	4	4	4	4	4	4	4
FALSE	High	[R].EVEVEVESMDK.[A]	2xTMT6plex [N-Term; K11]		2.97306e-05	0	1	1	1	Q7KZF4	Q7KZF4 [593-603]	0	1751.91	High	High	High	High	High	High	High	High	High	High	0.846	0.687	0.976	0.932	0.828	0.874	1.465	0.665	1.236	105.2	88.9	72.2	102.6	98	87.1	92	154	70	130	1	1	1	1	1	1	1
FALSE	High	[K].SEPVKEESSELEQPFAQDTSSVGPDR.[K]	2xTMT6plex [N-Term; K5]		6.96937e-08	0	1	2	1	Q15424	Q15424 [227-252]	1	3306.64	High	High	High	High	High	High	High	High	High	High	1.009	0.702	1.298	0.767	0.792	0.81	1.233	0.767	1.186	104.6	105.5	73.4	135.7	80.2	82.8	84.7	129	80.2	124	1	1	1	1	1	1	1
FALSE	High	[R].AQIHEQNPSVEVVYYNK.[G]	2xTMT6plex [N-Term; K17]		3.73734e-07	0	1	2	1	A0A1P0AYU5	A0A1P0AYU5 [307-323]	0	2476.32	High	High	High	High	High	High	High	High	High	High	0.849	0.767	0.806	1.074	1.632	0.952	1.675	1.156	1.568	87.1	73.9	66.8	70.2	93.6	142.2	82.9	145.9	100.7	136.6	1	1	1	1	1	1	1
FALSE	High	[R].KGSLESPATDVFGSTEEGEKR.[W]	3xTMT6plex [N-Term; K1; K20]		8.57511e-08	0	1	1	1	O00232	O00232 [330-350]	2	2911.56	High	High	High	High	High	High	High	High	High	High	1.036	1.297	0.713	1.129	0.893	1.177	0.729	0.386	0.601	111.6	115.6	144.7	79.5	126	99.6	131.3	81.4	43.1	67.1	1	1	1	1	1	1	1
FALSE	High	[K].WGDEHIPGSPYR.[V]	1xTMT6plex [N-Term]		3.13052e-05	0	1	4	2	P21333	P21333 [2632-2643]	0	1642.82	High	High	High	High	High	High	High	High	High	High	1.332	2.643	1.31	2.593	1.36	1.498	2.113	0.803	1.759	60.9	81.2	161	79.8	158	82.9	91.3	128.8	48.9	107.2	2	2	2	2	2	2	2
FALSE	High	[R].KATQQAEQLSNELATER.[S]	2xTMT6plex [N-Term; K1]		2.66051e-09	0	1	1	2	P35749	P35749 [1761-1777]	1	2375.29	High	High	High	High	High	High	High	High	High	High	1.505	6.108	0.54	1.577	0.697	0.853	0.796	0.462	0.408	71.7	107.9	438	38.7	113.1	50	61.1	57.1	33.1	29.3	2	2	2	2	2	2	2
FALSE	High	[R].KIWALEEENAK.[V]	3xTMT6plex [N-Term; K1; K11]		2.43063e-07	0	1	3	3	O60437	O60437 [1157-1167]	1	2018.19	High	High	High	High	High	High	High	High	High	High	1.216	1.841	1.514	0.903	0.719	1.716	0.876	0.758	0.38	91.5	111.3	168.5	138.6	82.6	65.9	157.1	80.2	69.4	34.8	3	3	3	3	3	3	3
FALSE	High	[K].DIDECDIVPDACK.[G]	2xTMT6plex [N-Term; K13]; 2xCarbamidomethyl [C5; C12]		5.19946e-06	0	1	6	3	Q12805	Q12805 [44-56]	0	2007.98	High	High	High	High	High	High	High	High	High	High	1.267	0.528	0.959	1.924	1.91	0.877	0.879	1.588	1.008	83.8	106.1	44.2	80.3	161.1	159.9	73.5	73.6	133	84.4	3	3	3	3	3	3	3
FALSE	High	[K].TPYTDVNIVTIR.[E]	1xTMT6plex [N-Term]		4.9626e-06	0	1	5	2	P50213	P50213 [135-146]	0	1620.92	High	High	High	High	High	High	High	High	High	High	0.9	0.622	0.534	0.864	0.892	0.777	0.708	0.467	0.39	139.8	125.8	86.9	74.6	120.8	124.6	108.6	98.9	65.3	54.6	2	2	2	2	2	2	2
FALSE	High	[K].QTESTSFLEK.[K]	2xTMT6plex [N-Term; K10]		0.000106721	0	1	3	2	G3V5Z7	G3V5Z7 [178-187]	0	1627.89	High	High	High	High	High	High	High	High	High	High	0.975	0.859	1.962	1.058	1.07	1.107	1.506	1.006	1.633	82.1	80.1	70.6	161.2	86.9	87.9	90.9	123.7	82.6	134.1	2	2	2	2	2	2	2
FALSE	High	[R].ELEDATETADAMNR.[E]	1xTMT6plex [N-Term]		7.00559e-08	0	1	1	4	P35579	P35579 [1899-1912]	0	1794.84	High	High	High	High	High	High	High	High	High	High	1.237	1.083	2.312	0.618	0.906	0.542	2.007	1.142	3.001	72.2	89.3	78.2	167	44.6	65.5	39.1	144.9	82.5	216.7	4	4	4	4	4	4	4
FALSE	High	[R].MESGLSDVTK.[D]	2xTMT6plex [N-Term; K10]		5.10705e-05	0	1	2	1	Q8WUY1	Q8WUY1 [197-206]	0	1524.83	High	High	High	High	High	High	High	High	High	High	1.377	0.683	0.826	0.825	0.762	0.919	0.765	0.714	0.607	118	162.5	80.5	97.4	97.3	89.9	108.4	90.2	84.2	71.6	1	1	1	1	1	1	1
FALSE	High	[K].KLAEISLGVDGEGK.[E]	3xTMT6plex [N-Term; K1; K14]		1.39901e-09	0	1	1	1	P32926	P32926 [855-868]	1	2103.26	High	High	High	High	High	High	High	High	High	High	1.077	1.295	0.868	0.947	1.075	1.248	0.59	0.485	0.287	112.7	121.4	145.9	97.8	106.7	121.1	140.7	66.5	54.7	32.4	1	1	1	1	1	1	1
FALSE	High	[K].ALAAGGYDVEK.[N]	2xTMT6plex [N-Term; K11]		1.65812e-05	0	1	1	3	P16401	P16401 [68-78]	0	1551.88	High	High	High	High	High	High	High	High	High	High	1.002	0.797	2.105	1.095	1.144	0.796	1.697	1.498	4.997	62	62.1	49.4	130.5	67.9	70.9	49.3	105.2	92.8	309.8	3	3	3	3	3	3	3
FALSE	High	[K].VTTVVATPGQGPDRPQEVSYTDTK.[V]	2xTMT6plex [N-Term; K24]		2.00393e-06	0	1	1	2	P49841	P49841 [37-60]	0	3004.6	High	High	High	High	High	High	High	High	High	High	1.001	0.933	1.213	1.307	1.018	0.989	1.406	1.054	1.54	87.2	87.4	81.4	105.8	114.1	88.8	86.3	122.7	92	134.3	2	2	2	2	2	2	2
FALSE	High	[K].INQVFHGSCITEGNELTK.[T]	2xTMT6plex [N-Term; K18]; 1xCarbamidomethyl [C9]		2.0817e-05	0	1	1	1	P78527	P78527 [1896-1913]	0	2505.32	High	High	High	High	High	High	High	High	High	High	1.009	0.748	0.551	1.001	0.786	0.714	0.865	1.17	0.684	117.3	118.3	87.7	64.6	117.4	92.1	83.7	101.5	137.2	80.2	1	1	1	1	1	1	1
FALSE	High	[R].TVSYNGILGPECGTK.[Y]	2xTMT6plex [N-Term; K15]; 1xCarbamidomethyl [C12]		5.68909e-05	0	1	1	1	P21980	P21980 [513-527]	0	2054.1	High	High	High	High	High	High	High	High	High	High	0.793	0.915	0.809	1.086	1.287	0.852	1.145	0.898	1.012	102.1	81	93.4	82.6	110.9	131.4	86.9	116.9	91.6	103.3	1	1	1	1	1	1	1
FALSE	High	[R].AKQEELEAALQR.[G]	2xTMT6plex [N-Term; K2]		9.73023e-06	0	1	1	1	P08729	P08729 [352-363]	1	1844.06	High	High	High	High	High	High	High	High	High	High	1.034	0.564	2.021	1.459	0.51	2.103	1.639	18.827	0.731	33.5	34.6	18.9	67.6	48.8	17.1	70.4	54.8	629.9	24.5	1	1	1	1	1	1	1
FALSE	High	[K].ALKEEIGNVQLEK.[A]	3xTMT6plex [N-Term; K3; K13]		8.59318e-06	0	1	4	1	Q86UP2	Q86UP2 [840-852]	1	2158.31	High	High	High	High	High	High	High	High	High	High	0.846	0.637	0.752	0.836	0.875	0.702	0.841	0.603	0.652	129.1	109.2	82.3	97.2	107.9	112.9	90.7	108.6	77.8	84.2	1	1	1	1	1	1	1
FALSE	High	[R].NALQQENHIIDGVK.[ECVS]	2xTMT6plex [N-Term; K14]		1.36559e-06	0	1	6	1	G3V2S9	G3V2S9 [75-88]	0	2037.15	High	High	High	High	High	High	High	High	High	High	0.96	0.46	1.354	0.958	0.838	0.729	0.87	1.102	1.082	106.9	102.6	49.2	144.8	102.4	89.6	78	93	117.8	115.7	1	1	1	1	1	1	1
FALSE	High	[R].ECLVCTGCQTPLAGQQFTSR.[D]	1xTMT6plex [N-Term]; 3xCarbamidomethyl [C2; C5; C8]		9.58026e-06	0	1	1	1	Q13643	Q13643 [184-203]	0	2542.2	High	High	High	High	High	High	High	High	High	High	0.987	0.735	0.764	0.926	0.894	0.83	0.873	0.807	0.915	114.5	113	84.2	87.5	106	102.4	95.1	100	92.5	104.7	1	1	1	1	1	1	1
FALSE	High	[R].TNAITLGSAQAGQEPGPGEK.[R]	2xTMT6plex [N-Term; K20]		1.99832e-08	0	1	1	2	P57735	P57735 [187-206]	0	2384.28	High	High	High	High	High	High	High	High	High	High	1.48	1.354	0.695	0.82	0.7	1.092	0.624	0.4	0.423	116.4	172.3	157.6	80.9	95.5	81.5	127.1	72.7	46.5	49.3	2	2	2	2	2	2	2
FALSE	High	[K].KLYHSEAFTVNFGDTEEAKK.[Q]	4xTMT6plex [N-Term; K1; K19; K20]		2.50729e-05	0	2	4	2	P01009; G3V2B9	P01009 [160-179]; G3V2B9 [74-93]	2	3230.79	High	High	High	High	High	High	High	High	High	High	1.111	0.686	0.353	0.774	1.24	0.612	0.404	1.101	0.605	126.8	140.9	87	44.7	98.1	157.2	77.6	51.3	139.6	76.7	2	2	2	2	2	2	2
FALSE	High	[K].AEIIDQDLYER.[L]	1xTMT6plex [N-Term]		9.15955e-05	0	1	3	2	A0A087X1U6	A0A087X1U6 [575-585]	0	1593.83	High	High	High	High	High	High	High	High	High	High	0.964	0.71	1.459	1.547	1.231	0.862	1.26	0.727	0.96	93.3	90	66.2	136.1	144.3	114.8	80.4	117.5	67.8	89.5	2	2	2	2	2	2	2
FALSE	High	[R].INVYYNEATGGK.[Y]	2xTMT6plex [N-Term; K12]		4.16108e-06	0	1	1	9	P68371	P68371 [47-58]	0	1786.97	High	High	High	High	High	High	High	High	High	High	0.936	1.186	0.746	1.047	0.894	1.301	0.726	0.532	0.616	111.3	104.1	132.1	83	116.6	99.5	144.8	80.8	59.2	68.5	9	9	9	9	9	9	9
FALSE	High	[R].VIGEDGQSVYK.[L]	2xTMT6plex [N-Term; K11]		9.48157e-06	0	1	1	1	Q9UHD2	Q9UHD2 [144-154]	0	1652.93	High	High	High	High	High	High	High	High	High	High	0.973	0.834	1.094	1.152	1.339	1.181	1.407	0.644	1.548	89.5	87.1	74.7	98	103.1	119.9	105.7	125.9	57.6	138.5	1	1	1	1	1	1	1
FALSE	High	[K].NMQNVEHVPLSLDR.[A]	1xTMT6plex [N-Term]		2.98664e-06	0	1	1	2	P20618	P20618 [185-198]	0	1880.98	High	High	High	High	High	High	High	High	High	High	0.923	0.779	0.935	0.917	1.007	0.878	0.843	0.667	0.936	112.5	103.9	87.7	105.2	103.2	113.4	98.8	94.9	75.1	105.3	2	2	2	2	2	2	2
FALSE	High	[K].QAGVFEPTIVK.[V]	2xTMT6plex [N-Term; K11]		5.19946e-06	0	1	3	3	P17987	P17987 [500-510]	0	1646.99	High	High	High	High	High	High	High	High	High	High	1.054	0.84	1.614	1.235	1.053	1.067	1.348	1.027	1.399	85.9	90.5	72.2	138.7	106.1	90.4	91.7	115.9	88.3	120.2	3	3	3	3	3	3	3
FALSE	High	[K].HLAGLGLTEAIDK.[N]	2xTMT6plex [N-Term; K13]		1.16428e-07	0	1	2	4	P50454	P50454 [320-332]	0	1796.07	High	High	High	High	High	High	High	High	High	High	0.852	0.592	2.982	1.684	2.482	0.835	4.708	1.83	7.078	41.6	35.4	24.6	124	70	103.2	34.7	195.8	76.1	294.4	4	4	4	4	4	4	4
FALSE	High	[R].GQLQEAIEHYR.[H]	1xTMT6plex [N-Term]		0.000116349	0	1	2	1	O15294	O15294 [103-113]	0	1572.83	High	High	High	High	High	High	High	High	High	High	0.908	0.906	1.35	1.292	1.144	0.923	1.278	1.236	3.324	74.8	68	67.8	101	96.7	85.6	69.1	95.7	92.5	248.8	1	1	1	1	1	1	1
FALSE	High	[R].SLTLEVCQCDNR.[G]	1xTMT6plex [N-Term]; 2xCarbamidomethyl [C7; C9]		3.50709e-06	0	1	1	3	P32926	P32926 [581-592]	0	1723.83	High	High	High	High	High	High	High	High	High	High	1.089	1.246	1.055	1.007	1.201	1.301	0.68	0.38	0.237	108.7	118.4	135.5	114.8	109.5	130.6	141.5	74	41.3	25.8	3	3	3	3	3	3	3
FALSE	High	[K].LVTPEDDELDELRPGQR.[Q]	1xTMT6plex [N-Term]		8.79308e-05	0	1	1	2	Q08AM6	Q08AM6 [331-347]	0	2211.15	High	High	High	High	High	High	High	High	High	High	1.065	1.098	0.884	1.058	1.102	1.169	1.15	0.745	1.068	96.7	103	106.2	85.5	102.3	106.6	113.1	111.2	72	103.3	2	2	2	2	2	2	2
FALSE	High	[K].VAGMDVELTVEER.[N]	1xTMT6plex [N-Term]		3.36468e-06	0	1	4	2	P62258	P62258 [30-42]	0	1676.87	High	High	High	High	High	High	High	High	High	High	0.904	0.817	0.694	0.861	1.05	0.908	0.878	0.779	0.735	115.9	104.8	94.7	80.4	99.8	121.7	105.3	101.8	90.3	85.2	2	2	2	2	2	2	2
FALSE	High	[R].YLSEVASGDNK.[Q]	2xTMT6plex [N-Term; K11]		1.14833e-05	0	1	1	2	P31946	P31946 [130-140]	0	1640.89	High	High	High	High	High	High	High	High	High	High	0.873	0.978	0.692	0.897	0.87	1.103	0.801	0.522	0.556	120.6	105.3	117.9	83.4	108.2	104.9	133.1	96.6	62.9	67.1	2	2	2	2	2	2	2
FALSE	High	[K].QYGNEVFLAK.[L]	2xTMT6plex [N-Term; K10]		3.59831e-05	0	1	2	5	P50990	P50990 [172-181]	0	1626.93	High	High	High	High	High	High	High	High	High	High	0.948	0.84	0.69	0.883	0.997	0.906	0.764	0.619	0.617	121	114.7	101.7	83.5	106.8	120.6	109.7	92.4	74.9	74.7	5	5	5	5	5	5	5
FALSE	High	[K].AFTECCVVASQLR.[A]	1xTMT6plex [N-Term]; 2xCarbamidomethyl [C5; C6]		6.67857e-07	0	1	1	2	P01031	P01031 [727-739]	0	1769.89	High	High	High	High	High	High	High	High	High	High	1.202	0.735	1.24	1.063	2.323	0.858	1.58	4.005	2.139	61.9	74.4	45.6	76.8	65.8	143.9	53.2	97.9	248	132.5	2	2	2	2	2	2	2
FALSE	High	[R].QISEGVEYIHK.[Q]	2xTMT6plex [N-Term; K11]		3.27931e-05	0	1	1	1	Q15746	Q15746 [1568-1578]	0	1760.99	High	High	High	High	High	High	High	High	High	High	0.991	1.262	1.148	1.222	0.915	1.013	1.051	1.042	1.273	91.6	90.8	115.6	105.1	112	83.9	92.8	96.2	95.4	116.6	1	1	1	1	1	1	1
FALSE	High	[K].GAVYSFDPVGSYQR.[D]	1xTMT6plex [N-Term]		2.53026e-06	0	1	1	2	P20618	P20618 [147-160]	0	1774.9	High	High	High	High	High	High	High	High	High	High	1.132	0.957	0.743	1.008	0.888	0.957	0.713	0.9	0.699	111.1	125.8	106.3	82.6	112	98.7	106.3	79.2	100	77.7	2	2	2	2	2	2	2
FALSE	High	[K].VLLISDPTTDK.[S]	2xTMT6plex [N-Term; K11]		5.83707e-05	0	1	2	3	P14735	P14735 [75-85]	0	1659.99	High	High	High	High	High	High	High	High	High	High	1.03	0.765	0.961	1.164	1.12	1.295	1.007	0.866	0.762	100.3	103.3	76.7	96.4	116.8	112.3	129.9	101	86.9	76.4	3	3	3	3	3	3	3
FALSE	High	[R].YKVPDGKPENEFAFNAEFK.[D]	4xTMT6plex [N-Term; K2; K7; K19]		1.88696e-05	0	1	1	4	Q15181	Q15181 [193-211]	1	3146.73	High	High	High	High	High	High	High	High	High	High	0.81	0.854	1.396	1.071	1.16	1.37	1.272	0.83	1.114	91.9	74.4	78.5	128.4	98.5	106.7	125.9	116.9	76.3	102.5	4	4	4	4	4	4	4
FALSE	High	[K].MLTEAIMHDCVVK.[L]	2xTMT6plex [N-Term; K13]; 1xCarbamidomethyl [C10]		8.92879e-05	0	1	8	1	Q04637	Q04637 [910-922]	0	2005.07	High	High	High	High	High	High	High	High	High	High	1.263	0.714	2.299	1.022	0.853	1.205	1.411	1.397	1.134	81.3	102.7	58.1	186.9	83.1	69.4	98	114.7	113.6	92.2	1	1	1	1	1	1	1
FALSE	High	[K].EFTEAFLGCPAIHPR.[C]	1xTMT6plex [N-Term]; 1xCarbamidomethyl [C9]		5.37204e-07	0	1	1	4	Q96PD5	Q96PD5 [371-385]	0	1974.01	High	High	High	High	High	High	High	High	High	High	0.888	0.888	0.805	1.107	1.196	1.024	1.241	1.597	1.058	92.6	82.2	82.2	74.5	102.5	110.7	94.8	114.9	147.8	98	4	4	4	4	4	4	4
FALSE	High	[R].FKLEESYTLNSDLAR.[L]	2xTMT6plex [N-Term; K2]		1.1099e-06	0	1	1	9	P30740	P30740 [276-290]	1	2244.23	High	High	High	High	High	High	High	High	High	High	1.141	1.35	1.442	1.148	0.733	1.812	0.837	0.965	0.668	90.1	102.8	121.7	130	103.5	66	163.3	75.4	87	60.2	9	9	9	9	9	9	9
FALSE	High	[K].GLESTTLADK.[D]	2xTMT6plex [N-Term; K10]		0.000102463	0	1	3	2	P21291	P21291 [152-161]	0	1492.86	High	High	High	High	High	High	High	High	High	High	0.969	1.571	2.13	1.928	1.192	0.981	1.52	1.912	1.482	68.1	66	107	145.1	131.3	81.2	66.8	103.5	130.2	100.9	2	2	2	2	2	2	2
FALSE	High	[R].TDDCHPWVLPVVK.[K]	2xTMT6plex [N-Term; K13]; 1xCarbamidomethyl [C4]		2.6676e-05	0	1	1	5	P17174	P17174 [43-55]	0	2024.1	High	High	High	High	High	High	High	High	High	High	0.89	1.112	0.545	0.909	0.652	1.239	0.513	0.635	0.48	125.4	111.6	139.4	68.4	114	81.8	155.3	64.3	79.7	60.2	5	5	5	5	5	5	5
FALSE	High	[K].DVLSVAFSSDNR.[Q]	1xTMT6plex [N-Term]		1.6372e-06	0	1	12	10	P63244	P63244 [107-118]	0	1538.8	High	High	High	High	High	High	High	High	High	High	0.942	0.693	0.648	0.972	0.892	0.937	0.636	0.434	0.425	131.9	124.3	91.5	85.5	128.2	117.7	123.7	84	57.3	56	10	10	10	10	10	10	10
FALSE	High	[K].NCLALADDK.[K]	2xTMT6plex [N-Term; K9]; 1xCarbamidomethyl [C2]		0.00010404	0	1	2	4	O75367	O75367 [296-304]	0	1477.81	High	High	High	High	High	High	High	High	High	High	0.921	0.728	1.856	1.135	1.153	0.744	2.217	1.566	3.789	66.2	61	48.2	122.8	75.1	76.3	49.2	146.8	103.7	250.7	4	4	4	4	4	4	4
FALSE	High	[R].GPSAGGGPGSGTSPQVEWTAR.[R]	1xTMT6plex [N-Term]		4.73652e-06	0	1	2	2	Q7Z406	Q7Z406 [33-53]	0	2185.08	High	High	High	High	High	High	High	High	High	High	1.25	1.064	1.082	0.995	0.982	1.32	1.262	1.079	1.043	90.3	112.8	96.1	97.7	89.9	88.6	119.1	113.9	97.4	94.2	2	2	2	2	2	2	2
FALSE	High	[K].LEEEQIILEDQNCK.[L]	2xTMT6plex [N-Term; K14]; 1xCarbamidomethyl [C13]		2.65386e-05	0	1	1	3	P35579	P35579 [976-989]	0	2219.16	High	High	High	High	High	High	High	High	High	High	1.184	1.301	1.296	1.02	1.216	1.064	1.334	1.358	1.572	81	95.9	105.3	105	82.6	98.5	86.2	108.1	110	127.3	3	3	3	3	3	3	3
FALSE	High	[R].QKFETPGIMQFTNEEK.[R]	3xTMT6plex [N-Term; K2; K16]		3.14672e-05	0	1	4	1	Q02218	Q02218 [236-251]	1	2614.42	High	High	High	High	High	High	High	High	High	High	1.1	0.988	0.809	1.066	0.827	0.966	0.885	0.915	0.705	108	118.8	106.7	87.3	115.1	89.3	104.3	95.5	98.8	76.1	1	1	1	1	1	1	1
FALSE	High	[K].YQQGDFGYCPR.[V]	1xTMT6plex [N-Term]; 1xCarbamidomethyl [C9]		1.1424e-05	0	1	5	3	Q5SRQ6	Q5SRQ6 [120-130]	0	1619.75	High	High	High	High	High	High	High	High	High	High	0.795	0.62	1.292	1.378	1.108	1.149	1.575	0.961	1.696	86.4	68.7	53.6	111.6	119.1	95.7	99.3	136	83.1	146.5	3	3	3	3	3	3	3
FALSE	High	[K].SITLFVQEDR.[A]	1xTMT6plex [N-Term]		6.33668e-05	0	1	1	1	P07996	P07996 [155-164]	0	1436.79	High	High	High	High	High	High	High	High	High	High	0.81	0.714	3.083	2.377	1.77	0.853	4.16	1.34	1.642	56.3	45.6	40.3	173.7	133.9	99.7	48	234.4	75.5	92.5	1	1	1	1	1	1	1
FALSE	High	[-].MMGDEGSAYWIAHQAVK.[I]	2xTMT6plex [N-Term; K17]		1.95732e-08	0	1	2	1	H7C286	H7C286 [1-17]	0	2352.19	High	High	High	High	High	High	High	High	High	High	1.101	1.568	0.997	0.86	0.824	1.829	1.091	0.924	0.93	89.9	99	140.9	89.6	77.3	74.1	164.4	98.1	83.1	83.6	1	1	1	1	1	1	1
FALSE	High	[R].AGVEEQEGLLSFQEDR.[S]	1xTMT6plex [N-Term]		2.1584e-05	0	1	2	1	Q92817	Q92817 [1414-1429]	0	2036.01	High	High	High	High	High	High	High	High	High	High	0.907	2.657	1.543	1.001	0.739	2.026	0.953	0.645	0.442	83.9	76.2	223	129.5	84	62	170.1	80	54.2	37.1	1	1	1	1	1	1	1
FALSE	High	[R].ATNDSVVADK.[S]	2xTMT6plex [N-Term; K10]		4.05116e-05	0	1	1	3	P40306	P40306 [59-68]	0	1477.83	High	High	High	High	High	High	High	High	High	High	1.068	0.622	3.1	0.954	1.38	1.092	2.229	1.126	2.406	66.8	71.3	41.5	207	63.7	92.2	72.9	148.8	75.2	160.6	3	3	3	3	3	3	3
FALSE	High	[K].GYNDDYYEESYFTTR.[T]	1xTMT6plex [N-Term]		8.39799e-05	0	1	2	1	P50402	P50402 [89-103]	0	2151.93	High	High	High	High	High	High	High	High	High	High	0.905	0.705	0.973	1.112	1.245	0.781	1.5	0.901	1.322	95.7	86.6	67.5	93.1	106.5	119.2	74.8	143.6	86.2	126.6	1	1	1	1	1	1	1
FALSE	High	[K].DLGLAQDSATSTK.[S]	2xTMT6plex [N-Term; K13]		2.5434e-06	0	1	1	4	P31937	P31937 [285-297]	0	1764.97	High	High	High	High	High	High	High	High	High	High	0.893	1.196	0.901	0.915	0.804	1.13	1.044	0.72	0.914	105.1	93.9	125.7	94.6	96.1	84.4	118.7	109.7	75.7	96	4	4	4	4	4	4	4
FALSE	High	[R].AWESLEEAEYR.[R]	1xTMT6plex [N-Term]		1.87722e-05	0	1	1	2	P11277	P11277 [395-405]	0	1611.79	High	High	High	High	High	High	High	High	High	High	0.292	0.206	0.164	0.471	1.3	0.219	0.876	0.368	0.331	191.3	55.9	39.4	31.4	90.2	248.6	41.9	167.5	70.4	63.3	2	2	2	2	2	2	2
FALSE	High	[R].LVPFDHAESTYGLYR.[MT]	1xTMT6plex [N-Term]		1.5909e-05	0	1	4	1	O95336	O95336 [82-96]	0	1997.03	High	High	High	High	High	High	High	High	High	High	0.856	0.862	0.958	0.84	1.134	0.884	1.672	0.876	1.785	92	78.8	79.3	88.2	77.3	104.4	81.3	153.8	80.6	164.3	1	1	1	1	1	1	1
FALSE	High	[R].DVSSVELLMNNHQGIK.[A]	2xTMT6plex [N-Term; K16]		2.19375e-08	0	1	2	1	A0A087WUZ3	A0A087WUZ3 [1944-1959]	0	2242.23	High	High	High	High	High	High	High	High	High	High	0.906	0.697	0.798	1.121	0.821	1.042	0.869	0.965	0.804	110.8	100.4	77.3	88.4	124.2	91	115.5	96.3	106.9	89.1	1	1	1	1	1	1	1
FALSE	High	[K].FNSLNELVDYHR.[S]	1xTMT6plex [N-Term]		0.000108914	0	1	1	3	P62993	P62993 [125-136]	0	1735.9	High	High	High	High	High	High	High	High	High	High	1.024	2.119	1.312	1.257	0.778	1.604	1.155	0.617	1.091	83.6	85.6	177.2	109.7	105.1	65.1	134.1	96.6	51.6	91.3	3	3	3	3	3	3	3
FALSE	High	[R].NLQNNAEWVYQGAIR.[Q]	1xTMT6plex [N-Term]		1.1629e-06	0	1	1	2	P04114	P04114 [4107-4121]	0	2005.05	High	High	High	High	High	High	High	High	High	High	1.062	0.698	1.637	1.348	1.268	1.021	1.202	3.038	1.799	71.1	75.5	49.6	116.4	95.8	90.1	72.6	85.4	215.9	127.8	2	2	2	2	2	2	2
FALSE	High	[K].AFQYVETHGEVCPANWTPDSPTIKPSPAASK.[E]	3xTMT6plex [N-Term; K24; K31]; 1xCarbamidomethyl [C12]		3.77367e-11	0	1	1	5	P30048	P30048 [218-248]	0	4073.1	High	High	High	High	High	High	High	High	High	High	1.028	0.848	0.696	0.873	1.044	0.888	0.92	0.813	0.745	112.9	116.1	95.8	78.6	98.6	117.9	100.3	103.9	91.8	84.2	5	5	5	5	5	5	5
FALSE	High	[R].ADLTEYLSTHYK.[A]	2xTMT6plex [N-Term; K12]		5.36362e-06	0	1	1	3	P31930	P31930 [214-225]	0	1899.03	High	High	High	High	High	High	High	High	High	High	0.986	0.785	0.56	0.862	0.912	0.928	0.762	0.613	0.495	126.5	124.8	99.3	70.9	109	115.4	117.4	96.5	77.6	62.6	3	3	3	3	3	3	3
FALSE	High	[K].VCVNEEGIQK.[L]	2xTMT6plex [N-Term; K10]; 1xCarbamidomethyl [C2]		3.74981e-05	0	1	2	1	O15228	O15228 [137-146]	0	1633.9	High	High	High	High	High	High	High	High	High	High	1.171	1.217	0.802	1.09	1.047	1.049	0.841	0.532	0.71	105.7	123.8	128.6	84.8	115.3	110.7	110.9	88.9	56.2	75	1	1	1	1	1	1	1
FALSE	High	[K].GEMMDLQHGSLFLR.[T]	1xTMT6plex [N-Term]		2.11052e-06	0	1	6	3	P00338	P00338 [60-73]	0	1862.95	High	High	High	High	High	High	High	High	High	High	0.897	1.157	1.088	1.106	0.999	1.035	0.949	0.607	0.899	102.7	92.2	118.9	111.7	113.6	102.5	106.3	97.4	62.4	92.4	3	3	3	3	3	3	3
FALSE	High	[K].HGTDDGVVWMNWK.[G]	2xTMT6plex [N-Term; K13]		2.91025e-06	0	1	2	5	P02675	P02675 [459-471]	0	2003.02	High	High	High	High	High	High	High	High	High	High	1.08	0.552	1.847	1.028	1.629	0.552	2.36	1.498	3.626	65.9	71.2	36.4	121.8	67.7	107.4	36.4	155.5	98.7	239	5	5	5	5	5	5	5
FALSE	High	[R].DNSGMIDKNELK.[Q]	3xTMT6plex [N-Term; K8; K12]		7.93876e-05	0	1	2	4	O75340	O75340 [105-116]	1	2051.14	High	High	High	High	High	High	High	High	High	High	0.904	1.089	0.497	0.759	0.828	0.865	0.607	0.411	0.504	134	121.2	145.9	66.6	101.7	111	115.9	81.3	55	67.5	4	4	4	4	4	4	4
FALSE	High	[R].YLAEVACGDDRK.[Q]	2xTMT6plex [N-Term; K12]; 1xCarbamidomethyl [C7]		0.000106179	0	1	2	1	P27348	P27348 [128-139]	1	1854.98	High	High	High	High	High	High	High	High	High	High	0.923	1.102	0.649	1.112	0.966	1.148	0.501	0.38	0.316	123.5	114	136.1	80.2	137.4	119.3	141.7	61.8	46.9	39	1	1	1	1	1	1	1
FALSE	High	[K].NILVFGEDGSGK.[T]	2xTMT6plex [N-Term; K12]		9.9854e-06	0	1	2	2	O43237	O43237 [56-67]	0	1693.95	High	High	High	High	High	High	High	High	High	High	0.868	0.862	1.212	1.263	0.956	0.964	1.356	0.982	1.218	93.6	81.3	80.7	113.4	118.3	89.5	90.3	126.9	92	114.1	2	2	2	2	2	2	2
FALSE	High	[R].IDYIAGLDSR.[G]	1xTMT6plex [N-Term]		8.61528e-05	0	1	3	1	P07741	P07741 [58-67]	0	1351.74	High	High	High	High	High	High	High	High	High	High	0.896	0.821	1.486	0.976	1.172	0.915	1.837	0.847	2.253	82	73.4	67.3	121.8	80	96	75	150.5	69.4	184.6	1	1	1	1	1	1	1
FALSE	High	[R].VKDTEDVPMILVGNK.[C]	3xTMT6plex [N-Term; K2; K15]		7.53288e-08	0	1	2	5	P62834	P62834 [103-117]	1	2345.37	High	High	High	High	High	High	High	High	High	High	1.054	1.379	1.053	1.485	0.937	1.2	1.611	0.819	1.438	83.5	88.1	115.2	87.9	124	78.3	100.2	134.6	68.4	120.1	5	5	5	5	5	5	5
FALSE	High	[K].LLLSSETPIEGK.[N]	2xTMT6plex [N-Term; K12]		1.18112e-06	0	1	2	4	Q9HDC9	Q9HDC9 [184-195]	0	1745.05	High	High	High	High	High	High	High	High	High	High	0.83	0.549	1.129	1.191	1.246	0.686	1.866	0.75	2.51	85.1	70.6	46.7	96.1	101.3	105.9	58.4	158.7	63.8	213.5	4	4	4	4	4	4	4
FALSE	High	[K].EGNPEEDLTADK.[A]	2xTMT6plex [N-Term; K12]		8.52084e-07	0	1	2	4	P40121	P40121 [232-243]	0	1775.91	High	High	High	High	High	High	High	High	High	High	0.99	0.795	3.816	1.042	1.238	1.183	3.758	1.755	4.5	49.8	49.3	39.6	190.1	51.9	61.7	58.9	187.2	87.4	224.2	4	4	4	4	4	4	4
FALSE	High	[K].GILADEDSSRPVWLK.[A]	2xTMT6plex [N-Term; K15]		2.60006e-07	0	1	2	4	P49327	P49327 [1430-1444]	0	2144.21	High	High	High	High	High	High	High	High	High	High	0.941	0.722	0.73	1.425	0.87	0.984	0.648	0.465	0.339	123.1	115.9	88.9	89.9	175.4	107.1	121.1	79.7	57.2	41.7	4	4	4	4	4	4	4
FALSE	High	[K].SVEEISTLVQK.[L]	2xTMT6plex [N-Term; K11]		5.56169e-06	0	1	4	2	Q8N983	Q8N983 [93-103]	0	1691	High	High	High	High	High	High	High	High	High	High	1.076	0.726	0.974	0.981	0.86	0.92	0.894	0.748	0.765	111.8	120.3	81.2	109	109.6	96.2	102.8	99.9	83.6	85.6	2	2	2	2	2	2	2
FALSE	High	[R].IHQIEYAMEAVK.[Q]	2xTMT6plex [N-Term; K12]		8.52084e-07	0	1	2	4	P25786	P25786 [19-30]	0	1890.06	High	High	High	High	High	High	High	High	High	High	0.85	0.738	0.87	0.874	0.853	0.905	0.773	0.591	0.8	121.1	103	89.4	105.4	105.9	103.4	109.6	93.6	71.6	96.9	4	4	4	4	4	4	4
FALSE	High	[R].FNAHGDANTIVCNSK.[D]	2xTMT6plex [N-Term; K15]; 1xCarbamidomethyl [C12]		4.8235e-08	0	1	1	7	P09382	P09382 [50-64]	0	2106.08	High	High	High	High	High	High	High	High	High	High	0.956	1.344	1.076	1.422	1.472	1.161	1.929	0.868	2.068	75.2	71.9	101.1	80.9	107	110.7	87.3	145.1	65.3	155.5	7	7	7	7	7	7	7
FALSE	High	[K].HTQWGIDILEK.[Y]	2xTMT6plex [N-Term; K11]		2.8824e-05	0	1	2	1	Q96RU3	Q96RU3 [17-27]	0	1798.03	High	High	High	High	High	High	High	High	High	High	0.945	1.376	2.725	1.293	1.158	1.097	1.891	1.477	3.596	60.4	57.1	83.1	164.6	78.1	69.9	66.2	114.2	89.2	217.2	1	1	1	1	1	1	1
FALSE	High	[R].LLMEQESSACSR.[R]	1xTMT6plex [N-Term]; 1xCarbamidomethyl [C10]		2.12519e-05	0	1	1	1	O96011	O96011 [144-155]	0	1639.8	High	High	High	High	High	High	High	High	High	High	1.157	1.091	0.62	0.747	0.793	0.924	0.636	0.371	0.436	128.6	148.8	140.3	79.8	96.1	101.9	118.8	81.8	47.8	56.1	1	1	1	1	1	1	1
FALSE	High	[R].SIFGEDALANVSIEKPIHQGPDAAVTGHIR.[I]	2xTMT6plex [N-Term; K15]		8.54991e-10	0	1	1	1	P53618	P53618 [899-928]	0	3600.95	High	High	High	High	High	High	High	High	High	High	0.981	0.924	0.91	1.018	0.953	1.019	0.981	0.737	0.91	106	104	98	96.4	107.9	101	108	104	78.1	96.5	1	1	1	1	1	1	1
FALSE	High	[R].GGVCCSYGPWGEFR.[E]	1xTMT6plex [N-Term]; 2xCarbamidomethyl [C4; C5]		3.47074e-05	0	1	23	1	E9PDY6	E9PDY6 [4617-4630]	0	1860.84	High	High	High	High	High	High	High	High	High	High	1.49	0.437	0.671	0.718	0.607	0.841	0.593	0.84	0.372	132.1	196.9	57.8	88.6	94.9	80.2	111.1	78.3	111	49.2	1	1	1	1	1	1	1
FALSE	High	[K].FNVWDTAGQEK.[F]	2xTMT6plex [N-Term; K11]		4.97741e-05	0	1	5	2	J3KQE5	J3KQE5 [79-89]	0	1752.93	High	High	High	High	High	High	High	High	High	High	0.923	0.739	2.384	1.185	0.992	0.971	1.504	1.518	1.317	79.8	73.7	58.9	190.2	94.6	79.1	77.5	120	121.1	105.1	2	2	2	2	2	2	2
FALSE	High	[K].YHFVTPLTSMVVTKPEDNEDER.[A]	2xTMT6plex [N-Term; K14]		2.65386e-05	0	1	2	1	Q06033	Q06033 [592-613]	0	3065.57	High	High	High	High	High	High	High	High	High	High	0.865	0.886	1.522	0.92	1.234	0.83	1.259	1.469	0.897	91.9	79.5	81.4	139.9	84.5	113.4	76.3	115.7	135	82.4	1	1	1	1	1	1	1
FALSE	High	[K].ETVYCLNDDDETEVLK.[E]	2xTMT6plex [N-Term; K16]; 1xCarbamidomethyl [C5]		5.36362e-06	0	1	1	2	P13010	P13010 [292-307]	0	2401.18	High	High	High	High	High	High	High	High	High	High	1.055	0.745	0.895	0.942	0.936	0.921	1.002	0.737	0.944	109	114.9	81.2	97.5	102.6	102	100.3	109.2	80.3	102.9	2	2	2	2	2	2	2
FALSE	High	[R].EGAAHAFAQYNMDQFTPVK.[I]	2xTMT6plex [N-Term; K19]		7.34839e-09	0	1	1	5	P52907	P52907 [48-66]	0	2583.31	High	High	High	High	High	High	High	High	High	High	0.953	0.936	0.989	0.98	0.944	1.019	1.026	0.653	1.214	102.9	98.1	96.3	101.8	100.8	97.2	104.9	105.6	67.3	125	5	5	5	5	5	5	5
FALSE	High	[R].ENLLLEEELR.[G]	1xTMT6plex [N-Term]		5.46e-05	0	1	3	3	O15061	O15061 [35-44]	0	1486.83	High	High	High	High	High	High	High	High	High	High	1.107	3.864	0.433	2.221	0.775	1.592	0.722	0.481	0.5	78.8	87.2	304.4	34.1	174.9	61.1	125.4	56.9	37.9	39.4	3	3	3	3	3	3	3
FALSE	High	[K].AEPLAFTFSHDYK.[G]	2xTMT6plex [N-Term; K13]		4.39381e-08	0	1	1	1	P04114	P04114 [1935-1947]	0	1984.06	High	High	High	High	High	High	High	High	High	High	1.083	0.577	2.057	1.833	1.71	0.817	1.284	6.879	4.108	46.8	50.7	27	96.4	85.9	80.1	38.3	60.1	322.2	192.4	1	1	1	1	1	1	1
FALSE	High	[R].YLAEVAAGDDKK.[GV]	3xTMT6plex [N-Term; K11; K12]		2.02735e-07	0	1	5	10	P63104	P63104 [128-139]	1	1967.14	High	High	High	High	High	High	High	High	High	High	0.926	1.158	0.599	0.989	0.921	1.157	0.676	0.405	0.345	122.3	113.3	141.6	73.2	120.9	112.6	141.6	82.7	49.6	42.1	10	10	10	10	10	10	10
FALSE	High	[R].KLVILEGELER.[AS]	2xTMT6plex [N-Term; K1]		6.4073e-07	0	4	9	18	Q5TCU3; P67936; P07951; K7ENT6	Q5TCU3 [168-178]; P67936 [132-142]; P07951 [168-178]; K7ENT6 [131-141]	1	1757.09	High	High	High	High	High	High	High	High	High	High	1.56	3.008	0.386	2.183	0.928	1.283	0.575	0.331	0.319	86.4	134.8	259.9	33.4	188.6	80.2	110.8	49.7	28.6	27.6	18	18	18	18	18	18	18
FALSE	High	[R].MGPAMGPALGAGIER.[M]	1xTMT6plex [N-Term]		5.12719e-07	0	1	5	2	P52272	P52272 [592-606]	0	1656.88	High	High	High	High	High	High	High	High	High	High	1.211	0.802	1.701	1.279	1.022	0.864	1.556	1.028	1.796	81.6	98.8	65.5	138.8	104.4	83.3	70.5	126.9	83.8	146.5	2	2	2	2	2	2	2
FALSE	High	[K].FADLSEAANR.[N]	1xTMT6plex [N-Term]		0.00010564	0	1	3	5	P08670	P08670 [295-304]	0	1322.69	High	High	High	High	High	High	High	High	High	High	0.69	0.505	0.513	1.095	1.199	0.786	1.583	1.351	1.847	94.6	65.3	47.8	48.5	103.6	113.5	74.3	149.8	127.8	174.8	5	5	5	5	5	5	5
FALSE	High	[K].EHGFAGWFETSAK.[D]	2xTMT6plex [N-Term; K13]		5.98886e-05	0	1	1	1	Q13637	Q13637 [164-176]	0	1925	High	High	High	High	High	High	High	High	High	High	0.786	0.626	1.356	1.359	1.522	0.787	1.847	0.524	1.839	85.9	67.5	53.7	116.5	116.7	130.7	67.6	158.6	45	157.9	1	1	1	1	1	1	1
FALSE	High	[R].ALAMAESTEK.[H]	2xTMT6plex [N-Term; K10]		2.19212e-05	0	1	1	2	Q7Z6Z7	Q7Z6Z7 [2163-2172]	0	1508.84	High	High	High	High	High	High	High	High	High	High	0.913	1.053	0.694	1.141	1.036	1.194	0.758	0.635	0.628	110.5	100.9	116.4	76.7	126	114.5	131.9	83.7	70.1	69.4	2	2	2	2	2	2	2
FALSE	High	[K].LRPNDIENCDMGPCAK.[S]	2xTMT6plex [N-Term; K16]; 2xCarbamidomethyl [C9; C14]		3.30391e-08	0	1	1	1	Q6ZMP0	Q6ZMP0 [780-795]	0	2348.16	High	High	High	High	High	High	High	High	High	High	1.147	0.456	0.606	0.878	1.886	0.558	0.397	0.365	0.154	134.3	154	61.2	81.4	117.8	253.3	74.9	53.4	49	20.7	1	1	1	1	1	1	1
FALSE	High	[K].DNTTLLTQVQTTMR.[E]	1xTMT6plex [N-Term]		9.35407e-07	0	1	2	3	Q13561	Q13561 [366-379]	0	1850.98	High	High	High	High	High	High	High	High	High	High	0.838	1.19	0.701	1.027	1.011	1.233	0.973	0.701	0.77	105.9	88.8	126	74.2	108.8	107.1	130.5	103	74.2	81.5	3	3	3	3	3	3	3
FALSE	High	[K].DLASVNNLLK.[K]	2xTMT6plex [N-Term; K10]		4.77673e-05	0	1	3	1	Q13813	Q13813 [1689-1698]	0	1544.94	High	High	High	High	High	High	High	High	High	High	0.915	1.134	1.026	1.216	0.72	1.521	1.087	1.237	0.878	93.2	85.2	105.6	95.6	113.3	67.1	141.7	101.2	115.3	81.8	1	1	1	1	1	1	1
FALSE	High	[K].IGSCTQQDVELHVQK.[IV]	2xTMT6plex [N-Term; K15]; 1xCarbamidomethyl [C4]		2.12657e-08	0	1	5	2	P14868	P14868 [127-141]	0	2200.18	High	High	High	High	High	High	High	High	High	High	1.063	0.826	1.275	0.945	1.036	0.902	1.211	1.487	1.633	87.9	93.4	72.6	112.1	83.1	91	79.3	106.4	130.7	143.5	2	2	2	2	2	2	2
FALSE	High	[R].FATVQYSDDPR.[T]	1xTMT6plex [N-Term]		2.98845e-05	0	1	1	1	Q02388	Q02388 [79-89]	0	1527.76	High	High	High	High	High	High	High	High	High	High	1.566	0.572	1.442	1.835	2.916	1.208	1.14	0.609	0.808	76.4	119.6	43.7	110.1	140.1	222.7	92.3	87	46.5	61.7	1	1	1	1	1	1	1
FALSE	High	[R].SLIIDEGEDDLGR.[G]	1xTMT6plex [N-Term]		1.47014e-07	0	1	3	1	O14618	O14618 [197-209]	0	1660.86	High	High	High	High	High	High	High	High	High	High	0.717	0.856	0.475	0.746	0.85	0.801	0.799	0.564	0.631	134.4	96.3	115	63.9	100.3	114.3	107.7	107.5	75.8	84.9	1	1	1	1	1	1	1
FALSE	High	[K].SQGQDVTSSVYFMK.[Q]	2xTMT6plex [N-Term; K14]		5.37204e-07	0	1	3	2	P15374	P15374 [75-88]	0	2035.06	High	High	High	High	High	High	High	High	High	High	0.78	1.178	0.546	0.862	0.869	1.061	0.569	0.377	0.375	131.3	102.4	154.7	71.7	113.1	114.1	139.3	74.7	49.5	49.2	2	2	2	2	2	2	2
FALSE	High	[K].GISCMNTTLSESPFK.[C]	2xTMT6plex [N-Term; K15]; 1xCarbamidomethyl [C4]		3.35188e-07	0	1	1	2	Q15181	Q15181 [239-253]	0	2130.1	High	High	High	High	High	High	High	High	High	High	0.749	0.896	1.518	1.25	0.998	1.649	1.163	1.11	0.837	89.5	67	80.2	135.9	111.9	89.4	147.6	104.1	99.4	74.9	2	2	2	2	2	2	2
FALSE	High	[K].LFVVPADEAQAR.[I]	1xTMT6plex [N-Term]		8.88332e-05	0	1	1	2	Q8IV08	Q8IV08 [397-408]	0	1544.86	High	High	High	High	High	High	High	High	High	High	0.942	0.694	0.996	0.814	1.024	0.734	1.4	0.704	1.181	105.4	99.2	73.1	105	85.8	107.9	77.3	147.6	74.2	124.5	2	2	2	2	2	2	2
FALSE	High	[K].LQVSQQEDITK.[S]	2xTMT6plex [N-Term; K11]		8.6378e-06	0	1	4	2	P29218	P29218 [146-156]	0	1747	High	High	High	High	High	High	High	High	High	High	0.971	0.925	0.959	0.825	0.875	1.103	0.911	0.761	0.952	107.7	104.6	99.6	103.3	88.9	94.3	118.8	98.2	82	102.6	2	2	2	2	2	2	2
FALSE	High	[R].HDLLVGAPLYMESR.[A]	1xTMT6plex [N-Term]		1.08477e-05	0	1	1	1	P08514	P08514 [335-348]	0	1829.98	High	High	High	High	High	High	High	High	High	High	1.096	2.548	0.686	1.456	1.488	1.162	1.887	0.91	0.914	76.1	83.4	193.8	52.1	110.7	113.2	88.4	143.6	69.2	69.5	1	1	1	1	1	1	1
FALSE	High	[K].MEDSVGCLETAEEVK.[R]	2xTMT6plex [N-Term; K15]; 1xCarbamidomethyl [C7]		3.07608e-09	0	1	1	2	P35579	P35579 [1373-1387]	0	2155.07	High	High	High	High	High	High	High	High	High	High	1.181	1.261	2.883	0.977	1.328	1.053	3.463	1.497	4.261	52.9	62.5	66.7	152.5	51.7	70.3	55.7	183.2	79.2	225.4	2	2	2	2	2	2	2
FALSE	High	[K].VVQDTYQIMK.[V]	2xTMT6plex [N-Term; K10]		0.000102463	0	1	3	1	O14964	O14964 [127-136]	0	1682.96	High	High	High	High	High	High	High	High	High	High	1.077	1.131	0.887	1.2	1.138	1.299	0.969	0.907	0.76	96.5	103.9	109.1	85.5	115.7	109.7	125.3	93.4	87.5	73.3	1	1	1	1	1	1	1
FALSE	High	[R].SDALNSAIDK.[M]	2xTMT6plex [N-Term; K10]		6.01969e-05	0	1	2	2	P35221	P35221 [361-370]	0	1491.84	High	High	High	High	High	High	High	High	High	High	0.96	1.028	2.925	1.05	1.245	0.938	1.181	1.395	0.902	79.2	76.1	81.4	231.7	83.2	98.6	74.3	93.5	110.5	71.4	2	2	2	2	2	2	2
FALSE	High	[R].TATSEYQTFFNPR.[T]	1xTMT6plex [N-Term]		1.16894e-06	0	1	3	3	P00734	P00734 [315-327]	0	1790.89	High	High	High	High	High	High	High	High	High	High	0.787	0.374	0.412	0.814	1.441	0.428	1.234	1.292	0.578	119.6	94.1	44.7	49.2	97.4	172.4	51.2	147.6	154.6	69.2	3	3	3	3	3	3	3
FALSE	High	[K].NETGGGEGVEVLVNEPYEK.[D]	2xTMT6plex [N-Term; K19]		1.30638e-08	0	1	4	1	Q00169	Q00169 [32-50]	0	2478.28	High	High	High	High	High	High	High	High	High	High	1.071	1.134	0.799	1.03	0.997	1.091	0.869	0.704	0.755	105.8	113.4	120	84.5	109	105.5	115.4	92	74.5	79.9	1	1	1	1	1	1	1
FALSE	High	[R].AYFAVFDGHGGVDAAR.[Y]	1xTMT6plex [N-Term]		2.12149e-06	0	1	4	1	P49593	P49593 [192-207]	0	1881.94	High	High	High	High	High	High	High	High	High	High	1.091	1.067	0.795	0.983	1.051	1.064	1.189	1.19	0.848	97.3	106.1	103.8	77.4	95.6	102.2	103.5	115.7	115.8	82.5	1	1	1	1	1	1	1
FALSE	High	[R].ITVDPTTDGPTK.[E]	2xTMT6plex [N-Term; K12]		4.24338e-05	0	1	2	1	Q99715	Q99715 [57-68]	0	1702.96	High	High	High	High	High	High	High	High	High	High	1.094	0.702	10.98	1.043	3.385	0.52	8.627	1.005	6.195	28.9	31.7	20.3	317.8	30.2	98	15	249.7	29.1	179.3	1	1	1	1	1	1	1
FALSE	High	[R].NVLVSEDNVAK.[V]	2xTMT6plex [N-Term; K11]		1.55832e-05	0	1	1	2	P41240	P41240 [319-329]	0	1645.95	High	High	High	High	High	High	High	High	High	High	0.915	0.742	1.002	0.702	0.885	1.038	1.296	1.698	1.575	92.1	84.3	68.3	92.3	64.7	81.6	95.6	119.4	156.4	145.1	2	2	2	2	2	2	2
FALSE	High	[R].TAVCIENSCMEK.[G]	2xTMT6plex [N-Term; K12]; 2xCarbamidomethyl [C4; C9]		4.90119e-05	0	2	2	1	Q15063; B1ALD9	Q15063 [464-475]; B1ALD9 [464-475]	0	1899.94	High	High	High	High	High	High	High	High	High	High	2.21	0.535	1.693	0.88	1.304	0.988	2.147	1.07	1.938	72.6	160.5	38.9	123	64	94.7	71.8	156	77.7	140.8	1	1	1	1	1	1	1
FALSE	High	[K].GHPDLQGQPAEEIFESVGDR.[E]	1xTMT6plex [N-Term]		2.79207e-06	0	1	1	7	P49257	P49257 [310-329]	0	2410.18	High	High	High	High	High	High	High	High	High	High	0.977	0.833	1.003	1.082	1.2	0.88	1.22	1.151	1.317	93.8	91.6	78.1	94	101.5	112.5	82.5	114.4	107.9	123.5	7	7	7	7	7	7	7
FALSE	High	[K].VTDTDFDGVEVR.[V]	1xTMT6plex [N-Term]		3.52485e-05	0	1	4	1	A0A0A0MTJ9	A0A0A0MTJ9 [114-125]	0	1581.8	High	High	High	High	High	High	High	High	High	High	0.876	0.874	0.691	0.77	0.859	0.728	1.418	0.682	1.321	108.5	95	94.8	74.9	83.5	93.2	78.9	153.8	74	143.3	1	1	1	1	1	1	1
FALSE	High	[R].ILFGDSCYPSNDSR.[Q]	1xTMT6plex [N-Term]; 1xCarbamidomethyl [C7]		4.78585e-06	0	1	1	1	Q9UM07	Q9UM07 [428-441]	0	1859.88	High	High	High	High	High	High	High	High	High	High	0.822	0.832	1.377	1.405	1.395	0.874	1.676	0.844	5.115	65.2	53.6	54.2	89.8	91.6	90.9	56.9	109.3	55	333.5	1	1	1	1	1	1	1
FALSE	High	[K].KKDQVTAQEIFQDNHEDGPTAK.[K]	4xTMT6plex [N-Term; K1; K2; K22]		2.93259e-08	0	1	1	1	P13010	P13010 [544-565]	2	3415.86	High	High	High	High	High	High	High	High	High	High	1.056	0.723	0.571	0.865	1.062	0.888	0.591	0.333	0.449	132.7	140.1	95.9	75.8	114.8	140.9	117.8	78.4	44.2	59.5	1	1	1	1	1	1	1
FALSE	High	[R].QLLQEQESVK.[Q]	2xTMT6plex [N-Term; K10]		4.22159e-05	0	1	1	4	P15924	P15924 [1667-1676]	0	1659.97	High	High	High	High	High	High	High	High	High	High	1.271	1.554	3.931	0.977	1.163	0.99	1.327	1.096	0.439	72.7	92.5	113	285.9	71.1	84.6	72	96.5	79.7	31.9	4	4	4	4	4	4	4
FALSE	High	[R].YQSHDYAFSSVEK.[L]	2xTMT6plex [N-Term; K13]		5.5164e-05	0	1	5	1	Q9UHG3	Q9UHG3 [169-181]	0	2019.02	High	High	High	High	High	High	High	High	High	High	1.059	0.773	0.983	0.92	0.894	0.852	0.889	0.792	0.88	110.6	117.1	85.5	108.7	101.7	98.9	94.3	98.3	87.6	97.3	1	1	1	1	1	1	1
FALSE	High	[K].VLAGDKNFITAEELR.[R]	2xTMT6plex [N-Term; K6]		2.32034e-05	0	1	3	1	O43707	O43707 [854-868]	1	2134.23	High	High	High	High	High	High	High	High	High	High	1.106	1.54	0.507	1.159	0.809	1.518	0.524	0.284	0.4	113	125	174.1	57.3	131	91.5	171.5	59.2	32.1	45.2	1	1	1	1	1	1	1
FALSE	High	[R].LTAEQALQHPFFER.[C]	1xTMT6plex [N-Term]		4.05116e-05	0	1	2	1	J3KNN3	J3KNN3 [284-297]	0	1916.02	High	High	High	High	High	High	High	High	High	High	0.954	0.841	1.08	1.167	1.231	1.043	1.168	0.899	1.223	94.3	90	79.3	101.8	110.1	116.1	98.3	110.1	84.8	115.3	1	1	1	1	1	1	1
FALSE	High	[K].AQIWDTAGQER.[Y]	1xTMT6plex [N-Term]		7.20584e-06	0	2	4	5	P62491; Q15907	P62491 [62-72]; Q15907 [62-72]	0	1503.78	High	High	High	High	High	High	High	High	High	High	1.162	1.282	0.763	0.937	0.744	1.154	0.706	0.441	0.561	114.3	132.7	146.5	87.2	107.1	85.1	131.9	80.7	50.4	64.2	5	5	5	5	5	5	5
FALSE	High	[R].NVPQNDPVTVVVLK.[A]	2xTMT6plex [N-Term; K14]		2.35318e-06	0	1	1	3	P41218	P41218 [205-218]	0	1980.19	High	High	High	High	High	High	High	High	High	High	0.779	0.828	2.31	1.064	1.1	0.868	1.896	1.665	6.302	56.1	43.8	46.5	129.7	59.7	61.8	48.7	106.4	93.5	353.8	3	3	3	3	3	3	3
FALSE	High	[K].MTNPAIQNDFSYYR.[R]	1xTMT6plex [N-Term]		7.3783e-08	0	1	3	1	Q9NUQ9	Q9NUQ9 [147-160]	0	1948.94	High	High	High	High	High	High	High	High	High	High	0.749	0.598	1.236	0.891	0.976	0.808	1.403	0.652	2.272	94.5	70.7	56.5	116.8	84.2	92.2	76.3	132.6	61.6	214.6	1	1	1	1	1	1	1
FALSE	High	[R].RTEQEEDEELLTESSK.[A]	2xTMT6plex [N-Term; K16]		1.11321e-05	0	1	1	1	O60264	O60264 [145-160]	1	2381.21	High	High	High	High	High	High	High	High	High	High	1.226	0.733	2.141	1.089	1.472	1.034	1.843	1.317	2.179	71.3	87.4	52.2	152.5	77.6	104.9	73.7	131.3	93.8	155.3	1	1	1	1	1	1	1
FALSE	High	[R].EHHTDEYEYDELIVR.[R]	1xTMT6plex [N-Term]		2.40247e-06	0	1	1	5	P22735	P22735 [128-142]	0	2177.03	High	High	High	High	High	High	High	High	High	High	1.067	1.037	1.321	0.978	0.971	1.126	1.092	0.988	1.203	92.7	99	96.2	122.5	90.7	90.1	104.5	101.2	91.6	111.6	5	5	5	5	5	5	5
FALSE	High	[K].KPFSIEDVEVAPPK.[A]	3xTMT6plex [N-Term; K1; K14]		1.6223e-07	0	1	2	1	P00325	P00325 [20-33]	0	2243.33	High	High	High	High	High	High	High	High	High	High	0.521	0.396	0.52	1.086	0.341	0.765	0.409	1.206	0.281	153.2	79.8	60.7	79.8	166.5	52.3	117.2	62.7	184.8	43	1	1	1	1	1	1	1
FALSE	High	[R].ASQEEDSPDSFSSLDSEMCK.[D]	2xTMT6plex [N-Term; K20]; 1xCarbamidomethyl [C19]		5.40614e-08	0	1	1	1	Q9NQ38	Q9NQ38 [975-994]	0	2707.21	High	High	High	High	High	High	High	High	High	High	1.329	3.113	0.46	0.701	0.379	1.806	0.425	0.782	0.309	97	129	302.1	44.7	68	36.8	175.3	41.2	75.9	30	1	1	1	1	1	1	1
FALSE	High	[R].SLLTEADAGHTEFTDEVYQNESR.[Y]	1xTMT6plex [N-Term]		2.24881e-07	0	1	2	1	Q9NZM1	Q9NZM1 [918-940]	0	2841.34	High	High	High	High	High	High	High	High	High	High	1.059	1.364	2.191	1.091	1.211	1.436	1.811	1.747	2.093	66.7	70.6	90.9	146	72.7	80.7	95.7	120.7	116.5	139.5	1	1	1	1	1	1	1
FALSE	High	[K].LESSQLQIAGLEHLR.[E]	1xTMT6plex [N-Term]		9.2064e-05	0	1	2	1	Q14789	Q14789 [1374-1388]	0	1923.09	High	High	High	High	High	High	High	High	High	High	0.967	0.771	0.758	0.977	1.117	0.837	1.015	0.688	0.963	110	106.3	84.8	83.3	107.5	122.8	92	111.6	75.7	105.9	1	1	1	1	1	1	1
FALSE	High	[R].AESMLQQADK.[L]	2xTMT6plex [N-Term; K10]		2.14727e-05	0	1	3	4	P13797	P13797 [337-346]	0	1578.86	High	High	High	High	High	High	High	High	High	High	1.031	1.429	0.714	0.856	0.902	1.738	0.798	0.515	0.423	106.3	109.6	151.9	75.9	91	95.9	184.8	84.8	54.8	45	4	4	4	4	4	4	4
FALSE	High	[K].EVSTNTAMIQTSK.[T]	2xTMT6plex [N-Term; K13]		1.39588e-07	0	1	2	39	P13646	P13646 [306-318]	0	1868.02	High	High	High	High	High	High	High	High	High	High	2.249	1.668	0.438	0.655	0.513	1.158	0.333	0.216	0.115	119.8	269.5	199.9	52.5	78.5	61.4	138.8	39.9	25.9	13.7	39	39	39	39	39	39	39
FALSE	High	[K].EVSTNTAMIQTSK.[T]	2xTMT6plex [N-Term; K13]; 1xOxidation [M8]		3.59914e-06	0	1	2	44	P13646	P13646 [306-318]	0	1884.01	High	High	High	High	High	High	High	High	High	High	1.188	1.554	0.388	0.676	0.53	1.036	0.371	0.301	0.175	138.6	164.6	215.3	53.7	93.6	73.4	143.5	51.4	41.7	24.2	44	44	44	44	44	44	44
FALSE	High	[K].GPQLFHMDPSGTFVQCDAR.[A]	1xTMT6plex [N-Term]; 1xCarbamidomethyl [C16]		8.26955e-08	0	1	1	2	P28066	P28066 [150-168]	0	2392.14	High	High	High	High	High	High	High	High	High	High	0.986	0.997	0.772	0.981	0.974	1.072	0.78	0.957	0.698	108.5	106.9	108.2	83.7	106.4	105.7	116.3	84.7	103.8	75.7	2	2	2	2	2	2	2
FALSE	High	[K].DYMFSGLKDETVGR.[L]	2xTMT6plex [N-Term; K8]		1.01943e-05	0	1	1	1	O75695	O75695 [39-52]	1	2076.08	High	High	High	High	High	High	High	High	High	High	0.975	0.945	0.93	1.034	1.076	0.975	1.145	0.517	1.418	99.8	97.4	94.4	92.8	103.2	107.4	97.3	114.3	51.7	141.6	1	1	1	1	1	1	1
FALSE	High	[R].CNEPAVWSQLAK.[A]	2xTMT6plex [N-Term; K12]; 1xCarbamidomethyl [C1]		1.77343e-05	0	1	2	2	A0A087WVQ6	A0A087WVQ6 [1106-1117]	0	1861	High	High	High	High	High	High	High	High	High	High	0.946	0.837	0.855	1.039	1.112	1.123	0.962	0.634	1.341	101.5	96.1	85	86.8	105.5	112.9	114	97.7	64.4	136.2	2	2	2	2	2	2	2
FALSE	High	[R].RFDDAVVQSDMK.[H]	2xTMT6plex [N-Term; K12]		2.17718e-06	0	2	10	3	P11142; E9PK54	P11142 [77-88]; E9PK54 [77-88]	1	1868.99	High	High	High	High	High	High	High	High	High	High	0.91	1.354	4.469	1.558	1.246	1.399	2.982	1.846	2.801	51.1	46.5	69.2	228.4	79.6	63.7	71.5	152.4	94.3	143.2	3	3	3	3	3	3	3
FALSE	High	[R].KYQEQELPPSPPSAPR.[K]	2xTMT6plex [N-Term; K1]		3.68385e-08	0	1	1	2	P10301	P10301 [192-207]	1	2282.25	High	High	High	High	High	High	High	High	High	High	0.723	1.054	0.594	1.212	0.737	0.881	0.705	0.737	0.593	121.4	87.8	128	72.1	147.2	89.4	107	85.6	89.5	72	2	2	2	2	2	2	2
FALSE	High	[R].EEEAIQLDGLNASQIR.[E]	1xTMT6plex [N-Term]		2.45279e-06	0	1	3	3	P14625	P14625 [52-67]	0	2015.06	High	High	High	High	High	High	High	High	High	High	0.79	0.826	1.197	1.056	0.956	0.973	1.779	1.202	1.739	86.8	68.6	71.7	103.9	91.7	83	84.5	154.4	104.3	151	3	3	3	3	3	3	3
FALSE	High	[R].VAELYEEELR.[E]	1xTMT6plex [N-Term]		6.23989e-05	0	1	1	2	P17661	P17661 [151-160]	0	1479.79	High	High	High	High	High	High	High	High	High	High	1.109	2.687	0.48	2.87	0.88	1.418	0.931	0.672	0.601	79.1	87.7	212.4	37.9	226.9	69.6	112.1	73.6	53.2	47.5	2	2	2	2	2	2	2
FALSE	High	[K].AVQYLSSQDEK.[Y]	2xTMT6plex [N-Term; K11]		3.75147e-06	0	1	1	4	Q13835	Q13835 [250-260]	0	1725.94	High	High	High	High	High	High	High	High	High	High	1.189	1.536	3.043	1.332	1.521	1.383	1.352	0.879	0.393	73.4	87.2	112.7	223.3	97.7	111.6	101.5	99.2	64.5	28.9	4	4	4	4	4	4	4
FALSE	High	[K].SLGDDISSETSGDFR.[K]	1xTMT6plex [N-Term]		1.36877e-08	0	1	3	4	P12429	P12429 [139-153]	0	1814.86	High	High	High	High	High	High	High	High	High	High	0.97	1.334	2.334	1.538	1.159	1.312	2.133	1.529	7.032	49.2	47.7	65.6	114.7	75.6	57	64.5	104.9	75.2	345.7	4	4	4	4	4	4	4
FALSE	High	[R].EILSVDCSTNNPSQAK.[L]	2xTMT6plex [N-Term; K16]; 1xCarbamidomethyl [C7]		3.64586e-08	0	1	2	3	P10909	P10909 [307-322]	0	2221.15	High	High	High	High	High	High	High	High	High	High	1.139	0.711	0.625	0.88	2.04	0.752	0.617	1.915	0.892	94.6	107.7	67.2	59.1	83.2	193	71.1	58.3	181.2	84.4	3	3	3	3	3	3	3
FALSE	High	[K].VEAADHQGIVPAVYVR.[R]	1xTMT6plex [N-Term]		9.48157e-06	0	1	1	2	P02549	P02549 [1017-1032]	0	1953.08	High	High	High	High	High	High	High	High	High	High	0.49	0.404	0.387	0.65	1.31	0.434	0.797	0.59	0.499	152.4	74.6	61.6	59	99	199.6	66.2	121.5	90	76	2	2	2	2	2	2	2
FALSE	High	[K].TFIIGELHPDDRPK.[L]	2xTMT6plex [N-Term; K14]		2.07097e-05	0	1	2	3	P00167	P00167 [78-91]	0	2096.19	High	High	High	High	High	High	High	High	High	High	1.163	1.253	0.781	1.019	1	0.949	0.736	0.5	0.443	113.1	131.5	141.7	88.3	115.2	113.1	107.3	83.2	56.5	50.1	3	3	3	3	3	3	3
FALSE	High	[K].VLETAEDIQER.[R]	1xTMT6plex [N-Term]		2.64019e-05	0	1	5	2	Q13813	Q13813 [8-18]	0	1531.82	High	High	High	High	High	High	High	High	High	High	0.971	1.008	0.978	1.206	1.051	1.29	1.035	1.02	0.818	96.4	93.5	97.2	94.3	116.3	101.2	124.3	99.8	98.3	78.8	2	2	2	2	2	2	2
FALSE	High	[K].EAQLPVIENK.[V]	2xTMT6plex [N-Term; K10]		1.63259e-05	0	1	1	4	P00747	P00747 [718-727]	0	1598.95	High	High	High	High	High	High	High	High	High	High	1.182	0.864	1.552	1.084	1.413	0.817	1.863	5.434	3.339	53.9	63.7	46.6	83.7	58.4	76.2	44.1	100.4	293	180	4	4	4	4	4	4	4
FALSE	High	[K].YDVENCLANK.[V]	2xTMT6plex [N-Term; K10]; 1xCarbamidomethyl [C6]		9.39617e-05	0	1	1	8	P01023	P01023 [558-567]	0	1683.88	High	High	High	High	High	High	High	High	High	High	1.033	0.396	0.57	0.854	1.705	0.777	0.59	3.568	1.138	86	88.8	34.1	49	73.4	146.6	66.8	50.7	306.8	97.9	8	8	8	8	8	8	8
FALSE	High	[K].YGVDIPEDENEK.[M]	2xTMT6plex [N-Term; K12]		2.07796e-06	0	1	2	2	P20591	P20591 [360-371]	0	1865.95	High	High	High	High	High	High	High	High	High	High	1.075	0.633	5.869	0.425	1.262	0.868	0.666	0.409	0.615	78	83.9	49.4	457.7	33.2	98.4	67.7	51.9	31.9	48	2	2	2	2	2	2	2
FALSE	High	[K].YDPPLEDGAMPSAR.[L]	1xTMT6plex [N-Term]		1.13315e-06	0	1	4	6	B1AK88	B1AK88 [108-121]	0	1747.85	High	High	High	High	High	High	High	High	High	High	0.945	0.937	1.045	1.101	0.985	1.142	1.199	0.664	1.239	97.5	92.2	91.4	101.9	107.3	96	111.4	116.9	64.7	120.8	6	6	6	6	6	6	6
FALSE	High	[K].LQLLEDDKENR.[Y]	2xTMT6plex [N-Term; K8]		0.00011115	0	1	1	2	P09874	P09874 [572-582]	1	1831.03	High	High	High	High	High	High	High	High	High	High	0.861	0.689	3.039	1.076	0.809	0.68	1.187	2.084	2.827	70.2	60.4	48.4	213.2	75.5	56.7	47.7	83.3	146.2	198.4	2	2	2	2	2	2	2
FALSE	High	[R].ADLQNHLDTAQNALQDK.[Q]	2xTMT6plex [N-Term; K17]		2.04591e-06	0	1	1	2	Q15075	Q15075 [663-679]	0	2353.25	High	High	High	High	High	High	High	High	High	High	1.149	1.245	1.515	1.599	1.574	1.644	1.954	1.257	1.553	69	79.3	85.9	104.6	110.4	108.6	113.5	134.8	86.7	107.1	2	2	2	2	2	2	2
FALSE	High	[K].TPHGDYIEFPCYR.[W]	1xTMT6plex [N-Term]; 1xCarbamidomethyl [C11]		2.38106e-05	0	1	2	2	P09917	P09917 [90-102]	0	1883.89	High	High	High	High	High	High	High	High	High	High	0.997	1.895	1.1	1.502	1.022	1.166	1.336	0.825	1.216	82.9	82.7	157.1	91.2	124.6	84.8	96.7	110.8	68.4	100.8	2	2	2	2	2	2	2
FALSE	High	[K].ATISNDGATILK.[L]	2xTMT6plex [N-Term; K12]		5.26705e-05	0	1	2	2	Q99832	Q99832 [56-67]	0	1661.98	High	High	High	High	High	High	High	High	High	High	0.845	0.682	1.104	1.095	0.936	1.012	1.101	0.597	0.93	107.5	90.9	73.3	118.7	117.7	100.7	108.8	118.4	64.2	100	2	2	2	2	2	2	2
FALSE	High	[R].IAVAQYSDDVK.[V]	2xTMT6plex [N-Term; K11]		6.98536e-06	0	2	3	11	P12111; C9JNG9	P12111 [875-885]; C9JNG9 [675-685]	0	1666.94	High	High	High	High	High	High	High	High	High	High	0.909	0.796	0.531	1.129	1.451	0.826	1.079	0.464	0.491	115.3	104.8	91.8	61.1	130.1	167.3	95.2	124.4	53.5	56.6	11	11	11	11	11	11	11
FALSE	High	[K].ELSANTAAFAK.[S]	2xTMT6plex [N-Term; K11]		2.06029e-05	0	1	1	2	O60749	O60749 [336-346]	0	1580.9	High	High	High	High	High	High	High	High	High	High	1.033	0.788	0.572	0.787	0.82	0.977	0.763	1.45	0.563	114.2	118	90.1	65.4	89.9	93.7	111.6	87.1	165.6	64.3	2	2	2	2	2	2	2
FALSE	High	[R].RLEAAYLDLQR.[I]	1xTMT6plex [N-Term]		1.72816e-05	0	1	4	1	E5RHG6	E5RHG6 [93-103]	1	1576.9	High	High	High	High	High	High	High	High	High	High	1.004	0.833	2.054	1.01	0.974	1.042	1.205	1.195	1.62	83.8	84.1	69.8	172.1	84.6	81.6	87.3	100.9	100.1	135.7	1	1	1	1	1	1	1
FALSE	High	[K].VTCLSCELNPER.[C]	1xTMT6plex [N-Term]; 2xCarbamidomethyl [C3; C6]		0.000116941	0	1	1	2	P27487	P27487 [442-453]	0	1706.84	High	High	High	High	High	High	High	High	High	High	0.976	0.611	1.704	1.193	2.669	1.097	1.23	1.718	1.116	75.1	73.3	45.9	127.9	89.6	200.4	82.4	92.4	129	83.8	2	2	2	2	2	2	2
FALSE	High	[R].VASNPYTWFTMEALEETWR.[N]	1xTMT6plex [N-Term]		5.10068e-07	0	1	3	3	Q13813	Q13813 [2162-2180]	0	2560.24	High	High	High	High	High	High	High	High	High	High	0.881	1.053	0.785	1.043	0.876	1.179	0.717	0.968	0.672	109	96	114.8	85.6	113.7	95.5	128.5	78.1	105.5	73.3	3	3	3	3	3	3	3
FALSE	High	[K].NAGVEGSLIVEK.[I]	2xTMT6plex [N-Term; K12]		2.80657e-06	0	1	1	5	P10809	P10809 [482-493]	0	1673.98	High	High	High	High	High	High	High	High	High	High	1.052	0.793	3.254	1.498	1.4	1.002	2.405	1.962	1.442	63.3	66.6	50.2	205.8	94.8	88.6	63.4	152.1	124.1	91.2	5	5	5	5	5	5	5
FALSE	High	[K].ALGHGVDLGHIYGDNLER.[Q]	1xTMT6plex [N-Term]		8.26955e-08	0	1	3	5	P23219	P23219 [222-239]	0	2165.13	High	High	High	High	High	High	High	High	High	High	1.283	1.115	1.221	1.255	1.063	1.06	0.83	1.387	0.632	92.2	118.3	102.8	112.6	115.7	98	97.7	76.5	127.9	58.3	5	5	5	5	5	5	5
FALSE	High	[K].DDLQGAQSEIEAK.[Q]	2xTMT6plex [N-Term; K13]		8.6378e-06	0	1	5	1	Q14BN4	Q14BN4 [484-496]	0	1861.99	High	High	High	High	High	High	High	High	High	High	1.133	1.376	0.501	1.619	0.781	1.279	0.673	0.603	0.428	106.5	120.6	146.5	53.3	172.4	83.2	136.2	71.6	64.2	45.6	1	1	1	1	1	1	1
FALSE	High	[R].GPDLAVLQAER.[E]	1xTMT6plex [N-Term]		6.43495e-05	0	1	4	2	Q8TE68	Q8TE68 [246-256]	0	1397.79	High	High	High	High	High	High	High	High	High	High	0.924	2.045	2.349	1.483	0.994	3.994	1.416	1.671	1.164	58.7	54.2	120	137.8	87	58.4	234.4	83.1	98.1	68.3	2	2	2	2	2	2	2
FALSE	High	[K].LVTENLKEEPMESGK.[E]	3xTMT6plex [N-Term; K7; K15]		1.3835e-05	0	1	2	2	Q9NW15	Q9NW15 [642-656]	1	2391.34	High	High	High	High	High	High	High	High	High	High	1.031	1.179	0.59	0.915	0.982	1.201	0.784	0.535	0.676	112.4	115.9	132.6	66.3	102.9	110.4	135.1	88.2	60.1	76	2	2	2	2	2	2	2
FALSE	High	[R].KQSVEDILK.[D]	3xTMT6plex [N-Term; K1; K9]		4.51383e-05	0	1	1	2	P36871	P36871 [406-414]	1	1747.09	High	High	High	High	High	High	High	High	High	High	0.956	1.09	0.918	0.94	0.845	1.182	0.843	0.748	0.953	105.5	100.9	115	96.9	99.2	89.2	124.8	88.9	78.9	100.6	2	2	2	2	2	2	2
FALSE	High	[-].MDHYDSQQTNDYMQPEEDWDR.[D]	1xTMT6plex [N-Term]; 1xAcetyl [N-Term]	P12814 1xAcetyl [N-Term]	1.22476e-06	0	1	1	3	P12814	P12814 [1-21]	0	2974.21	High	High	High	High	High	High	High	High	High	High	1.125	1.597	1.09	1.631	1.308	0.981	1.381	1.366	1.455	77.3	87	123.5	84.3	126.1	101.1	75.8	106.8	105.6	112.5	3	3	3	3	3	3	3
FALSE	High	[R].ISPQIQLSGQTEQTQK.[A]	2xTMT6plex [N-Term; K16]		3.2831e-07	0	1	1	3	Q9UBG3	Q9UBG3 [179-194]	0	2244.26	High	High	High	High	High	High	High	High	High	High	1.007	3.732	0.32	0.8	0.314	3.014	0.345	0.346	0.11	91	91.6	339.6	29.1	72.8	28.5	274.3	31.4	31.5	10	3	3	3	3	3	3	3
FALSE	High	[R].SLNSFGGCLEGSR.[G]	1xTMT6plex [N-Term]; 1xCarbamidomethyl [C8]		7.03387e-07	0	1	1	2	Q8N1N4	Q8N1N4 [40-52]	0	1612.8	High	High	High	High	High	High	High	High	High	High	1.217	2.64	1.42	1.067	0.761	4.63	1.454	1.781	0.5	60.7	73.9	160.3	86.2	64.8	46.2	281.1	88.3	108.1	30.4	2	2	2	2	2	2	2
FALSE	High	[R].LSQLEGVNVER.[Y]	1xTMT6plex [N-Term]		1.31373e-05	0	1	1	5	Q96QK1	Q96QK1 [227-237]	0	1472.83	High	High	High	High	High	High	High	High	High	High	1.051	1.21	0.666	0.946	0.955	1.047	0.737	0.527	0.629	114.1	119.9	138	75.9	107.8	109	119.4	84.1	60.1	71.8	5	5	5	5	5	5	5
FALSE	High	[R].SMAEDTINAAVK.[T]	2xTMT6plex [N-Term; K12]		6.30844e-07	0	1	1	5	P43304	P43304 [442-453]	0	1707.94	High	High	High	High	High	High	High	High	High	High	1.194	0.552	0.598	0.702	0.743	0.648	0.578	0.391	0.37	147.6	176.3	81.5	88.3	103.6	109.6	95.6	85.3	57.6	54.6	5	5	5	5	5	5	5
FALSE	High	[K].LCMGSGLNLCEPNNK.[E]	2xTMT6plex [N-Term; K15]; 1xOxidation [M3]; 2xCarbamidomethyl [C2; C10]		1.31013e-06	0	1	2	2	P02787	P02787 [516-530]	0	2181.09	High	High	High	High	High	High	High	High	High	High	1.089	0.732	0.849	0.875	0.906	0.902	0.8	2.674	1.39	89.2	97.1	65.3	75.7	78	80.7	80.4	71.3	238.4	123.9	2	2	2	2	2	2	2
FALSE	High	[R].TTPSVVAFTADGER.[L]	1xTMT6plex [N-Term]		8.03374e-06	0	1	3	6	P38646	P38646 [86-99]	0	1679.88	High	High	High	High	High	High	High	High	High	High	0.876	0.777	0.476	1.002	0.88	0.791	0.727	0.262	0.4	139	121.8	108.1	66.2	139.4	122.3	110	101.1	36.5	55.6	6	6	6	6	6	6	6
FALSE	High	[K].LCMGSGLNLCEPNNK.[E]	2xTMT6plex [N-Term; K15]; 2xCarbamidomethyl [C2; C10]		7.81122e-08	0	1	2	7	P02787	P02787 [516-530]	0	2165.09	High	High	High	High	High	High	High	High	High	High	1.135	0.59	0.647	0.695	0.77	0.9	0.658	4.137	1.34	84.2	95.6	49.7	54.5	58.6	64.9	75.8	55.4	348.5	112.8	7	7	7	7	7	7	7
FALSE	High	[K].DVLQAETSQQLCCQK.[F]	2xTMT6plex [N-Term; K15]; 2xCarbamidomethyl [C12; C13]		1.61578e-05	0	1	2	1	A0A0A0MRI2	A0A0A0MRI2 [348-362]	0	2266.16	High	High	High	High	High	High	High	High	High	High	0.922	1.105	1.569	1.217	1.168	1.382	1.53	1.434	1.722	76.6	70.6	84.7	120.2	93.3	89.5	105.9	117.2	109.9	132	1	1	1	1	1	1	1
FALSE	High	[R].LRPQTYDLQESNVQLK.[L]	2xTMT6plex [N-Term; K16]		8.47679e-07	0	1	8	1	Q92599	Q92599 [83-98]	0	2390.34	High	High	High	High	High	High	High	High	High	High	1.109	1.177	2.355	1.414	1.596	1.081	1.73	2.446	1.606	64.5	71.5	75.9	151.8	91.2	102.9	69.7	111.5	157.6	103.6	1	1	1	1	1	1	1
FALSE	High	[R].SVQWCAVSQPEATK.[C]	2xTMT6plex [N-Term; K14]; 1xCarbamidomethyl [C5]		1.3942e-06	0	1	4	3	P02788	P02788 [24-37]	0	2049.08	High	High	High	High	High	High	High	High	High	High	1.094	1.393	6.131	1.36	2.447	0.902	3.553	1.787	26.576	21.6	23.6	30.1	132.6	29.4	52.9	19.5	76.8	38.6	574.7	3	3	3	3	3	3	3
FALSE	High	[R].LLAEETAATISAIEAMK.[N]	2xTMT6plex [N-Term; K17]		2.07796e-06	0	1	5	1	H0Y2S9	H0Y2S9 [1516-1532]	0	2220.26	High	High	High	High	High	High	High	High	High	High	1.008	0.952	1.484	1.284	1.138	0.921	1.73	1.419	1.725	79	79.6	75.2	117.2	101.4	89.9	72.7	136.7	112.1	136.2	1	1	1	1	1	1	1
FALSE	High	[K].FDETEQALANER.[K]	1xTMT6plex [N-Term]		1.55028e-05	0	1	2	1	A0A0C4DG89	A0A0C4DG89 [780-791]	0	1651.81	High	High	High	High	High	High	High	High	High	High	1.006	1.135	1.495	1.583	1.136	1.282	1.44	1.085	1.191	81	81.4	91.9	121	128.2	91.9	103.8	116.6	87.8	96.4	1	1	1	1	1	1	1
FALSE	High	[K].YESLELCRPVLQQGR.[K]	1xTMT6plex [N-Term]; 1xCarbamidomethyl [C7]		5.04033e-06	0	1	2	2	A0A087WVQ6	A0A087WVQ6 [434-448]	0	2077.11	High	High	High	High	High	High	High	High	High	High	0.985	0.997	0.867	1.298	1.092	1.09	0.827	0.695	0.682	104.9	103.4	104.6	90.9	136.1	114.6	114.3	86.8	72.9	71.5	2	2	2	2	2	2	2
FALSE	High	[R].GMGSLDAMDK.[H]	2xTMT6plex [N-Term; K10]		3.52485e-05	0	1	2	3	P12268	P12268 [413-422]	0	1482.77	High	High	High	High	High	High	High	High	High	High	1.037	1.2	1.244	2.423	0.768	1.531	0.756	0.881	0.788	86	89.2	103.2	107	208.3	66.1	131.7	65	75.7	67.8	3	3	3	3	3	3	3
FALSE	High	[K].CAMCQSIFDR.[E]	1xTMT6plex [N-Term]; 2xCarbamidomethyl [C1; C4]		1.44945e-05	0	1	1	1	Q9NQ38	Q9NQ38 [882-891]	0	1516.69	High	High	High	High	High	High	High	High	High	High	1.249	3.398	0.751	0.741	0.863	1.491	0.726	1.077	0.332	86	107.4	292.2	64.6	63.8	74.2	128.3	62.5	92.6	28.5	1	1	1	1	1	1	1
FALSE	High	[R].AISSIGLECQSVTSR.[G]	1xTMT6plex [N-Term]; 1xCarbamidomethyl [C9]		4.76112e-06	0	1	1	2	Q9HD89	Q9HD89 [43-57]	0	1836.97	High	High	High	High	High	High	High	High	High	High	0.582	0.967	2.901	2.206	1.889	0.612	5.386	0.542	5.551	46.2	26.9	44.7	134.1	102	87.3	28.3	248.9	25	256.5	2	2	2	2	2	2	2
FALSE	High	[K].TLESSIQGLR.[I]	1xTMT6plex [N-Term]		9.15955e-05	0	1	1	2	Q92747	Q92747 [359-368]	0	1332.77	High	High	High	High	High	High	High	High	High	High	1.216	1.011	0.773	1.185	0.792	1.348	0.936	0.595	0.417	107.8	131.1	109	83.4	127.8	85.3	145.4	101	64.2	45	2	2	2	2	2	2	2
FALSE	High	[K].GEDFPANNIVK.[F]	2xTMT6plex [N-Term; K11]		2.31688e-06	0	1	5	9	P43307	P43307 [92-102]	0	1661.93	High	High	High	High	High	High	High	High	High	High	0.771	0.515	1.115	0.791	0.983	0.659	1.611	0.628	1.525	104.2	80.4	53.6	116.2	82.4	102.4	68.6	167.9	65.4	158.9	9	9	9	9	9	9	9
FALSE	High	[K].SVIPSDGPSVACVK.[K]	2xTMT6plex [N-Term; K14]; 1xCarbamidomethyl [C12]		6.21111e-07	0	1	4	9	P02787	P02787 [47-60]	0	1874.05	High	High	High	High	High	High	High	High	High	High	1.195	0.338	0.504	0.586	0.592	0.828	0.552	5.298	1.551	80.4	96.1	27.2	40.5	47.1	47.6	66.5	44.3	425.7	124.6	9	9	9	9	9	9	9
FALSE	High	[R].GQVGGDVNVEMDAAPGVDLSR.[I]	1xTMT6plex [N-Term]; 1xOxidation [M11]		8.35572e-08	0	1	1	5	P02533	P02533 [262-282]	0	2331.14	High	High	High	High	High	High	High	High	High	High	1.005	1.091	2.783	1.918	2.217	1.077	2.13	0.91	1.036	65.9	66.2	71.9	183.5	126.5	146.2	71	140.5	60	68.3	5	5	5	5	5	5	5
FALSE	High	[R].GQVGGDVNVEMDAAPGVDLSR.[I]	1xTMT6plex [N-Term]		9.15614e-11	0	1	1	88	P02533	P02533 [262-282]	0	2315.15	High	High	High	High	High	High	High	High	High	High	0.878	1.111	3.361	1.992	2.308	0.884	1.799	0.841	0.771	66.9	58.7	74.4	224.9	133.3	154.4	59.2	120.4	56.3	51.6	88	88	88	88	88	88	88
FALSE	High	[K].CDEWSVNSVGK.[I]	2xTMT6plex [N-Term; K11]; 1xCarbamidomethyl [C1]		2.72065e-06	0	1	1	7	P02787	P02787 [374-384]	0	1738.88	High	High	High	High	High	High	High	High	High	High	1.258	0.322	0.451	0.569	0.599	0.841	0.492	5.917	1.8	75.5	95	24.3	34	43	45.2	63.4	37.1	446.6	135.9	7	7	7	7	7	7	7
FALSE	High	[K].SQETGDLDVGGLQETDK.[I]	2xTMT6plex [N-Term; K17]		3.16611e-07	0	2	5	2	P23142; B1AHL2	P23142 [147-163]; B1AHL2 [185-201]	0	2250.15	High	High	High	High	High	High	High	High	High	High	0.982	0.962	1.135	1.845	3.359	1.22	1.555	1.368	1.526	66.9	65.7	64.4	75.9	123.4	224.6	81.6	104	91.5	102.1	2	2	2	2	2	2	2
FALSE	High	[R].GVEICIATPGR.[L]	1xTMT6plex [N-Term]; 1xCarbamidomethyl [C5]		8.52771e-05	0	2	7	1	A0A1W2PQ51; J3KTA4	A0A1W2PQ51 [294-304]; J3KTA4 [217-227]	0	1401.77	High	High	High	High	High	High	High	High	High	High	0.988	0.778	1.333	1.032	1.11	0.886	1.15	0.856	1.307	95.8	94.6	74.5	127.7	98.9	106.3	84.9	110.2	82	125.2	1	1	1	1	1	1	1
FALSE	High	[R].TAAENEFVTLKK.[D]	3xTMT6plex [N-Term; K11; K12]		1.13449e-07	0	4	4	4	P04259; P02538; P48668; P12035	P04259 [261-272]; P02538 [261-272]; P48668 [261-272]; P12035 [298-309]	1	2038.22	High	High	High	High	High	High	High	High	High	High	0.898	1.723	5.132	1.633	1.368	0.768	2.319	0.411	0.307	64.3	57.7	110.7	329.9	104.9	87.9	49.4	149	26.4	19.7	4	4	4	4	4	4	4
FALSE	High	[K].GLQSGVDIGVK.[Y]	2xTMT6plex [N-Term; K11]		2.14727e-05	0	1	6	2	B4DUT8	B4DUT8 [156-166]	0	1530.93	High	High	High	High	High	High	High	High	High	High	0.867	1.014	1.628	1.159	1.286	0.942	1.496	0.667	1.71	85	73.7	86.2	138.3	98.4	109.3	80	127.1	56.7	145.3	2	2	2	2	2	2	2
FALSE	High	[R].YGLDSDLSCK.[I]	2xTMT6plex [N-Term; K10]; 1xCarbamidomethyl [C9]		4.15686e-05	0	1	4	3	P36955	P36955 [253-262]	0	1615.84	High	High	High	High	High	High	High	High	High	High	0.991	0.732	1.285	1.579	1.726	1.256	2.785	3.825	2.974	55.1	54.6	40.3	70.8	87	95.1	69.2	153.4	210.7	163.8	3	3	3	3	3	3	3
FALSE	High	[K].IVQMTEAEVR.[G]	1xTMT6plex [N-Term]		4.97741e-05	0	1	3	4	P62140	P62140 [26-35]	0	1404.77	High	High	High	High	High	High	High	High	High	High	1.112	1.119	1.273	1.315	1.057	1.155	1.356	0.983	1.066	87.4	97.2	97.8	111.3	115	92.4	101	118.6	86	93.2	4	4	4	4	4	4	4
FALSE	High	[R].SNPEDQILYQTER.[Y]	1xTMT6plex [N-Term]		8.09044e-07	0	1	3	1	Q14165	Q14165 [91-103]	0	1821.92	High	High	High	High	High	High	High	High	High	High	0.958	0.811	0.986	0.944	1.09	0.725	0.958	0.546	0.976	111.2	106.5	90.2	109.6	104.9	121.2	80.6	106.5	60.8	108.5	1	1	1	1	1	1	1
FALSE	High	[K].KLEAQVQELQSK.[C]	3xTMT6plex [N-Term; K1; K12]		4.29875e-07	0	1	1	3	P35749	P35749 [1256-1267]	1	2088.26	High	High	High	High	High	High	High	High	High	High	1.444	5.066	0.514	1.656	0.671	0.849	1	0.626	0.42	75.5	109	382.4	38.8	125	50.7	64.1	75.5	47.2	31.7	3	3	3	3	3	3	3
FALSE	High	[R].VLLEEGSATVPR.[L]	1xTMT6plex [N-Term]		6.10522e-06	0	1	1	2	P20592	P20592 [358-369]	0	1499.86	High	High	High	High	High	High	High	High	High	High	1.074	0.379	2.208	0.536	0.857	0.442	0.527	0.425	0.435	126.8	136.2	48.1	280.1	68	108.7	56.1	66.8	53.9	55.2	2	2	2	2	2	2	2
FALSE	High	[K].TTTTNTQVEGDDEAAFLER.[L]	1xTMT6plex [N-Term]		7.0213e-10	0	1	5	4	Q05682	Q05682 [81-99]	0	2327.12	High	High	High	High	High	High	High	High	High	High	1.155	1.818	0.809	1.384	1.277	0.957	1.186	1.334	1.155	82.8	95.6	150.5	67	114.6	105.8	79.3	98.2	110.5	95.6	4	4	4	4	4	4	4
FALSE	High	[K].SAFSEEVNIK.[T]	2xTMT6plex [N-Term; K10]		3.73053e-05	0	1	4	3	E7EMK3	E7EMK3 [279-288]	0	1581.89	High	High	High	High	High	High	High	High	High	High	0.841	0.829	0.716	0.875	1.099	0.855	0.819	0.476	0.694	121.9	102.5	101.1	87.3	106.6	133.9	104.2	99.9	58	84.6	3	3	3	3	3	3	3
FALSE	High	[R].CTLKPCDYPDIK.[H]	3xTMT6plex [N-Term; K4; K12]; 2xCarbamidomethyl [C1; C6]		2.54645e-05	0	1	3	2	P08603	P08603 [320-331]	0	2197.2	High	High	High	High	High	High	High	High	High	High	0.983	0.548	3.14	1.183	1.829	0.965	2.96	10.67	4.858	35.5	35	19.5	111.6	42	65	34.3	105.2	379.2	172.7	2	2	2	2	2	2	2
FALSE	High	[R].IGSGYDNVDIK.[A]	2xTMT6plex [N-Term; K11]		3.08243e-05	0	1	2	2	Q5SQP8	Q5SQP8 [172-182]	0	1638.91	High	High	High	High	High	High	High	High	High	High	0.923	0.839	1.136	1.13	0.986	1.023	1.138	1.222	0.897	97.1	89.6	81.5	110.3	109.8	95.8	99.4	110.6	118.7	87.1	2	2	2	2	2	2	2
FALSE	High	[R].LPQVSPADSGEYVCR.[V]	1xTMT6plex [N-Term]; 1xCarbamidomethyl [C14]		1.37636e-05	0	1	1	7	P98160	P98160 [2104-2118]	0	1906.95	High	High	High	High	High	High	High	High	High	High	0.851	0.893	1.24	1.124	1.267	1.007	2.029	1.023	1.714	82.3	70.1	73.5	102.1	92.5	104.3	82.9	167	84.2	141.1	7	7	7	7	7	7	7
FALSE	High	[R].QLIIVHGPPEASQDLAECCR.[A]	1xTMT6plex [N-Term]; 2xCarbamidomethyl [C18; C19]		9.91453e-08	0	1	2	1	Q9P2I0	Q9P2I0 [560-579]	0	2522.27	High	High	High	High	High	High	High	High	High	High	1.061	0.795	0.737	0.993	1.102	0.893	0.925	0.809	0.952	107.9	114.4	85.7	79.5	107.2	118.9	96.4	99.8	87.3	102.8	1	1	1	1	1	1	1
FALSE	High	[R].YYEGYYAAGPGYGGR.[N]	1xTMT6plex [N-Term]		1.37982e-06	0	1	4	2	Q93052	Q93052 [296-310]	0	1872.88	High	High	High	High	High	High	High	High	High	High	1.321	2.096	0.774	2.481	1.282	1.325	1.127	1.784	1.37	68.7	90.7	144	53.1	170.4	88.1	91	77.4	122.5	94.1	2	2	2	2	2	2	2
FALSE	High	[R].QTMTALGIDTAR.[K]	1xTMT6plex [N-Term]		4.76112e-06	0	1	1	1	P56199	P56199 [247-258]	0	1506.81	High	High	High	High	High	High	High	High	High	High	1.12	1.589	0.746	1.864	1.34	1.429	1.425	1.131	1.063	78.7	88.1	125.1	58.7	146.7	105.5	112.5	112.1	89	83.6	1	1	1	1	1	1	1
FALSE	High	[K].ERPPAPSSFVFQEETK.[E]	2xTMT6plex [N-Term; K16]		1.13904e-06	0	1	1	1	Q02952	Q02952 [1219-1234]	0	2307.24	High	High	High	High	High	High	High	High	High	High	0.919	0.766	0.541	1.239	1.121	1.148	0.752	1.63	0.677	102.1	93.8	78.2	55.3	126.5	114.5	117.2	76.8	166.5	69.1	1	1	1	1	1	1	1
FALSE	High	[K].GVNTGAVGSYIYDRDPEGK.[V]	2xTMT6plex [N-Term; K19]		4.57462e-07	0	1	3	2	P52943	P52943 [187-205]	1	2456.28	High	High	High	High	High	High	High	High	High	High	0.902	0.925	1.177	1.298	1.059	1.121	1.106	2.051	0.886	86.8	78.3	80.3	102.1	112.6	91.9	97.3	96	178	76.9	2	2	2	2	2	2	2
FALSE	High	[K].VEGPAFTDAIR.[M]	1xTMT6plex [N-Term]		2.43077e-05	0	1	1	3	Q96TA1	Q96TA1 [204-214]	0	1404.77	High	High	High	High	High	High	High	High	High	High	1.22	1.935	0.651	0.87	0.827	1.706	0.704	0.587	0.411	100.9	123.1	195.2	65.7	87.8	83.5	172.1	71	59.3	41.4	3	3	3	3	3	3	3
FALSE	High	[R].INVYYNESSSQK.[Y]	2xTMT6plex [N-Term; K12]		3.63663e-06	0	1	9	2	Q9BUF5	Q9BUF5 [47-58]	0	1890	High	High	High	High	High	High	High	High	High	High	0.961	1.027	0.848	1.034	0.865	1	0.866	0.546	0.688	113.2	108.8	116.3	96	117	97.9	113.2	98	61.8	77.9	2	2	2	2	2	2	2
FALSE	High	[R].ELPPDQAEYCIAR.[M]	1xTMT6plex [N-Term]; 1xCarbamidomethyl [C10]		9.39617e-05	0	3	6	34	H9KV75; P12814; O43707	H9KV75 [781-793]; P12814 [851-863]; O43707 [870-882]	0	1790.89	High	High	High	High	High	High	High	High	High	High	1.188	1.558	0.819	1.272	0.988	1.245	0.941	0.659	0.961	94.1	111.8	146.6	77.1	119.7	92.9	117.1	88.5	62	90.4	34	34	34	34	34	34	34
FALSE	High	[R].NHMQYEIVIK.[V]	2xTMT6plex [N-Term; K10]		5.24004e-05	0	1	2	1	P19827	P19827 [171-180]	0	1732.98	High	High	High	High	High	High	High	High	High	High	1.178	0.939	1.106	1.522	2.046	1.233	1.434	5.56	2.583	53.8	63.3	50.5	59.4	81.8	110	66.3	77.1	298.9	138.9	1	1	1	1	1	1	1
FALSE	High	[R].NLEQLGGTVTNPGGSGTSSR.[L]	1xTMT6plex [N-Term]		1.91499e-07	0	1	2	1	Q15833	Q15833 [440-459]	0	2161.1	High	High	High	High	High	High	High	High	High	High	1.137	0.888	1.54	1.036	1.338	0.905	1.403	1.104	1.789	82.4	93.7	73.2	126.9	85.3	110.2	74.6	115.5	90.9	147.4	1	1	1	1	1	1	1
FALSE	High	[K].EPISVSSEQVLK.[F]	2xTMT6plex [N-Term; K12]		9.85169e-07	0	1	1	5	P00918	P00918 [213-224]	0	1774.04	High	High	High	High	High	High	High	High	High	High	0.523	0.391	1.643	0.944	1.349	0.468	1.695	1.225	1.113	96.6	50.6	37.7	158.8	91.2	130.3	45.2	163.8	118.3	107.5	5	5	5	5	5	5	5
FALSE	High	[R].ITAVCKVPDESEVVVER.[D]	2xTMT6plex [N-Term; K6]; 1xCarbamidomethyl [C5]		2.0817e-05	0	1	1	3	Q08188	Q08188 [572-588]	1	2388.32	High	High	High	High	High	High	High	High	High	High	0.961	0.807	0.516	0.956	0.57	2.12	0.557	1.098	0.451	110.7	106.4	89.3	57.1	105.8	63.1	234.6	61.6	121.5	49.9	3	3	3	3	3	3	3
FALSE	High	[K].VGQEIEVRPGIVSK.[D]	2xTMT6plex [N-Term; K14]		2.53026e-06	0	1	1	1	P41091	P41091 [290-303]	0	1969.18	High	High	High	High	High	High	High	High	High	High	0.969	0.746	4.057	1.394	1.253	0.952	2.233	1.306	2.637	60.4	58.5	45.1	245.2	84.2	75.7	57.5	135	79	159.4	1	1	1	1	1	1	1
FALSE	High	[K].AVGESVQKPLDYYR.[V]	2xTMT6plex [N-Term; K8]		3.43514e-06	0	1	4	1	Q14376	Q14376 [93-106]	0	2083.16	High	High	High	High	High	High	High	High	High	High	1.009	1.407	0.566	0.953	0.555	1.027	0.488	0.583	0.345	126.1	127.3	177.4	71.4	120.1	69.9	129.4	61.5	73.5	43.4	1	1	1	1	1	1	1
FALSE	High	[R].GNDMQVGTYIEK.[M]	2xTMT6plex [N-Term; K12]		1.68018e-06	0	1	2	4	P28331	P28331 [201-212]	0	1812.96	High	High	High	High	High	High	High	High	High	High	1.033	0.734	0.47	0.788	0.767	0.747	0.595	0.43	0.469	142.2	146.9	104.4	66.8	112	109	106.2	84.6	61.1	66.7	4	4	4	4	4	4	4
FALSE	High	[K].REPGYTPPGAGNQNPPGMYPVTGPK.[K]	2xTMT6plex [N-Term; K25]		8.09044e-07	0	1	4	1	Q93052	Q93052 [328-352]	1	3040.57	High	High	High	High	High	High	High	High	High	High	2.576	2.01	0.868	2.712	1.574	1.678	1.216	1.282	0.862	63.4	163.3	127.4	55	171.9	99.8	106.3	77	81.3	54.6	1	1	1	1	1	1	1
FALSE	High	[R].DCLTESNLIK.[V]	2xTMT6plex [N-Term; K10]; 1xCarbamidomethyl [C2]		1.80116e-05	0	1	1	4	P21980	P21980 [553-562]	0	1650.91	High	High	High	High	High	High	High	High	High	High	0.661	1.156	0.586	1.047	0.477	0.805	0.588	0.627	0.719	130.4	86.2	150.8	76.5	136.6	62.2	105	76.7	81.8	93.8	4	4	4	4	4	4	4
FALSE	High	[R].VNEVNQFAAK.[L]	2xTMT6plex [N-Term; K10]		0.000101425	0	1	3	1	Q13813	Q13813 [205-214]	0	1577.91	High	High	High	High	High	High	High	High	High	High	1.057	1.033	0.845	1.139	0.845	1.284	0.827	1.242	0.814	99.1	104.8	102.4	83.8	112.9	83.8	127.3	82	123.1	80.7	1	1	1	1	1	1	1
FALSE	High	[R].VTSEGAGLQLQK.[V]	2xTMT6plex [N-Term; K12]		2.13251e-06	0	1	1	2	P10253	P10253 [892-903]	0	1688.99	High	High	High	High	High	High	High	High	High	High	0.953	0.582	0.735	0.701	1.296	0.607	1.221	0.594	0.915	116.2	110.7	67.7	85.4	81.5	150.7	70.6	141.9	69.1	106.3	2	2	2	2	2	2	2
FALSE	High	[K].GLGNQVEVLK.[T]	2xTMT6plex [N-Term; K10]		3.5798e-05	0	1	1	1	Q9P265	Q9P265 [1261-1270]	0	1514.93	High	High	High	High	High	High	High	High	High	High	1.135	0.879	1.351	1.244	1.179	1.153	1.037	1.176	0.738	91.8	104.2	80.7	124	114.3	108.2	105.9	95.2	108	67.8	1	1	1	1	1	1	1
FALSE	High	[R].LVVSGADKDGEGLSTQCECNIK.[V]	3xTMT6plex [N-Term; K8; K22]; 2xCarbamidomethyl [C17; C19]		2.91743e-08	0	1	1	2	P32926	P32926 [235-256]	1	3067.6	High	High	High	High	High	High	High	High	High	High	1.068	1.879	2.57	1.205	1.466	2.207	1.087	0.623	0.153	75.4	80.6	141.7	193.9	90.9	110.6	166.5	82	47	11.6	2	2	2	2	2	2	2
FALSE	High	[K].EDLYLKPIQR.[T]	2xTMT6plex [N-Term; K6]		8.3126e-05	0	1	1	5	P13639	P13639 [440-449]	0	1733.04	High	High	High	High	High	High	High	High	High	High	0.949	0.731	1.496	1.207	0.981	1.316	1.151	0.817	1.106	93	88.2	68	139.1	112.2	91.2	122.4	107	76	102.9	5	5	5	5	5	5	5
FALSE	High	[R].QPTVVGEEWVDDHSR.[E]	1xTMT6plex [N-Term]		2.52044e-07	0	1	1	2	Q9UBG3	Q9UBG3 [434-448]	0	1982.98	High	High	High	High	High	High	High	High	High	High	1.026	1.803	0.581	0.872	0.743	1.514	0.6	0.446	0.394	111.4	114.3	200.8	64.7	97.1	82.8	168.6	66.8	49.7	43.8	2	2	2	2	2	2	2
FALSE	High	[R].TTIGVEFSTR.[T]	1xTMT6plex [N-Term]		5.65994e-05	0	1	1	1	P57735	P57735 [43-52]	0	1339.74	High	High	High	High	High	High	High	High	High	High	1.161	1	0.894	0.897	0.871	1.038	0.752	0.781	0.774	109.1	126.6	109	97.5	97.9	95	113.3	82	85.1	84.4	1	1	1	1	1	1	1
FALSE	High	[K].EGLELPEDEEEK.[K]	2xTMT6plex [N-Term; K12]		1.02157e-06	0	2	5	15	P07900; P08238	P07900 [547-558]; P08238 [539-550]	0	1874.96	High	High	High	High	High	High	High	High	High	High	0.953	1.118	1.276	1.291	0.912	1.266	1.057	1	1.05	91.6	87.3	102.3	116.8	118.2	83.5	115.9	96.8	91.5	96.2	15	15	15	15	15	15	15
FALSE	High	[R].IICDNTGITTVSR.[D]	1xTMT6plex [N-Term]; 1xCarbamidomethyl [C3]		1.25042e-06	0	1	1	3	P11678	P11678 [674-686]	0	1678.9	High	High	High	High	High	High	High	High	High	High	0.538	0.384	2.807	1.069	0.673	0.308	0.712	0.302	1.061	113	60.7	43.3	317	120.7	76.1	34.8	80.5	34.1	119.9	3	3	3	3	3	3	3
FALSE	High	[R].VEGFASQPEAALR.[I]	1xTMT6plex [N-Term]		6.24338e-07	0	1	1	3	Q08AI8	Q08AI8 [362-374]	0	1603.86	High	High	High	High	High	High	High	High	High	High	1.402	1.757	0.562	0.723	0.664	1.454	0.447	0.576	0.249	113.2	158.7	198.8	63.6	81.8	75.2	164.6	50.6	65.2	28.2	3	3	3	3	3	3	3
FALSE	High	[K].SIIQSAQQDSIK.[K]	2xTMT6plex [N-Term; K12]		5.11928e-06	0	1	1	1	Q92616	Q92616 [777-788]	0	1776.03	High	High	High	High	High	High	High	High	High	High	0.94	0.747	0.767	0.888	0.919	1.005	0.807	0.54	0.599	121.8	114.4	91	93.4	108.1	111.9	122.4	98.3	65.7	73	1	1	1	1	1	1	1
FALSE	High	[R].VASGPSPGEGISPQSAQAPQAPGDNHVVPVLR.[-]	1xTMT6plex [N-Term]		2.37378e-09	0	1	1	3	Q14764	Q14764 [862-893]	0	3348.75	High	High	High	High	High	High	High	High	High	High	1.178	1.124	2.191	1.39	1.087	1.5	1.402	1.49	0.925	75.3	88.6	84.6	164.9	104.6	81.8	112.9	105.5	112.2	69.6	3	3	3	3	3	3	3
FALSE	High	[R].LLHVAVSDVNDDVR.[R]	1xTMT6plex [N-Term]		3.03508e-05	0	1	3	2	Q99460	Q99460 [602-615]	0	1780.98	High	High	High	High	High	High	High	High	High	High	1.154	0.967	1.005	1.27	1.388	1.23	1.084	0.94	1.414	87.3	100.8	84.4	87.7	110.9	121.2	107.4	94.7	82.1	123.4	2	2	2	2	2	2	2
FALSE	High	[K].IGGDAGTSLNSNDYGYGGQK.[R]	2xTMT6plex [N-Term; K20]		2.19127e-07	0	1	3	1	E9PEB5	E9PEB5 [45-64]	0	2432.21	High	High	High	High	High	High	High	High	High	High	0.788	1.952	1.529	1.31	1.028	1.288	1.447	0.889	1.314	79.7	62.8	155.6	121.8	104.4	82	102.6	115.3	70.9	104.8	1	1	1	1	1	1	1
FALSE	High	[R].DYKPQVGVIADPSSK.[T]	3xTMT6plex [N-Term; K3; K15]		9.48157e-06	0	1	5	2	Q99715	Q99715 [2603-2617]	0	2291.32	High	High	High	High	High	High	High	High	High	High	1.374	1.559	11.913	1.926	3.167	1.807	8.746	3.332	6.404	24.3	33.3	37.8	289	46.7	76.8	43.8	212.1	80.8	155.3	2	2	2	2	2	2	2
FALSE	High	[R].EQHLYYQDQLLPVSR.[I]	1xTMT6plex [N-Term]		3.72224e-08	0	1	7	6	A0A087X1U0	A0A087X1U0 [92-106]	0	2118.12	High	High	High	High	High	High	High	High	High	High	0.683	0.581	0.52	0.963	0.846	1.129	0.509	1.195	0.432	127.3	86.9	74	66.2	122.6	107.7	143.6	64.7	152.1	55	6	6	6	6	6	6	6
FALSE	High	[K].NILSSADYVER.[G]	1xTMT6plex [N-Term]		1.72816e-05	0	1	1	2	Q12846	Q12846 [244-254]	0	1495.8	High	High	High	High	High	High	High	High	High	High	1.011	0.882	0.685	0.939	1.103	0.962	0.938	0.659	0.752	112	113.1	98.8	76.7	105.1	123.5	107.7	105.1	73.8	84.2	2	2	2	2	2	2	2
FALSE	High	[K].LMEQYGTPNNIDIWMGGVSEPLK.[R]	2xTMT6plex [N-Term; K23]		9.25761e-07	0	1	1	2	P05164	P05164 [630-652]	0	3050.57	High	High	High	High	High	High	High	High	High	High	0.812	0.762	4.381	1.4	1.394	0.78	3.471	0.836	12.314	36.8	29.9	28.1	161.4	51.6	51.3	28.7	127.9	30.8	453.6	2	2	2	2	2	2	2
FALSE	High	[R].WSETQNVVTK.[V]	2xTMT6plex [N-Term; K10]		1.76428e-05	0	1	3	1	Q86WV7	Q86WV7 [84-93]	0	1649.93	High	High	High	High	High	High	High	High	High	High	1.225	0.868	0.827	1.003	0.808	0.968	0.892	0.761	0.916	107.9	132.1	93.6	89.3	108.2	87.2	104.5	96.2	82.1	98.8	1	1	1	1	1	1	1
FALSE	High	[R].SGEPQTFTLK.[F]	2xTMT6plex [N-Term; K10]		2.85279e-05	0	1	6	3	P05556	P05556 [125-134]	0	1565.89	High	High	High	High	High	High	High	High	High	High	1.09	1.759	0.784	1.514	1.146	1.03	0.959	0.49	0.722	95.3	103.9	167.7	74.7	144.3	109.2	98.1	91.4	46.7	68.8	3	3	3	3	3	3	3
FALSE	High	[R].HSFATEGAGAVENFAAAR.[Q]	1xTMT6plex [N-Term]		5.45622e-07	0	1	2	1	Q6ZRV2	Q6ZRV2 [410-427]	0	2035.02	High	High	High	High	High	High	High	High	High	High	1.108	0.909	1.483	0.987	0.745	0.983	1.076	1.295	0.916	95.2	105.5	86.5	141.2	94	70.9	93.6	102.5	123.3	87.2	1	1	1	1	1	1	1
FALSE	High	[K].TEQWSTLPPETK.[D]	2xTMT6plex [N-Term; K12]		3.8477e-05	0	3	9	5	A0A140TA32; A0A140TA29; P0C0L5	A0A140TA32 [1031-1042]; A0A140TA29 [1031-1042]; P0C0L5 [1031-1042]	0	1875.03	High	High	High	High	High	High	High	High	High	High	1.122	1.249	1.186	1.292	1.187	1.175	0.995	2.359	1.594	76	85.3	94.9	90.1	98.2	90.2	89.3	75.6	179.2	121.1	5	5	5	5	5	5	5
FALSE	High	[K].LWKEEEDGQWKEEQK.[L]	4xTMT6plex [N-Term; K3; K11; K15]		5.08086e-05	0	1	2	1	P55735	P55735 [193-207]	2	2878.58	High	High	High	High	High	High	High	High	High	High	1.054	0.937	0.653	0.998	0.897	0.938	0.929	0.371	0.812	116.4	122.7	109.1	76	116.2	104.4	109.2	108.1	43.2	94.5	1	1	1	1	1	1	1
FALSE	High	[R].GAGTGGLGLAVEGPSEAK.[M]	2xTMT6plex [N-Term; K18]		5.88679e-10	0	1	4	5	P21333	P21333 [1382-1399]	0	2029.13	High	High	High	High	High	High	High	High	High	High	1.341	2.426	2.219	2.407	1.357	0.934	3.244	1.042	2.195	55.1	73.9	133.5	122.2	132.5	74.7	51.4	178.6	57.4	120.8	5	5	5	5	5	5	5
FALSE	High	[K].INNQLTLDSNTK.[Y]	2xTMT6plex [N-Term; K12]		1.28991e-06	0	1	1	2	P04114	P04114 [2877-2888]	0	1819.03	High	High	High	High	High	High	High	High	High	High	1.045	0.623	1.49	1.528	1.376	0.883	1.386	5.191	2.615	58.4	61	36.4	86.9	89.1	80.3	51.5	80.9	302.9	152.6	2	2	2	2	2	2	2
FALSE	High	[K].VCVETVESGAMTK.[D]	2xTMT6plex [N-Term; K13]; 1xCarbamidomethyl [C2]		3.89557e-07	0	1	1	2	P48735	P48735 [401-413]	0	1868.99	High	High	High	High	High	High	High	High	High	High	1.19	1.072	0.514	0.771	0.673	0.737	0.685	0.479	0.419	132.7	157.8	142.2	68.2	102.3	89.2	97.8	90.8	63.6	55.5	2	2	2	2	2	2	2
FALSE	High	[K].INLQGDIVDR.[G]	1xTMT6plex [N-Term]		8.97448e-05	0	1	5	2	P35611	P35611 [200-209]	0	1371.78	High	High	High	High	High	High	High	High	High	High	0.783	0.96	0.879	1.225	1.282	0.907	1.319	1.133	1.186	93.7	73.4	89.9	82.3	114.7	120.1	85	123.6	106.2	111.1	2	2	2	2	2	2	2
FALSE	High	[K].FSVCVLGDQQHCDEAK.[A]	2xTMT6plex [N-Term; K16]; 2xCarbamidomethyl [C4; C12]		1.00699e-07	0	1	1	3	P62906	P62906 [63-78]	0	2351.15	High	High	High	High	High	High	High	High	High	High	0.991	1.174	5.919	1.392	1.626	1.27	1.516	4.268	2.818	45.5	45.1	53.4	269.4	63.4	74	57.8	69	194.2	128.3	3	3	3	3	3	3	3
FALSE	High	[R].TWNDPSVQQDIK.[F]	2xTMT6plex [N-Term; K12]		4.36612e-07	0	1	1	5	P11021	P11021 [102-113]	0	1889.02	High	High	High	High	High	High	High	High	High	High	0.921	0.846	4.432	0.978	1.308	0.831	2.948	2.108	4.441	50.5	46.5	42.7	223.7	49.3	66	42	148.8	106.4	224.2	4	4	4	4	4	4	4
FALSE	High	[R].EAATQAQQTLGSTIDK.[A]	2xTMT6plex [N-Term; K16]		5.13881e-09	0	1	6	2	P47897	P47897 [35-50]	0	2120.16	High	High	High	High	High	High	High	High	High	High	1.067	1.264	0.632	0.856	0.813	1.118	0.606	0.358	0.492	121.9	130	154	77	104.3	99.1	136.2	73.9	43.7	60	2	2	2	2	2	2	2
FALSE	High	[K].NGQDLGVAFK.[I]	2xTMT6plex [N-Term; K10]		9.93801e-05	0	2	11	1	Q00839; A0A1W2PPS1	Q00839 [424-433]; A0A1W2PPS1 [405-414]	0	1506.87	High	High	High	High	High	High	High	High	High	High	0.793	0.567	2.324	0.883	0.917	0.787	2.197	1.345	2.807	73.4	58.2	41.6	170.6	64.8	67.3	57.8	161.3	98.8	206.1	1	1	1	1	1	1	1
FALSE	High	[R].NWSQCVELAR.[L]	1xTMT6plex [N-Term]; 1xCarbamidomethyl [C5]		8.44102e-05	0	1	1	1	A0AVT1	A0AVT1 [695-704]	0	1491.76	High	High	High	High	High	High	High	High	High	High	1	0.729	1.255	1.092	1.065	1.109	1.364	0.696	1.286	94.4	94.4	68.8	118.4	103.1	100.5	104.6	128.7	65.6	121.4	1	1	1	1	1	1	1
FALSE	High	[K].DLENLSQIQNR.[E]	1xTMT6plex [N-Term]		1.96664e-05	0	1	2	1	O95786	O95786 [492-502]	0	1558.84	High	High	High	High	High	High	High	High	High	High	1.112	0.689	3.338	0.752	1.181	0.901	0.988	0.865	1.3	82.5	91.7	56.8	275.3	62	97.4	74.3	81.4	71.4	107.2	1	1	1	1	1	1	1
FALSE	High	[R].AIGSASEGAQSSLQEVYHK.[S]	2xTMT6plex [N-Term; K19]		5.70652e-10	0	1	1	5	P28066	P28066 [169-187]	0	2420.28	High	High	High	High	High	High	High	High	High	High	0.824	1.002	1.091	0.911	0.955	0.937	0.943	0.715	1.057	106	87.4	106.2	115.6	96.6	101.2	99.4	99.9	75.8	112.1	5	5	5	5	5	5	5
FALSE	High	[R].YLQEIYNSNNQK.[I]	2xTMT6plex [N-Term; K12]		7.28087e-06	0	1	5	10	P02679	P02679 [135-146]	0	1972.05	High	High	High	High	High	High	High	High	High	High	1.167	0.38	1.436	0.895	1.272	0.389	1.801	1.195	2.756	81.4	94.9	30.9	116.8	72.8	103.5	31.6	146.5	97.2	224.2	10	10	10	10	10	10	10
FALSE	High	[K].ENQWLGVSVR.[S]	1xTMT6plex [N-Term]		0.000113432	0	1	2	1	Q13683	Q13683 [120-129]	0	1416.78	High	High	High	High	High	High	High	High	High	High	1.063	0.865	0.558	1.148	0.99	0.656	0.652	0.704	0.676	120.3	127.9	104.1	67.1	138.1	119.1	78.9	78.4	84.7	81.3	1	1	1	1	1	1	1
FALSE	High	[K].IQPSGGTNINEALLR.[A]	1xTMT6plex [N-Term]		1.05627e-08	0	1	2	4	P19823	P19823 [380-394]	0	1812.02	High	High	High	High	High	High	High	High	High	High	0.957	0.792	1.079	1.445	1.455	1.165	1.138	6.372	2.449	56	53.6	44.4	60.4	80.9	81.5	65.3	63.7	357	137.2	4	4	4	4	4	4	4
FALSE	High	[R].ETCGCCDCEK.[R]	2xTMT6plex [N-Term; K10]; 4xCarbamidomethyl [C3; C5; C6; C8]		8.14436e-05	0	1	1	11	P12110	P12110 [600-609]	0	1776.74	High	High	High	High	High	High	High	High	High	High	0.938	0.729	0.615	1.222	1.683	0.958	1.48	0.522	0.853	100	93.8	72.9	61.5	122.2	168.3	95.8	148	52.2	85.3	11	11	11	11	11	11	11
FALSE	High	[K].YCECDDFSCVR.[Y]	1xTMT6plex [N-Term]; 3xCarbamidomethyl [C2; C4; C9]		3.06657e-05	0	1	2	1	P05106	P05106 [546-556]	0	1739.7	High	High	High	High	High	High	High	High	High	High	0.364	0.459	0.235	2.308	2.703	0.381	4.03	0.412	0.708	79.4	28.9	36.4	18.6	183.2	214.5	30.3	319.9	32.7	56.2	1	1	1	1	1	1	1
FALSE	High	[K].TGQPMINLYTDR.[E]	1xTMT6plex [N-Term]		0.000112858	0	1	2	2	H3BPE7	H3BPE7 [318-329]	0	1637.85	High	High	High	High	High	High	High	High	High	High	0.858	0.79	1.603	0.922	1.018	0.903	1.038	1.07	1.675	91.9	78.8	72.6	147.4	84.8	93.6	83	95.4	98.4	154	2	2	2	2	2	2	2
FALSE	High	[K].NNEVSLAALK.[S]	2xTMT6plex [N-Term; K10]		1.60745e-05	0	1	1	1	Q7Z3U7	Q7Z3U7 [1158-1167]	0	1516.91	High	High	High	High	High	High	High	High	High	High	0.903	0.876	0.827	0.975	0.864	0.954	0.734	0.638	0.667	118.5	107.1	103.8	98	115.5	102.4	113	87	75.6	79	1	1	1	1	1	1	1
FALSE	High	[K].AGEVINQPMMMAAR.[Q]	1xTMT6plex [N-Term]		6.46319e-06	0	1	1	1	P18206	P18206 [890-903]	0	1747.89	High	High	High	High	High	High	High	High	High	High	1.111	1.713	0.65	1.994	1.081	1.58	1.102	0.452	0.665	88.1	97.9	151	57.3	175.7	95.3	139.2	97.1	39.8	58.6	1	1	1	1	1	1	1
FALSE	High	[K].AASDIAMTELPPTHPIR.[L]	1xTMT6plex [N-Term]		1.06608e-07	0	1	2	12	P62258	P62258 [154-170]	0	2049.1	High	High	High	High	High	High	High	High	High	High	1.121	1.216	1.613	1.257	1.129	1.132	1.535	1.09	1.455	79.7	89.4	96.9	128.5	100.2	90	90.2	122.3	86.9	115.9	12	12	12	12	12	12	12
FALSE	High	[R].VAEGQTLDLK.[C]	2xTMT6plex [N-Term; K10]		9.11293e-05	0	1	1	3	P98160	P98160 [2838-2847]	0	1531.91	High	High	High	High	High	High	High	High	High	High	1.26	1.037	5.126	2.293	1.549	1.002	6.615	3.487	5.97	34.1	42.9	35.3	174.7	78.2	52.8	34.2	225.5	118.9	203.5	3	3	3	3	3	3	3
FALSE	High	[R].STSESTAALGCLVK.[D]	2xTMT6plex [N-Term; K14]; 1xCarbamidomethyl [C11]		2.85756e-08	0	2	2	26	P01861; P01859	P01861 [17-30]; P01859 [17-30]	0	1882.04	High	High	High	High	High	High	High	High	High	High	1.157	0.554	1.962	1.046	1.738	1.671	2.581	11.037	4.097	37.3	43.1	20.6	73.1	39	64.7	62.3	96.1	411.2	152.6	26	26	26	26	26	26	26
FALSE	High	[R].ELPAAVAPAGPASLAR.[W]	1xTMT6plex [N-Term]		6.49675e-06	0	1	3	5	O95336	O95336 [57-72]	0	1720	High	High	High	High	High	High	High	High	High	High	0.812	0.714	0.932	0.967	1.464	0.98	1.178	0.814	1.256	98.8	80.2	70.6	92.1	95.6	144.7	96.9	116.4	80.4	124.2	5	5	5	5	5	5	5
FALSE	High	[K].VQPQEPLVLK.[D]	2xTMT6plex [N-Term; K10]		6.17617e-05	0	1	4	3	O43278	O43278 [173-182]	0	1609.01	High	High	High	High	High	High	High	High	High	High	1.098	1.167	0.473	0.748	0.606	1.256	0.441	0.364	0.211	135.8	149.1	158.5	64.2	101.5	82.3	170.6	59.9	49.4	28.6	3	3	3	3	3	3	3
FALSE	High	[K].ACPRPEGLNFQDLK.[N]	2xTMT6plex [N-Term; K14]; 1xCarbamidomethyl [C2]		2.54645e-05	0	1	2	3	P15927	P15927 [218-231]	0	2103.14	High	High	High	High	High	High	High	High	High	High	0.903	0.619	0.875	0.918	1.024	0.917	0.964	0.719	1.049	111.3	100.4	68.9	97.3	102.2	113.9	102	107.3	80	116.7	3	3	3	3	3	3	3
FALSE	High	[R].LNQDQLDAVSK.[Y]	2xTMT6plex [N-Term; K11]		5.70763e-06	0	1	3	2	Q14444	Q14444 [88-98]	0	1688.96	High	High	High	High	High	High	High	High	High	High	0.875	1.087	6.195	1.269	1.548	1.016	2.613	2.297	3.356	47	41.2	51.1	291.4	59.7	72.8	47.8	122.9	108.1	157.9	2	2	2	2	2	2	2
FALSE	High	[R].SDTSLTWNSVK.[G]	2xTMT6plex [N-Term; K11]		2.50729e-05	0	1	3	2	P02788	P02788 [463-473]	0	1695.93	High	High	High	High	High	High	High	High	High	High	0.863	0.984	11.885	1.82	2.235	0.864	5.942	2.093	46.648	13.5	11.6	13.2	159.9	24.5	30.1	11.6	79.9	28.2	627.5	2	2	2	2	2	2	2
FALSE	High	[R].INNVPAEGENEVNNELANR.[M]	1xTMT6plex [N-Term]		1.1099e-06	0	1	2	2	Q9NUQ9	Q9NUQ9 [168-186]	0	2325.16	High	High	High	High	High	High	High	High	High	High	0.787	0.933	1.306	1.072	1.373	0.823	1.229	0.936	1.234	93.5	73.6	87.2	122.1	100.3	128.4	77	114.9	87.5	115.4	2	2	2	2	2	2	2
FALSE	High	[K].MADCGGLPQISQPAK.[L]	2xTMT6plex [N-Term; K15]; 1xCarbamidomethyl [C4]		1.02688e-06	0	1	2	7	Q92597	Q92597 [286-300]	0	2031.08	High	High	High	High	High	High	High	High	High	High	1.045	0.775	0.905	1.014	1.092	0.967	0.792	0.493	0.428	117.5	122.8	91.1	106.3	119.2	128.3	113.6	93	57.9	50.4	7	7	7	7	7	7	7
FALSE	High	[K].VLHFDQVTENTTEK.[A]	2xTMT6plex [N-Term; K14]		2.96315e-08	0	1	3	6	P48594	P48594 [56-69]	0	2119.14	High	High	High	High	High	High	High	High	High	High	0.554	2.536	1.516	1.06	1.326	0.949	1.163	0.213	0.762	90.3	50	228.9	136.8	95.7	119.7	85.6	105	19.2	68.8	6	6	6	6	6	6	6
FALSE	High	[K].GIFGFTDSDCIGK.[I]	2xTMT6plex [N-Term; K13]; 1xCarbamidomethyl [C10]		2.66484e-06	0	1	2	4	P23381	P23381 [265-277]	0	1874.97	High	High	High	High	High	High	High	High	High	High	1.197	0.965	16.696	1.147	2.904	2.231	1.656	1.163	2.019	32.3	38.6	31.2	539	37	93.7	72	53.5	37.5	65.2	4	4	4	4	4	4	4
FALSE	High	[K].GAVAMAETLK.[T]	2xTMT6plex [N-Term; K10]		7.46596e-05	0	1	2	2	P46060	P46060 [252-261]	0	1448.85	High	High	High	High	High	High	High	High	High	High	0.853	0.509	0.967	0.916	1.076	0.772	0.783	0.656	0.642	122.3	104.3	62.3	118.3	112	131.7	94.4	95.8	80.3	78.6	2	2	2	2	2	2	2
FALSE	High	[R].SLATTRPTVNADDLLK.[V]	2xTMT6plex [N-Term; K16]		2.32034e-05	0	1	1	1	Q9UN37	Q9UN37 [410-425]	0	2173.26	High	High	High	High	High	High	High	High	High	High	0.928	0.979	0.925	1.054	0.766	1.416	0.84	0.685	0.722	107.4	99.6	105.1	99.3	113.2	82.2	152	90.2	73.5	77.5	1	1	1	1	1	1	1
FALSE	High	[K].CIYNTAGFYCDR.[C]	1xTMT6plex [N-Term]; 2xCarbamidomethyl [C1; C10]		1.11321e-05	0	1	1	2	P11047	P11047 [852-863]	0	1768.8	High	High	High	High	High	High	High	High	High	High	1.093	1.479	0.567	1.623	1.191	1.041	1.327	0.488	0.873	93.6	102.3	138.5	53.1	151.9	111.5	97.5	124.3	45.6	81.7	2	2	2	2	2	2	2
FALSE	High	[K].FSHEEIAMATVTALR.[R]	1xTMT6plex [N-Term]		2.55994e-07	0	1	5	9	J3KPS3	J3KPS3 [248-262]	0	1905.01	High	High	High	High	High	High	High	High	High	High	0.918	0.833	1.025	1.036	0.818	1.171	0.85	0.804	0.822	107.8	99	89.8	110.5	111.7	88.2	126.2	91.6	86.6	88.6	9	9	9	9	9	9	9
FALSE	High	[K].NQTLTENLLK.[K]	2xTMT6plex [N-Term; K10]		8.57138e-05	0	1	1	2	Q15075	Q15075 [304-313]	0	1631.97	High	High	High	High	High	High	High	High	High	High	1.216	1.154	1.434	1.307	1.393	1.875	1.429	1.181	1.078	76.5	93	88.3	109.7	100	106.6	143.5	109.4	90.4	82.5	2	2	2	2	2	2	2
FALSE	High	[K].EGWPSSAYGVTK.[I]	2xTMT6plex [N-Term; K12]		2.36541e-06	0	1	1	4	P16152	P16152 [187-198]	0	1739.94	High	High	High	High	High	High	High	High	High	High	0.941	0.698	1.398	1.065	0.98	1.205	0.932	0.908	0.729	101.5	95.5	70.8	141.8	108	99.4	122.3	94.6	92.1	73.9	4	4	4	4	4	4	4
FALSE	High	[R].FGLLDEDGKK.[T]	3xTMT6plex [N-Term; K9; K10]		2.85279e-05	0	3	9	3	A0A140TA32; A0A140TA29; P0C0L5	A0A140TA32 [284-293]; A0A140TA29 [284-293]; P0C0L5 [284-293]	1	1809.07	High	High	High	High	High	High	High	High	High	High	0.964	0.637	2.766	1.594	1.875	1.064	2.059	18.03	7.858	26.4	25.5	16.8	73.1	42.1	49.5	28.1	54.4	476.4	207.6	3	3	3	3	3	3	3
FALSE	High	[K].EWQELDDAEK.[V]	2xTMT6plex [N-Term; K10]		1.32055e-05	0	1	1	4	Q13200	Q13200 [169-178]	0	1720.88	High	High	High	High	High	High	High	High	High	High	0.983	0.938	0.757	0.904	0.885	1.085	0.774	0.605	0.739	115.3	113.4	108.2	87.3	104.3	102.1	125.2	89.2	69.8	85.2	4	4	4	4	4	4	4
FALSE	High	[R].TEPELLVAHAYTR.[Y]	1xTMT6plex [N-Term]		8.72772e-06	0	1	2	1	P09601	P09601 [124-136]	0	1728.95	High	High	High	High	High	High	High	High	High	High	1.169	1.157	1.326	1.471	1.447	1.514	1.943	1.389	1.662	71	83	82.2	94.2	104.5	102.8	107.6	138	98.6	118.1	1	1	1	1	1	1	1
FALSE	High	[K].NVLFSHLDDNER.[S]	1xTMT6plex [N-Term]		0.000101425	0	1	6	1	P10644	P10644 [135-146]	0	1687.86	High	High	High	High	High	High	High	High	High	High	0.996	1.132	1.491	1.045	1.016	1.064	1.24	1.303	1.008	88.5	88.2	100.2	132	92.5	90	94.2	109.8	115.3	89.2	1	1	1	1	1	1	1
FALSE	High	[K].DAGQISGLNVLR.[V]	1xTMT6plex [N-Term]		5.11928e-06	0	1	1	7	P38646	P38646 [207-218]	0	1471.84	High	High	High	High	High	High	High	High	High	High	0.903	0.959	0.527	1.132	0.748	0.899	0.611	0.355	0.401	132.7	119.9	127.3	69.9	150.2	99.2	119.3	81.1	47.2	53.2	7	7	7	7	7	7	7
FALSE	High	[K].TGLSLEVATYR.[A]	1xTMT6plex [N-Term]		5.21317e-05	0	1	4	2	O15061	O15061 [302-312]	0	1438.81	High	High	High	High	High	High	High	High	High	High	1.123	3.034	0.791	1.928	0.781	1.448	0.745	0.753	0.54	82.4	92.4	249.9	65.2	158.8	64.3	119.3	61.4	62	44.5	2	2	2	2	2	2	2
FALSE	High	[K].ADNFEYSDPVDGSISR.[N]	1xTMT6plex [N-Term]		3.52531e-06	0	1	1	1	P36871	P36871 [471-486]	0	2000.94	High	High	High	High	High	High	High	High	High	High	0.968	1.445	0.727	1.232	0.993	1.295	0.876	1.484	1.152	89.5	86.7	129.3	65	110.3	88.9	115.9	78.4	132.8	103.1	1	1	1	1	1	1	1
FALSE	High	[K].GLGTGTLYIAESR.[L]	1xTMT6plex [N-Term]		2.17995e-07	0	1	4	3	P54105	P54105 [31-43]	0	1566.87	High	High	High	High	High	High	High	High	High	High	0.915	0.878	0.922	0.913	0.899	0.831	0.68	0.474	0.598	123.3	112.8	108.3	113.7	112.6	110.8	102.5	83.9	58.4	73.8	3	3	3	3	3	3	3
FALSE	High	[K].NLYSDDIPHALR.[E]	1xTMT6plex [N-Term]		3.43513e-05	0	1	3	1	P60228	P60228 [60-71]	0	1642.88	High	High	High	High	High	High	High	High	High	High	1.089	1.192	0.603	1.232	1.067	1.113	0.699	0.455	0.616	110.3	120.1	131.5	66.5	135.9	117.7	122.7	77.1	50.1	67.9	1	1	1	1	1	1	1
FALSE	High	[R].ATMELYQISQR.[I]	1xTMT6plex [N-Term]		8.88332e-05	0	1	2	2	Q96AZ6	Q96AZ6 [157-167]	0	1568.83	High	High	High	High	High	High	High	High	High	High	0.743	0.571	2.986	0.851	1.132	0.755	1.059	1.199	1.657	83.7	62.1	47.8	249.8	71.2	94.7	63.2	88.6	100.3	138.6	2	2	2	2	2	2	2
FALSE	High	[R].SAGQGEVLVYVEDPAGHQEEAK.[V]	2xTMT6plex [N-Term; K22]		2.47982e-11	0	1	5	1	P21333	P21333 [310-331]	0	2771.43	High	High	High	High	High	High	High	High	High	High	0.673	0.672	2.862	1.25	1.319	0.588	3.116	1.458	2.949	62.9	42.3	42.3	180.1	78.7	83	37	196.1	91.8	185.6	1	1	1	1	1	1	1
FALSE	High	[K].LKEFGNTLEDK.[A]	3xTMT6plex [N-Term; K2; K11]		1.07917e-05	0	1	6	2	P02654	P02654 [37-47]	1	1981.16	High	High	High	High	High	High	High	High	High	High	0.832	0.355	0.265	0.322	0.668	0.532	0.436	1.102	0.591	163.9	136.3	58.1	43.4	52.7	109.5	87.2	71.4	180.6	96.9	2	2	2	2	2	2	2
FALSE	High	[R].IEGEGSVLQAK.[L]	2xTMT6plex [N-Term; K11]		3.01946e-05	0	1	1	2	Q14764	Q14764 [735-745]	0	1588.93	High	High	High	High	High	High	High	High	High	High	0.851	0.696	1.965	1.025	1.018	0.789	1.586	0.736	1.404	90.3	76.8	62.8	177.5	92.6	91.9	71.3	143.3	66.5	126.9	2	2	2	2	2	2	2
FALSE	High	[K].LAQGEYIAPEK.[I]	2xTMT6plex [N-Term; K11]		4.82613e-05	0	1	5	2	P33121	P33121 [562-572]	0	1676.96	High	High	High	High	High	High	High	High	High	High	1.212	0.814	1.235	1.12	1.293	1.123	1.533	0.625	1.511	87.2	105.7	71	107.7	97.7	112.7	97.9	133.7	54.5	131.8	2	2	2	2	2	2	2
FALSE	High	[R].YMDGMTVGVVR.[Q]	1xTMT6plex [N-Term]		1.57453e-05	0	1	1	4	P23142	P23142 [651-661]	0	1456.75	High	High	High	High	High	High	High	High	High	High	1.141	0.842	0.644	1.738	3.36	1.159	1.387	1.133	1.411	72.4	82.6	60.9	46.6	125.8	243.2	83.9	100.4	82	102.1	4	4	4	4	4	4	4
FALSE	High	[R].NMNKEDEGEITK.[S]	3xTMT6plex [N-Term; K4; K12]		1.51853e-05	0	1	4	1	J3QSU6	J3QSU6 [748-759]	1	2095.13	High	High	High	High	High	High	High	High	High	High	0.914	0.997	8.979	3.035	6.753	1.369	4.05	0.946	2.17	33.1	30.3	33	297.2	100.4	223.5	45.3	134	31.3	71.8	1	1	1	1	1	1	1
FALSE	High	[K].DLMVGDEASELR.[S]	1xTMT6plex [N-Term]		5.59058e-06	0	1	1	2	P61160	P61160 [54-65]	0	1563.79	High	High	High	High	High	High	High	High	High	High	0.911	0.648	2.361	1.24	1.189	0.922	2.512	1.105	3.058	66.9	61	43.4	158	83	79.6	61.7	168.1	74	204.6	2	2	2	2	2	2	2
FALSE	High	[R].TQTAIASEDMPNTLTEAEK.[L]	2xTMT6plex [N-Term; K19]		4.52744e-07	0	1	2	1	A0A087WUZ3	A0A087WUZ3 [1081-1099]	0	2508.29	High	High	High	High	High	High	High	High	High	High	0.926	0.687	0.924	1.086	0.79	1.028	0.981	1.059	1.032	105.1	97.3	72.2	97.2	114.2	83	108	103.2	111.3	108.5	1	1	1	1	1	1	1
FALSE	High	[R].DGEVVSEATQQQHEVL.[-]	1xTMT6plex [N-Term]		8.31252e-08	0	1	1	13	P17661	P17661 [455-470]	0	1998	High	High	High	High	High	High	High	High	High	High	0.909	1.546	0.986	1.925	0.829	1.311	0.949	0.538	0.538	94.9	86.3	146.8	93.7	182.8	78.7	124.4	90.1	51.1	51.1	13	13	13	13	13	13	13
FALSE	High	[K].RDELTLEGIK.[Q]	2xTMT6plex [N-Term; K10]		1.99737e-05	0	1	1	1	P38919	P38919 [243-252]	1	1631.97	High	High	High	High	High	High	High	High	High	High	1.043	0.802	3.048	1.582	1.061	1.248	1.911	1.911	2.945	60.4	63	48.4	184.1	95.6	64.1	75.4	115.5	115.5	177.9	1	1	1	1	1	1	1
FALSE	High	[K].VQVPNCDEIFYAGTGNLLLR.[D]	1xTMT6plex [N-Term]; 1xCarbamidomethyl [C6]		2.30785e-07	0	1	1	1	P53621	P53621 [448-467]	0	2508.31	High	High	High	High	High	High	High	High	High	High	1.039	0.881	0.822	0.942	0.896	0.83	0.831	1.086	0.728	110.4	114.8	97.2	90.7	104	99	91.6	91.8	120	80.4	1	1	1	1	1	1	1
FALSE	High	[K].VEITYTPSDGTQK.[V]	2xTMT6plex [N-Term; K13]		3.13052e-05	0	1	1	1	O75874	O75874 [152-164]	0	1897.03	High	High	High	High	High	High	High	High	High	High	1.117	1.063	0.721	0.843	0.84	1.134	0.828	0.856	0.686	110	122.9	117	79.3	92.8	92.4	124.7	91.1	94.2	75.5	1	1	1	1	1	1	1
FALSE	High	[K].FSHEEIAMATVTALR.[R]	1xTMT6plex [N-Term]; 1xOxidation [M8]		7.05809e-06	0	1	5	4	J3KPS3	J3KPS3 [248-262]	0	1921.01	High	High	High	High	High	High	High	High	High	High	0.993	1.969	0.657	1.379	1.166	1.173	0.898	1.394	0.873	87	86.3	171.2	57.1	119.9	101.3	102	78.1	121.2	75.9	4	4	4	4	4	4	4
FALSE	High	[R].ATLYVTAIEDR.[Q-]	1xTMT6plex [N-Term]		2.79207e-06	0	1	7	4	H7C2I1	H7C2I1 [196-206]	0	1480.82	High	High	High	High	High	High	High	High	High	High	1.022	0.865	0.746	1.044	1.103	0.984	0.795	0.661	0.505	114.6	117.1	99.1	85.5	119.7	126.4	112.8	91.1	75.8	57.9	4	4	4	4	4	4	4
FALSE	High	[K].ISGGSVVEMQGDEMTR.[I]	1xTMT6plex [N-Term]		8.63901e-10	0	1	4	3	O75874	O75874 [5-20]	0	1924.93	High	High	High	High	High	High	High	High	High	High	1.003	0.895	1.108	0.978	0.93	0.986	1.051	1.006	1.266	97.8	98.1	87.6	108.4	95.7	91	96.4	102.8	98.4	123.9	3	3	3	3	3	3	3
FALSE	High	[K].SYNNQCTMCK.[A]	2xTMT6plex [N-Term; K10]; 2xCarbamidomethyl [C6; C9]		8.79308e-05	0	1	2	2	Q9NQ38	Q9NQ38 [735-744]	0	1763.83	High	High	High	High	High	High	High	High	High	High	1.302	2.962	0.75	0.838	0.49	2.288	0.595	0.853	0.31	87.8	114.3	260.1	65.9	73.6	43	200.9	52.3	74.9	27.2	2	2	2	2	2	2	2
FALSE	High	[R].TSRPENAIIYNNNEDFQVGQAK.[V]	2xTMT6plex [N-Term; K22]		9.80076e-07	0	1	2	2	P29401	P29401 [472-493]	0	2966.54	High	High	High	High	High	High	High	High	High	High	1.03	0.79	1.07	1.045	0.788	0.87	0.911	0.691	1.829	99.7	102.8	78.8	106.7	104.3	78.6	86.8	90.9	68.9	182.5	2	2	2	2	2	2	2
FALSE	High	[K].EAELQCTQLDLER.[K]	1xTMT6plex [N-Term]; 1xCarbamidomethyl [C6]		1.55451e-06	0	1	2	1	O95361	O95361 [173-185]	0	1833.92	High	High	High	High	High	High	High	High	High	High	0.977	1.674	0.729	1.017	0.697	1.761	0.669	0.537	0.338	106.4	104	178.2	77.5	108.2	74.2	187.4	71.2	57.1	35.9	1	1	1	1	1	1	1
FALSE	High	[K].KLGEMWNNTAADDK.[Q]	3xTMT6plex [N-Term; K1; K14]		3.58054e-06	0	1	3	2	P09429	P09429 [128-141]	1	2280.23	High	High	High	High	High	High	High	High	High	High	0.939	0.742	2.648	1.02	1.147	1.131	1.615	2.662	4.7	56.8	53.3	42.1	150.4	58	65.2	64.3	91.8	151.2	267	2	2	2	2	2	2	2
FALSE	High	[K].HEDFEEAFTAQEEK.[I]	2xTMT6plex [N-Term; K14]		2.89732e-05	0	1	1	2	P02549	P02549 [518-531]	0	2168.05	High	High	High	High	High	High	High	High	High	High	0.519	0.403	0.547	0.725	1.404	0.564	1.38	0.691	0.723	125.7	65.2	50.6	68.8	91.1	176.5	70.9	173.5	86.9	90.8	2	2	2	2	2	2	2
FALSE	High	[R].QITVNDLPVGR.[S]	1xTMT6plex [N-Term]		2.16958e-05	0	2	4	5	Q06830; P32119	Q06830 [141-151]; P32119 [140-150]	0	1440.84	High	High	High	High	High	High	High	High	High	High	0.589	0.476	0.529	0.844	1.073	0.911	0.906	0.576	0.548	134.2	79	63.9	71	113.2	143.9	122.3	121.6	77.3	73.5	5	5	5	5	5	5	5
FALSE	High	[R].SWTAADTAAQITQR.[K]	1xTMT6plex [N-Term]		3.15331e-08	0	4	48	4	A0A140T9U8; A0A140T9M0; P30505; P30504	A0A140T9U8 [156-169]; A0A140T9M0 [156-169]; P30505 [156-169]; P30504 [156-169]	0	1748.91	High	High	High	High	High	High	High	High	High	High	0.959	1.082	3.419	0.853	1.427	0.814	1.655	0.999	2.566	67.7	64.9	73.2	231.5	57.8	96.6	55.1	112	67.6	173.7	4	4	4	4	4	4	4
FALSE	High	[K].LVEWTSPGHMEER.[K]	1xTMT6plex [N-Term]		3.39988e-05	0	2	2	1	Q9UIV8; A0A0A0MQW3	Q9UIV8 [267-279]; A0A0A0MQW3 [276-288]	0	1799.89	High	High	High	High	High	High	High	High	High	High	1.043	1.415	0.961	1.393	1.115	1.267	0.973	1.116	0.826	90	93.9	127.4	86.5	125.4	100.4	114.1	87.6	100.4	74.3	1	1	1	1	1	1	1
FALSE	High	[R].GCITIIGGGDTATCCAK.[W]	2xTMT6plex [N-Term; K17]; 3xCarbamidomethyl [C2; C14; C15]		2.68523e-08	0	1	1	2	P00558	P00558 [366-382]	0	2213.11	High	High	High	High	High	High	High	High	High	High	1.092	0.726	2.513	1.102	1.478	1.106	1.857	2.989	2.093	62.7	68.4	45.5	157.5	69.1	92.6	69.3	116.4	187.3	131.2	2	2	2	2	2	2	2
FALSE	High	[R].AELGMGDSTSQSPPIK.[R]	2xTMT6plex [N-Term; K16]		1.41976e-05	0	1	1	1	Q9NR19	Q9NR19 [256-271]	0	2076.1	High	High	High	High	High	High	High	High	High	High	0.912	0.909	0.961	1.036	0.944	0.95	1.049	0.873	1.243	101.3	92.3	92	97.3	104.9	95.6	96.2	106.2	88.4	125.8	1	1	1	1	1	1	1
FALSE	High	[K].EVEQFTQVAK.[A]	2xTMT6plex [N-Term; K10]		6.40203e-05	0	1	2	2	O96000	O96000 [122-131]	0	1636.93	High	High	High	High	High	High	High	High	High	High	0.836	0.687	1.847	0.929	0.839	0.717	1.038	1.376	1.413	93.6	78.2	64.3	172.9	86.9	78.6	67.1	97.2	128.9	132.3	2	2	2	2	2	2	2
FALSE	High	[K].DTYMLSSTVSSK.[I]	2xTMT6plex [N-Term; K12]		5.39995e-07	0	1	1	3	Q96G03	Q96G03 [371-382]	0	1776.95	High	High	High	High	High	High	High	High	High	High	0.912	1.067	0.669	0.808	0.855	1.042	0.661	0.646	0.627	120.7	110.1	128.7	80.7	97.6	103.2	125.8	79.7	77.9	75.6	3	3	3	3	3	3	3
FALSE	High	[R].VVYSPVDGTRPSESIVVPGNTR.[M]	1xTMT6plex [N-Term]		8.92879e-05	0	1	3	2	Q99715	Q99715 [1966-1987]	0	2558.38	High	High	High	High	High	High	High	High	High	High	0.996	0.753	3.485	0.789	1.299	0.74	2.528	1.018	1.971	68.6	68.3	51.7	239.1	54.2	89.1	50.8	173.4	69.8	135.2	2	2	2	2	2	2	2
FALSE	High	[R].QYAGLDHELAFSR.[L]	1xTMT6plex [N-Term]		4.45101e-06	0	1	1	1	Q99720	Q99720 [48-60]	0	1735.9	High	High	High	High	High	High	High	High	High	High	1.093	1.137	0.654	1.118	1.219	1.038	0.752	0.625	0.59	108.4	118.4	123.3	70.9	121.2	132.2	112.5	81.5	67.7	63.9	1	1	1	1	1	1	1
FALSE	High	[K].STVISYECCPGYEK.[V]	2xTMT6plex [N-Term; K14]; 2xCarbamidomethyl [C8; C9]		1.60361e-06	0	1	2	2	Q15582	Q15582 [77-90]	0	2151.05	High	High	High	High	High	High	High	High	High	High	1.313	0.788	2.049	1.271	1.91	0.813	3.389	1.349	2.573	60.8	79.8	47.9	124.5	77.3	116.1	49.4	206	82	156.3	2	2	2	2	2	2	2
FALSE	High	[K].FIQQTYPSGGEEQAQYCR.[A]	1xTMT6plex [N-Term]; 1xCarbamidomethyl [C17]		1.54229e-05	0	1	4	1	Q8WUM4	Q8WUM4 [24-41]	0	2391.12	High	High	High	High	High	High	High	High	High	High	0.951	0.874	0.996	1.022	1.03	1.003	0.831	1.938	0.927	94.6	89.9	82.7	94.2	96.7	97.4	94.9	78.6	183.3	87.7	1	1	1	1	1	1	1
FALSE	High	[K].TGAAPIIDVVR.[S]	1xTMT6plex [N-Term]		1.28682e-05	0	1	4	2	P46776	P46776 [95-105]	0	1340.81	High	High	High	High	High	High	High	High	High	High	1.045	0.909	3.933	1.2	1.195	1.041	2.06	2.49	3.78	53.6	56	48.7	210.8	64.3	64.1	55.8	110.4	133.5	202.6	2	2	2	2	2	2	2
FALSE	High	[R].VILENIASHEPR.[I]	1xTMT6plex [N-Term]		4.92647e-05	0	1	1	2	P02549	P02549 [837-848]	0	1606.91	High	High	High	High	High	High	High	High	High	High	0.696	0.87	0.414	0.817	1.506	0.768	1.177	0.64	0.863	114.3	79.5	99.4	47.3	93.3	172.2	87.7	134.5	73.2	98.7	2	2	2	2	2	2	2
FALSE	High	[K].SSLLDDLLTESEDMAQR.[R]	1xTMT6plex [N-Term]		1.5107e-05	0	1	2	1	O00429	O00429 [693-709]	0	2152.06	High	High	High	High	High	High	High	High	High	High	0.875	0.6	0.728	0.956	0.867	0.859	1.044	0.677	0.698	120.4	105.4	72.2	87.6	115.1	104.4	103.5	125.8	81.5	84.1	1	1	1	1	1	1	1
FALSE	High	[R].AEQVDPNFYSK.[N]	2xTMT6plex [N-Term; K11]		3.65439e-05	0	1	4	1	Q96DB5	Q96DB5 [251-261]	0	1755.93	High	High	High	High	High	High	High	High	High	High	1.202	0.667	0.497	0.703	0.752	0.795	0.58	0.546	0.756	133.4	160.3	89	66.2	93.8	100.3	106.1	77.3	72.8	100.8	1	1	1	1	1	1	1
FALSE	High	[K].GIYAVGDVCGK.[A]	2xTMT6plex [N-Term; K11]; 1xCarbamidomethyl [C9]		5.26705e-05	0	1	1	2	P00390	P00390 [369-379]	0	1596.88	High	High	High	High	High	High	High	High	High	High	0.927	0.784	1.441	0.914	0.862	0.799	1.129	1.14	1.25	97.6	90.5	76.5	140.7	89.2	84.1	78	110.2	111.2	122	2	2	2	2	2	2	2
FALSE	High	[K].SAFSSAETTELSGK.[C]	2xTMT6plex [N-Term; K14]		6.12231e-08	0	1	1	2	Q96LJ7	Q96LJ7 [221-234]	0	1873	High	High	High	High	High	High	High	High	High	High	1.095	0.776	0.458	0.433	0.68	0.613	0.496	0.324	0.278	162.5	178	126.1	74.5	70.3	110.5	99.7	80.6	52.6	45.2	2	2	2	2	2	2	2
FALSE	High	[R].CICPPGYSLQNEK.[C]	2xTMT6plex [N-Term; K13]; 2xCarbamidomethyl [C1; C3]		4.67046e-07	0	1	2	1	P35555	P35555 [1998-2010]	0	2024.03	High	High	High	High	High	High	High	High	High	High	1.294	0.747	1.033	3.037	3.371	1.382	2.02	3.676	1.429	52.7	68.2	39.4	54.4	160	177.5	72.8	106.4	193.6	75.3	1	1	1	1	1	1	1
FALSE	High	[R].QKDYETATLSEIK.[A]	3xTMT6plex [N-Term; K2; K13]		6.57553e-07	0	2	3	8	H9KV75; P12814	H9KV75 [354-366]; P12814 [419-431]	1	2213.26	High	High	High	High	High	High	High	High	High	High	1.218	2.369	0.684	1.794	1.151	1.081	0.998	0.37	0.939	86.2	105	204.1	59	154.6	99.2	93.2	86	31.9	80.9	8	8	8	8	8	8	8
FALSE	High	[K].ALTCEPGYALK.[D]	2xTMT6plex [N-Term; K11]; 1xCarbamidomethyl [C4]		9.23926e-06	0	1	1	4	P98095	P98095 [748-758]	0	1680.94	High	High	High	High	High	High	High	High	High	High	0.825	0.832	1.616	2.342	4.832	1.62	2.333	1.409	1.909	53.4	44.1	44.5	86.3	125.1	258.1	86.5	124.6	75.3	102	4	4	4	4	4	4	4
FALSE	High	[R].DNSTMGYMMAK.[K]	2xTMT6plex [N-Term; K11]		2.2149e-05	0	1	2	2	P08238	P08238 [613-623]	0	1706.83	High	High	High	High	High	High	High	High	High	High	0.872	1.101	0.922	1.217	0.694	1.34	0.613	0.403	0.474	115.8	100.9	127.5	106.7	141	80.4	155.2	71	46.6	54.9	2	2	2	2	2	2	2
FALSE	High	[K].EIDDEANSYFQR.[I]	1xTMT6plex [N-Term]		2.18082e-05	0	1	3	1	A5YKK6	A5YKK6 [843-854]	0	1715.81	High	High	High	High	High	High	High	High	High	High	1.23	0.885	0.748	1.222	2.01	1.063	1.289	0.697	1.034	89.5	110	79.2	66.9	109.3	179.8	95.1	115.3	62.3	92.5	1	1	1	1	1	1	1
FALSE	High	[K].EGETCGAEDNDSCGISLYK.[Q]	2xTMT6plex [N-Term; K19]; 2xCarbamidomethyl [C5; C13]		2.34102e-06	0	1	1	1	P98095	P98095 [498-516]	0	2563.17	High	High	High	High	High	High	High	High	High	High	1.024	0.855	2.371	1.633	2.588	1.464	2.108	1.512	1.914	60.7	62.2	51.9	143.9	99.1	157.1	88.9	128	91.8	116.2	1	1	1	1	1	1	1
FALSE	High	[K].NCAVEFNFGQR.[A]	1xTMT6plex [N-Term]; 1xCarbamidomethyl [C2]		7.16629e-05	0	1	5	1	Q9BUJ2	Q9BUJ2 [376-386]	0	1570.76	High	High	High	High	High	High	High	High	High	High	1.106	0.788	1.746	1.153	1.19	1.342	1.674	1.685	1.407	76.4	84.5	60.2	133.4	88.1	90.9	102.5	127.8	128.7	107.5	1	1	1	1	1	1	1
FALSE	High	[R].GEALSALDSK.[A]	2xTMT6plex [N-Term; K10]		5.46e-05	0	1	1	7	O75396	O75396 [160-169]	0	1448.84	High	High	High	High	High	High	High	High	High	High	0.96	0.837	0.694	0.835	0.932	0.824	1.107	0.635	1.071	112.4	108	94.1	78	93.8	104.8	92.6	124.5	71.4	120.4	7	7	7	7	7	7	7
FALSE	High	[R].LACESASSTEVSGALK.[S]	2xTMT6plex [N-Term; K16]; 1xCarbamidomethyl [C3]		6.39658e-06	0	1	1	2	P11215	P11215 [845-860]	0	2068.1	High	High	High	High	High	High	High	High	High	High	0.998	0.85	1.578	1.543	1.12	0.925	1.785	0.672	3.315	72.5	72.4	61.7	114.5	111.9	81.2	67.1	129.5	48.7	240.5	2	2	2	2	2	2	2
FALSE	High	[R].GYHYATCLEGALK.[I]	2xTMT6plex [N-Term; K13]; 1xCarbamidomethyl [C7]		9.06655e-05	0	1	1	1	Q06210	Q06210 [564-576]	0	1941.03	High	High	High	High	High	High	High	High	High	High	1.137	0.68	0.653	0.887	0.888	1.179	0.765	1.414	0.909	105.1	119.5	71.5	68.6	93.3	93.4	123.9	80.5	148.7	95.6	1	1	1	1	1	1	1
FALSE	High	[K].VLETAEEIQER.[R]	1xTMT6plex [N-Term]		5.92768e-05	0	1	2	2	P02549	P02549 [17-27]	0	1545.83	High	High	High	High	High	High	High	High	High	High	0.469	0.414	0.362	0.64	1.257	0.424	1.07	0.524	0.563	148.7	69.7	61.6	53.9	95.3	186.9	63.1	159.2	77.9	83.7	2	2	2	2	2	2	2
FALSE	High	[R].VYCDMNTENGGWTVIQNR.[Q]	1xTMT6plex [N-Term]; 1xCarbamidomethyl [C3]		3.55656e-09	0	1	2	4	P02675	P02675 [268-285]	0	2386.11	High	High	High	High	High	High	High	High	High	High	0.841	0.51	1.479	0.811	0.994	0.524	1.724	1.152	2.723	85	71.5	43.4	125.8	69	84.6	44.6	146.6	98	231.6	4	4	4	4	4	4	4
FALSE	High	[R].NQSFCPTVNLDK.[L]	2xTMT6plex [N-Term; K12]; 1xCarbamidomethyl [C5]		0.000112286	0	1	3	4	P46776	P46776 [66-77]	0	1880.99	High	High	High	High	High	High	High	High	High	High	0.813	0.61	2.772	0.97	1.037	0.785	1.525	2.139	2.855	68.9	56.1	42.1	191.1	66.9	71.5	54.1	105.2	147.4	196.8	4	4	4	4	4	4	4
FALSE	High	[R].STGTISVISSGLDR.[E]	1xTMT6plex [N-Term]		4.08161e-07	0	1	1	2	P22223	P22223 [275-288]	0	1621.9	High	High	High	High	High	High	High	High	High	High	1.01	0.769	1.17	1.778	1.359	0.964	0.958	0.747	0.728	95.4	96.4	73.3	111.6	169.6	129.6	92	91.4	71.3	69.4	2	2	2	2	2	2	2
FALSE	High	[K].VSQGQLVVMQPEK.[F]	2xTMT6plex [N-Term; K13]		2.0391e-05	0	1	1	1	P13667	P13667 [350-362]	0	1901.09	High	High	High	High	High	High	High	High	High	High	0.38	0.315	1.101	0.614	1.437	0.364	1.374	0.834	1.556	111.4	42.3	35.1	122.7	68.4	160.1	40.5	153.1	93	173.3	1	1	1	1	1	1	1
FALSE	High	[K].GESDPAYQQYQDAANNLR.[E]	1xTMT6plex [N-Term]		1.68891e-06	0	1	1	3	P13667	P13667 [314-331]	0	2269.07	High	High	High	High	High	High	High	High	High	High	1.006	0.832	1.084	1.023	1.122	0.972	1.058	1.049	1.174	96.9	97.5	80.7	105.1	99.1	108.7	94.2	102.5	101.6	113.7	3	3	3	3	3	3	3
FALSE	High	[R].AQNLNPMVDVK.[V]	2xTMT6plex [N-Term; K11]		2.17718e-06	0	1	7	3	Q9UBE0	Q9UBE0 [99-109]	0	1686.96	High	High	High	High	High	High	High	High	High	High	0.852	0.506	0.859	0.886	0.899	0.87	0.881	0.591	0.841	122.2	104.1	61.8	104.9	108.3	109.9	106.3	107.6	72.2	102.8	3	3	3	3	3	3	3
FALSE	High	[R].ELQQAVLHMEQR.[K]	1xTMT6plex [N-Term]		1.02472e-05	0	1	1	3	Q02818	Q02818 [388-399]	0	1710.92	High	High	High	High	High	High	High	High	High	High	1.07	0.785	2.041	1.075	1.22	0.776	1.169	0.794	0.614	94.8	101.5	74.5	193.6	101.9	115.7	73.6	110.8	75.3	58.2	3	3	3	3	3	3	3
FALSE	High	[R].TQFTCECSIGFR.[G]	1xTMT6plex [N-Term]; 2xCarbamidomethyl [C5; C7]		1.16028e-05	0	1	1	3	P14543	P14543 [691-702]	0	1734.81	High	High	High	High	High	High	High	High	High	High	1.156	1.16	0.591	1.321	1.112	0.939	1.083	0.522	0.686	104.5	120.8	121.2	61.7	138.1	116.2	98.1	113.1	54.5	71.7	3	3	3	3	3	3	3
FALSE	High	[R].DAEMPATEK.[D]	2xTMT6plex [N-Term; K9]		9.30081e-05	0	1	3	5	P21333	P21333 [25-33]	0	1449.77	High	High	High	High	High	High	High	High	High	High	1.234	1.891	1.759	1.955	0.956	0.79	2.821	0.915	1.109	69.3	85.5	131	121.9	135.5	66.3	54.8	195.5	63.4	76.8	5	5	5	5	5	5	5
FALSE	High	[K].QEAGGLGISIK.[G]	2xTMT6plex [N-Term; K11]		6.53049e-06	0	1	2	1	Q13425	Q13425 [121-131]	0	1530.93	High	High	High	High	High	High	High	High	High	High	1.141	1.071	1.139	1.88	1.39	1.129	0.994	1.036	0.959	85.2	97.2	91.2	97	160.2	118.4	96.2	84.7	88.3	81.7	1	1	1	1	1	1	1
FALSE	High	[R].THNDIIHNENMR.[Q]	1xTMT6plex [N-Term]		4.87605e-05	0	1	2	1	E7EQR4	E7EQR4 [548-559]	0	1722.85	High	High	High	High	High	High	High	High	High	High	1.153	1.564	2.725	1.61	1.283	1.229	1.31	2.236	1.677	63.3	73	99	172.6	102	81.3	77.8	83	141.6	106.3	1	1	1	1	1	1	1
FALSE	High	[R].CGDLLAASQVVNR.[A]	1xTMT6plex [N-Term]; 1xCarbamidomethyl [C1]		4.22626e-06	0	1	3	1	Q8N1F7	Q8N1F7 [328-340]	0	1631.87	High	High	High	High	High	High	High	High	High	High	0.983	1.189	0.751	1.068	1.393	0.897	0.734	0.833	0.641	105.4	103.6	125.3	79.2	112.5	146.8	94.6	77.4	87.8	67.6	1	1	1	1	1	1	1
FALSE	High	[K].QLICDPSYVK.[D]	2xTMT6plex [N-Term; K10]; 1xCarbamidomethyl [C4]		3.22895e-05	0	1	2	9	P50395	P50395 [279-288]	0	1680.94	High	High	High	High	High	High	High	High	High	High	0.969	1.059	1.007	1.079	1.058	1.155	0.982	0.656	1.053	99.8	96.8	105.7	100.6	107.7	105.6	115.3	98	65.4	105.1	9	9	9	9	9	9	9
FALSE	High	[K].TQTVLSELK.[L]	2xTMT6plex [N-Term; K9]		9.25349e-05	0	1	5	3	Q14BN4	Q14BN4 [757-765]	0	1476.9	High	High	High	High	High	High	High	High	High	High	1.133	1.466	0.514	1.634	0.84	1.129	0.548	0.411	0.372	110.5	125.2	162	56.8	180.6	92.8	124.8	60.6	45.5	41.1	3	3	3	3	3	3	3
FALSE	High	[K].AGNFYVPAEPK.[L]	2xTMT6plex [N-Term; K11]		8.0615e-05	0	1	4	3	P18124	P18124 [78-88]	0	1650.93	High	High	High	High	High	High	High	High	High	High	0.983	1.433	4.616	2.14	1.615	1.252	2.647	2.39	2.943	47.6	46.8	68.2	219.6	101.8	76.8	59.6	125.9	113.7	140	3	3	3	3	3	3	3
FALSE	High	[K].GEFGGFGSVTGK.[I]	2xTMT6plex [N-Term; K12]		3.83003e-06	0	1	2	1	Q16576	Q16576 [102-113]	0	1600.87	High	High	High	High	High	High	High	High	High	High	0.983	0.856	0.738	0.867	0.846	0.921	0.792	0.762	0.789	116.9	114.9	100.1	86.2	101.3	98.9	107.7	92.6	89.1	92.2	1	1	1	1	1	1	1
FALSE	High	[K].QPVYVVDVSK.[G]	2xTMT6plex [N-Term; K10]		4.72783e-05	0	1	1	3	Q16795	Q16795 [238-247]	0	1591.95	High	High	High	High	High	High	High	High	High	High	1.257	0.754	1.283	1.149	0.969	1.094	1.313	0.837	1.023	93.6	117.7	70.6	120.2	107.6	90.7	102.4	123	78.4	95.8	3	3	3	3	3	3	3
FALSE	High	[R].AVAGDASESALLK.[C]	2xTMT6plex [N-Term; K13]		1.79951e-07	0	1	1	3	P05023	P05023 [446-458]	0	1689.98	High	High	High	High	High	High	High	High	High	High	1.197	0.847	3.327	1.112	1.33	0.706	1.387	0.507	0.453	84.3	100.8	71.4	280.4	93.7	112	59.5	116.9	42.8	38.1	3	3	3	3	3	3	3
FALSE	High	[R].TALINSTGEEVAMR.[K]	1xTMT6plex [N-Term]		9.06765e-07	0	1	3	4	P02545	P02545 [528-541]	0	1720.91	High	High	High	High	High	High	High	High	High	High	1.242	0.831	2.083	1.032	1.027	0.971	1.191	1.182	0.792	88.1	109.4	73.2	183.5	91	90.5	85.6	104.9	104.1	69.8	4	4	4	4	4	4	4
FALSE	High	[R].SAYGGPVGAGIR.[E]	1xTMT6plex [N-Term]		3.27931e-05	0	1	1	2	P08729	P08729 [53-64]	0	1333.74	High	High	High	High	High	High	High	High	High	High	1.086	0.768	1.402	1.104	0.924	1.458	1.187	8.296	0.988	54.9	59.6	42.1	77	60.6	50.8	80	65.2	455.5	54.3	2	2	2	2	2	2	2
FALSE	High	[K].LVSIGAEEIVDGNAK.[M]	2xTMT6plex [N-Term; K15]		1.47179e-08	0	1	1	14	O43707	O43707 [126-140]	0	1973.13	High	High	High	High	High	High	High	High	High	High	1.15	1.371	0.509	0.971	0.825	1.311	0.603	0.653	0.454	113	129.9	155	57.5	109.7	93.3	148.2	68.2	73.8	51.3	14	14	14	14	14	14	14
FALSE	High	[K].QLSLPETGELDSATLK.[A]	2xTMT6plex [N-Term; K16]		8.92774e-07	0	1	1	2	P14780	P14780 [77-92]	0	2160.22	High	High	High	High	High	High	High	High	High	High	0.72	0.744	3.35	1.279	1.619	0.735	4.846	0.784	7.359	44.6	32.1	33.2	149.3	57	72.2	32.7	216	35	328	2	2	2	2	2	2	2
FALSE	High	[R].LFVSGACDASAK.[L]	2xTMT6plex [N-Term; K12]; 1xCarbamidomethyl [C7]		2.73479e-06	0	1	2	2	P62873	P62873 [198-209]	0	1683.91	High	High	High	High	High	High	High	High	High	High	0.949	0.743	0.755	1.137	1.073	1.009	1.271	0.668	1.095	103.1	97.8	76.6	77.9	117.2	110.6	104	131	68.9	112.9	2	2	2	2	2	2	2
FALSE	High	[K].AGQLSQGAAEEDHGCR.[K]	1xTMT6plex [N-Term]; 1xCarbamidomethyl [C15]		3.70714e-09	0	1	1	1	Q9UBG0	Q9UBG0 [507-522]	0	1914.89	High	High	High	High	High	High	High	High	High	High	1.171	2.802	0.729	2.324	1.764	1.596	1.493	1.362	1.398	63.9	74.9	179.2	46.6	148.6	112.8	102	95.4	87.1	89.4	1	1	1	1	1	1	1
FALSE	High	[K].SEEEQSSSSVK.[K]	2xTMT6plex [N-Term; K11]		9.9854e-06	0	1	8	1	P07910	P07910 [233-243]	0	1654.85	High	High	High	High	High	High	High	High	High	High	0.812	0.729	1.62	0.98	0.993	0.791	2.394	1.481	3.802	68.5	55.6	49.9	110.9	67.1	68	54.2	163.9	101.4	260.4	1	1	1	1	1	1	1
FALSE	High	[R].TIVEEVQDGK.[V]	2xTMT6plex [N-Term; K10]		4.39913e-05	0	1	2	7	Q04695	Q04695 [410-419]	0	1575.9	High	High	High	High	High	High	High	High	High	High	0.889	0.852	13.232	4.426	2.364	1.233	5.54	0.43	0.72	32.6	29	27.8	431.2	144.2	77	40.2	180.6	14	23.5	7	7	7	7	7	7	7
FALSE	High	[R].AVGAQASVGSR.[S]	1xTMT6plex [N-Term]		7.54279e-05	0	1	9	1	Q9NWV8	Q9NWV8 [38-48]	0	1231.7	High	High	High	High	High	High	High	High	High	High	1.005	1.177	0.727	0.953	1.01	1.263	0.971	0.652	0.763	105	105.6	123.7	76.4	100.1	106.1	132.7	101.9	68.5	80.1	1	1	1	1	1	1	1
FALSE	High	[K].ITLQDVVSHSK.[K]	2xTMT6plex [N-Term; K11]		5.25362e-06	0	1	3	1	P46940	P46940 [925-935]	0	1685	High	High	High	High	High	High	High	High	High	High	0.953	0.839	2.21	0.928	1.237	0.847	1.783	1.33	2.355	74.2	70.7	62.2	163.9	68.8	91.7	62.8	132.3	98.7	174.7	1	1	1	1	1	1	1
FALSE	High	[R].TGQCECQPGITGQHCER.[C]	1xTMT6plex [N-Term]; 3xCarbamidomethyl [C4; C6; C15]		1.56449e-07	0	1	1	3	P11047	P11047 [951-967]	0	2246.99	High	High	High	High	High	High	High	High	High	High	1.008	2.204	0.673	1.607	1.047	2.123	1.484	0.589	0.866	79.4	80	174.9	53.4	127.5	83.1	168.5	117.8	46.7	68.7	3	3	3	3	3	3	3
FALSE	High	[R].QLEMSAEAER.[L]	1xTMT6plex [N-Term]		3.56139e-05	0	1	1	4	Q15149	Q15149 [2512-2521]	0	1392.7	High	High	High	High	High	High	High	High	High	High	1.267	1.32	1.412	1.403	1.298	1.185	1.514	0.877	1.031	81.3	103	107.2	114.7	114	105.5	96.3	123	71.3	83.8	4	4	4	4	4	4	4
FALSE	High	[K].FEDLEVSTFER.[L]	1xTMT6plex [N-Term]		1.0736e-05	0	1	2	1	Q06136	Q06136 [130-140]	0	1600.81	High	High	High	High	High	High	High	High	High	High	1.026	0.91	0.676	0.952	1	0.895	0.796	0.705	0.643	116.2	119.2	105.8	78.6	110.7	116.3	104.1	92.5	81.9	74.8	1	1	1	1	1	1	1
FALSE	High	[K].AAAHHYGAQCDKPNK.[E]	3xTMT6plex [N-Term; K12; K15]; 1xCarbamidomethyl [C10]		9.34837e-05	0	1	1	4	P51970	P51970 [27-41]	0	2355.26	High	High	High	High	High	High	High	High	High	High	0.988	0.597	1.061	1.137	0.87	1.077	1.181	0.875	1.187	100.3	99	59.8	106.4	114.1	87.2	108	118.5	87.8	119	4	4	4	4	4	4	4
FALSE	High	[K].GQDSLSTDTGQSR.[Q]	1xTMT6plex [N-Term]		1.3002e-05	0	1	1	1	Q5W0V3	Q5W0V3 [196-208]	0	1580.77	High	High	High	High	High	High	High	High	High	High	0.844	0.808	0.827	1.144	1.046	0.942	1.058	0.59	1.134	106.5	89.8	86	88.1	121.8	111.4	100.3	112.6	62.8	120.7	1	1	1	1	1	1	1
FALSE	High	[K].HGDPGDAAQQEAK.[H]	2xTMT6plex [N-Term; K13]		0.000108914	0	1	4	3	O14737	O14737 [21-33]	0	1781.92	High	High	High	High	High	High	High	High	High	High	0.772	0.859	1.342	1.234	1.073	1.264	1.539	0.96	1.371	87.6	67.6	75.3	117.6	108.1	94	110.7	134.9	84.1	120.1	3	3	3	3	3	3	3
FALSE	High	[R].GGNIGDGGGAADR.[V]	1xTMT6plex [N-Term]		5.68723e-07	0	1	1	2	P55072	P55072 [587-599]	0	1345.67	High	High	High	High	High	High	High	High	High	High	0.931	0.747	3.443	1.276	1.212	0.86	2.251	1.82	3.028	60.4	56.2	45.1	207.8	77	73.1	51.9	135.9	109.8	182.8	2	2	2	2	2	2	2
FALSE	High	[R].SDATADDLIDVVEGNR.[V]	1xTMT6plex [N-Term]		4.4676e-05	0	1	1	1	Q9Y295	Q9Y295 [223-238]	0	1918.96	High	High	High	High	High	High	High	High	High	High	0.773	0.949	1.132	1.107	1.472	0.909	1.157	0.777	1.204	95.4	73.8	90.5	108	105.7	140.4	86.8	110.4	74.1	114.9	1	1	1	1	1	1	1
FALSE	High	[R].EELGQGLQGVEQK.[V]	2xTMT6plex [N-Term; K13]		2.05654e-06	0	1	1	2	Q07065	Q07065 [149-161]	0	1873.04	High	High	High	High	High	High	High	High	High	High	1.079	0.676	0.991	0.85	1.06	0.767	1.256	1.963	1.402	90.5	97.7	61.2	89.7	76.9	96	69.4	113.8	177.8	126.9	2	2	2	2	2	2	2
FALSE	High	[R].KAEGAQNQAK.[K-]	3xTMT6plex [N-Term; K1; K10]		1.95267e-06	0	1	3	1	Q9P2E9	Q9P2E9 [291-300]	1	1732.03	High	High	High	High	High	High	High	High	High	High	0.784	1.26	0.892	1.109	0.626	0.765	0.974	1.502	2.426	88.2	69.2	111.1	78.7	97.8	55.2	67.5	85.9	132.5	213.9	1	1	1	1	1	1	1
FALSE	High	[K].AVQAQGGESQQEAQR.[L]	1xTMT6plex [N-Term]		3.27349e-09	0	1	4	2	Q14980	Q14980 [1574-1588]	0	1815.91	High	High	High	High	High	High	High	High	High	High	0.858	0.537	0.682	0.727	1.172	0.67	0.803	0.81	0.712	125.5	107.6	67.3	85.6	91.2	147.1	84.1	100.8	101.6	89.3	2	2	2	2	2	2	2
FALSE	High	[R].GGHCVALCTR.[G]	1xTMT6plex [N-Term]; 2xCarbamidomethyl [C4; C8]		8.35519e-05	0	1	1	6	P13727	P13727 [194-203]	0	1359.68	High	High	High	High	High	High	High	High	High	High	0.626	0.558	2.269	0.873	0.701	0.482	0.648	0.514	1.754	106.1	66.5	59.2	240.7	92.7	74.4	51.2	68.7	54.5	186.1	6	6	6	6	6	6	6
FALSE	High	[K].QHPVPPPAQNQNQVR.[S]	1xTMT6plex [N-Term]		4.17832e-05	0	1	2	2	Q15942	Q15942 [329-343]	0	1939.05	High	High	High	High	High	High	High	High	High	High	1.076	1.371	1.476	1.715	1.559	1.368	1.265	0.952	1.871	73.2	78.8	100.4	108.1	125.6	114.2	100.2	92.6	69.8	137	2	2	2	2	2	2	2
FALSE	High	[R].SSGISSQNSSTSDGDR.[S]	1xTMT6plex [N-Term]		5.92768e-05	0	1	1	1	Q9NXV6	Q9NXV6 [193-208]	0	1813.84	High	High	High	High	High	High	High	High	High	High	1.053	0.871	1.125	1.055	1.012	1.125	1.201	0.88	0.935	97.5	102.7	85	109.7	102.9	98.7	109.6	117.1	85.8	91.2	1	1	1	1	1	1	1
FALSE	High	[R].REEPGNITQR.[Q]	1xTMT6plex [N-Term]		9.25349e-05	0	1	1	2	P02549	P02549 [1047-1056]	1	1428.78	High	High	High	High	High	High	High	High	High	High	0.816	0.901	0.608	0.78	1.207	0.739	1.006	0.769	0.729	116.9	95.4	105.3	71.1	91.2	141	86.4	117.6	89.9	85.2	2	2	2	2	2	2	2
FALSE	High	[R].HHVLHDQNVDKR.[T]	2xTMT6plex [N-Term; K11]		6.1131e-05	0	1	5	2	Q02218	Q02218 [687-698]	1	1956.09	High	High	High	High	High	High	High	High	High	High	0.909	0.79	0.712	0.995	0.737	0.802	0.691	0.515	0.688	127.6	115.9	100.8	90.8	126.9	94.1	102.2	88.2	65.7	87.8	2	2	2	2	2	2	2
FALSE	High	[RK].KAEGTPNQGK.[K]	3xTMT6plex [N-Term; K1; K10]		6.56833e-05	0	1	4	3	Q9P2E9	Q9P2E9 [221-230]; [241-250]; [251-260]	1	1717.02	High	High	High	High	High	High	High	High	High	High	0.885	0.933	0.953	0.87	0.564	0.935	0.943	1.161	2.039	97.3	86	90.7	92.7	84.6	54.9	90.9	91.7	112.9	198.3	3	3	3	3	3	3	3
FALSE	High	[R].HQEAEMAQNAVR.[L]	1xTMT6plex [N-Term]		1.05931e-06	0	1	2	4	P35222	P35222 [475-486]	0	1612.81	High	High	High	High	High	High	High	High	High	High	1.096	1.155	0.855	0.999	1.08	1.125	1	0.902	1.006	97.9	107.3	113	83.7	97.7	105.7	110.1	97.8	88.3	98.5	4	4	4	4	4	4	4
FALSE	High	[K].EGEEQLQTQHQK.[T]	2xTMT6plex [N-Term; K12]		4.45101e-06	0	1	4	1	P30876	P30876 [135-146]	0	1913.01	High	High	High	High	High	High	High	High	High	High	1.008	0.721	1.058	1.259	1.032	0.995	1.265	1.169	1.404	91.6	92.4	66.1	97	115.4	94.6	91.2	115.9	107.2	128.7	1	1	1	1	1	1	1
FALSE	High	[K].VNQQPNTSDKK.[S]	3xTMT6plex [N-Term; K10; K11]		8.22805e-05	0	1	2	1	P54578	P54578 [382-392]	1	1946.13	High	High	High	High	High	High	High	High	High	High	0.922	1.001	1.307	1.225	1.171	1.155	1.152	0.778	1.22	91.5	84.3	91.5	119.6	112	107.1	105.7	105.4	71.2	111.6	1	1	1	1	1	1	1
FALSE	High	[R].LTGGAAGHQDR.[S]	1xTMT6plex [N-Term]		1.14833e-05	0	1	1	10	O95274	O95274 [296-306]	0	1311.7	High	High	High	High	High	High	High	High	High	High	1.297	1.252	0.495	0.884	0.758	1.181	0.472	0.356	0.141	127.6	165.5	159.8	63.1	112.8	96.8	150.8	60.2	45.4	18	10	10	10	10	10	10	10
FALSE	High	[R].ETYGEMADCCAK.[Q]	2xTMT6plex [N-Term; K12]; 2xCarbamidomethyl [C9; C10]		2.66484e-06	0	1	4	16	P02768	P02768 [106-117]	0	1892.86	High	High	High	High	High	High	High	High	High	High	1.419	0.511	0.571	0.59	0.866	0.882	0.471	2.941	0.665	100.8	143.1	51.5	57.6	59.5	87.3	88.9	47.5	296.6	67.1	16	16	16	16	16	16	16
FALSE	High	[K].TYTCNVDHKPSNTK.[V]	3xTMT6plex [N-Term; K9; K14]; 1xCarbamidomethyl [C4]		7.29376e-07	0	1	1	5	P01861	P01861 [80-93]	0	2352.26	High	High	High	High	High	High	High	High	High	High	1.161	2.894	7.699	1.773	3.448	3.108	7.146	15.766	9.983	18.5	21.5	53.6	142.6	32.8	63.9	57.6	132.4	292.1	184.9	5	5	5	5	5	5	5
FALSE	High	[R].EAEQSNVALQR.[E]	1xTMT6plex [N-Term]		2.95585e-06	0	1	3	2	Q9NNX1	Q9NNX1 [207-217]	0	1473.79	High	High	High	High	High	High	High	High	High	High	1.419	1.446	1.266	1.085	1.268	1.782	1.115	0.782	0.569	85.2	120.9	123.2	107.9	92.5	108.1	151.9	95	66.6	48.5	2	2	2	2	2	2	2
FALSE	High	[K].DLAEVGEGGGHSQAR.[E]	1xTMT6plex [N-Term]		3.47574e-07	0	1	1	1	Q9C0C2	Q9C0C2 [1237-1251]	0	1711.86	High	High	High	High	High	High	High	High	High	High	1.134	0.809	0.936	1.261	1.896	0.898	1.399	1.316	1.044	85.5	97	69.2	80.1	107.8	162.1	76.8	119.6	112.6	89.3	1	1	1	1	1	1	1
FALSE	High	[R].GPAGPSGPAGK.[D]	2xTMT6plex [N-Term; K11]		1.76428e-05	0	1	2	8	P08123	P08123 [1054-1064]	0	1353.79	High	High	High	High	High	High	High	High	High	High	1.228	1.512	2.028	1.66	2.488	2.05	1.782	4.052	5.323	43.2	53.1	65.4	87.7	71.8	107.6	88.7	77.1	175.2	230.2	8	8	8	8	8	8	8
FALSE	High	[R].ESSNVVVTER.[V]	1xTMT6plex [N-Term]		8.92879e-05	0	1	1	1	Q02413	Q02413 [916-925]	0	1348.73	High	High	High	High	High	High	High	High	High	High	0.958	3.008	3.981	1.234	2.061	3.154	1.652	1.494	0.784	51.7	49.6	155.6	206	63.9	106.6	163.2	85.5	77.3	40.6	1	1	1	1	1	1	1
FALSE	High	[R].AAPEASGTPSSDAVSR.[L]	1xTMT6plex [N-Term]		1.61391e-07	0	1	1	2	P31146	P31146 [417-432]	0	1731.87	High	High	High	High	High	High	High	High	High	High	0.75	0.686	10.176	1.48	1.722	0.954	5.356	3.332	19.943	22	16.5	15.1	224.2	32.6	37.9	21	118	73.4	439.3	2	2	2	2	2	2	2
FALSE	High	[K].GYDCSDMSCPNDCHQHGR.[C]	1xTMT6plex [N-Term]; 3xCarbamidomethyl [C4; C9; C13]		2.07796e-06	0	1	4	2	J3QSU6	J3QSU6 [462-479]	0	2424.94	High	High	High	High	High	High	High	High	High	High	0.814	1.159	2.042	1.1	1.444	0.834	1.249	1.092	1.466	82	66.7	95	167.4	90.2	118.3	68.3	102.4	89.5	120.2	2	2	2	2	2	2	2
FALSE	High	[K].GYDCSDMSCPNDCHQHGR.[C]	1xTMT6plex [N-Term]; 1xOxidation [M7]; 3xCarbamidomethyl [C4; C9; C13]		1.00372e-05	0	1	4	1	J3QSU6	J3QSU6 [462-479]	0	2440.93	High	High	High	High	High	High	High	High	High	High	1.026	0.918	3.047	1.338	2.521	1.143	1.731	0.956	1.314	66.7	68.4	61.3	203.2	89.2	168.2	76.2	115.4	63.7	87.6	1	1	1	1	1	1	1
FALSE	High	[R].TVYHAEEVQCDGR.[S]	1xTMT6plex [N-Term]; 1xCarbamidomethyl [C10]		1.10175e-05	0	1	3	1	F8VW96	F8VW96 [16-28]	0	1792.85	High	High	High	High	High	High	High	High	High	High	0.858	1.024	1.487	1.206	1.127	1.064	1.198	1.688	1.943	79.4	68.1	81.3	118	95.8	89.5	84.5	95.1	134	154.3	1	1	1	1	1	1	1
FALSE	High	[K].AVAAEAQDTATR.[V]	1xTMT6plex [N-Term]		3.01775e-06	0	1	1	2	O15230	O15230 [2634-2645]	0	1432.76	High	High	High	High	High	High	High	High	High	High	1.088	1.014	0.5	1.336	0.837	1.046	0.692	0.456	0.395	119.6	130.1	121.2	59.8	159.7	100.1	125.1	82.7	54.5	47.3	2	2	2	2	2	2	2
FALSE	High	[R].QGSKDPAEGDGAQPEETPR.[D]	2xTMT6plex [N-Term; K4]		3.85539e-07	0	1	2	1	E9PKU7	E9PKU7 [96-114]	1	2427.22	High	High	High	High	High	High	High	High	High	High	1.131	0.759	0.783	1.403	1.147	0.898	1.174	0.947	1.522	92.9	105.1	70.5	72.7	130.4	106.6	83.4	109.1	88	141.4	1	1	1	1	1	1	1
FALSE	High	[K].AMQNNAKPEQK.[E]	3xTMT6plex [N-Term; K7; K11]		4.3317e-05	0	1	2	1	Q16186	Q16186 [380-390]	0	1946.11	High	High	High	High	High	High	High	High	High	High	1.001	1.256	1.653	1.407	1.047	1.635	1.327	0.809	1.145	81.4	81.5	102.3	134.6	114.6	85.3	133.2	108.1	65.9	93.2	1	1	1	1	1	1	1
FALSE	High	[R].RMDAPASAAAVR.[A]	1xTMT6plex [N-Term]		4.90119e-05	0	1	2	1	O43488	O43488 [50-61]	1	1444.79	High	High	High	High	High	High	High	High	High	High	0.978	1.08	1.354	1.208	1.126	1.148	1.011	0.911	1.323	89.8	87.8	97	121.6	108.4	101.1	103.1	90.8	81.7	118.7	1	1	1	1	1	1	1
FALSE	High	[K].GPNCSEPECPGNCHLR.[G]	1xTMT6plex [N-Term]; 3xCarbamidomethyl [C4; C9; C13]		3.78867e-05	0	1	4	1	J3QSU6	J3QSU6 [182-197]	0	2112.92	High	High	High	High	High	High	High	High	High	High	1.016	0.773	1.446	1.072	1.357	1.054	1.299	3.243	1.629	72	73.1	55.7	104.1	77.2	97.7	75.9	93.6	233.5	117.3	1	1	1	1	1	1	1
FALSE	High	[R].QNEAAVGNCAEHMR.[R]	1xTMT6plex [N-Term]; 1xCarbamidomethyl [C9]		1.27661e-06	0	1	1	1	Q9BSY4	Q9BSY4 [71-84]	0	1815.84	High	High	High	High	High	High	High	High	High	High	1.138	1.086	0.893	1.036	1.274	1.048	1.022	1.16	1.156	92.5	105.2	100.4	82.6	95.8	117.8	97	94.6	107.3	106.9	1	1	1	1	1	1	1
FALSE	High	[K].LKNPQTQTEER.[F]	2xTMT6plex [N-Term; K2]		6.84332e-05	0	1	3	1	A0A0A0MTC1	A0A0A0MTC1 [5190-5200]	1	1802.02	High	High	High	High	High	High	High	High	High	High	0.85	0.711	2.121	0.84	1.096	0.868	1.189	1.128	1.432	89	75.7	63.2	188.8	74.8	97.6	77.3	105.8	100.4	127.5	1	1	1	1	1	1	1
FALSE	High	[R].GENVTVENQPR.[L]	1xTMT6plex [N-Term]		2.95776e-05	0	1	1	1	Q96A65	Q96A65 [326-336]	0	1471.77	High	High	High	High	High	High	High	High	High	High	0.971	0.803	0.858	0.967	1.142	0.962	1.117	0.751	0.842	106.2	103.1	85.3	91.1	102.8	121.4	102.2	118.7	79.7	89.5	1	1	1	1	1	1	1
FALSE	High	[K].MKDTDSEEEIR.[E]	2xTMT6plex [N-Term; K2]		1.26699e-05	0	1	7	6	E7EMB3	E7EMB3 [124-134]	1	1810.93	High	High	High	High	High	High	High	High	High	High	1.157	1.184	0.743	1.117	0.9	1.131	0.954	0.582	0.868	103.8	120.1	122.8	77.1	116	93.5	117.3	99	60.4	90.1	6	6	6	6	6	6	6
FALSE	High	[R].DDFSSGTSSR.[S]	1xTMT6plex [N-Term]		9.49248e-05	0	1	2	2	P43304	P43304 [101-110]	0	1287.6	High	High	High	High	High	High	High	High	High	High	1.074	0.619	3.083	0.775	1.072	0.677	0.766	0.666	0.862	94.4	101.4	58.5	291	73.2	101.2	63.9	72.3	62.9	81.4	2	2	2	2	2	2	2
FALSE	High	[R].STAVTTSSAK.[I]	2xTMT6plex [N-Term; K10]		7.02093e-05	0	1	4	2	Q9UKM9	Q9UKM9 [170-179]	0	1410.82	High	High	High	High	High	High	High	High	High	High	0.935	0.738	1.753	1.079	0.981	0.848	1.329	2.273	1.595	79.8	74.6	58.9	139.9	86.1	78.3	67.7	106	181.4	127.3	2	2	2	2	2	2	2
FALSE	High	[K].CCESASEDCMAK.[E]	2xTMT6plex [N-Term; K12]; 3xCarbamidomethyl [C1; C2; C9]		3.59914e-06	0	2	3	2	D6RF35; P02774	D6RF35 [265-276]; P02774 [265-276]	0	1905.82	High	High	High	High	High	High	High	High	High	High	1.003	0.488	0.94	0.88	1.414	0.735	0.819	2.445	0.958	93.6	93.9	45.7	88	82.4	132.4	68.8	76.6	228.9	89.7	2	2	2	2	2	2	2
FALSE	High	[K].KAEGAQNQGQK.[G]	3xTMT6plex [N-Term; K1; K11]		2.30838e-05	0	1	2	3	Q9P2E9	Q9P2E9 [501-511]	1	1846.07	High	High	High	High	High	High	High	High	High	High	0.668	0.69	0.755	1.209	0.663	0.629	1.115	0.891	1.742	106.8	71.3	73.7	80.7	129.1	70.8	67.2	119.1	95.2	186	3	3	3	3	3	3	3
FALSE	High	[R].EGSGSSGTGEQK.[E]	2xTMT6plex [N-Term; K12]		6.17617e-05	0	1	1	5	P38646	P38646 [660-671]	0	1581.81	High	High	High	High	High	High	High	High	High	High	0.885	0.859	0.796	0.926	0.747	0.851	0.822	0.463	0.575	126.2	111.7	108.5	100.5	116.8	94.3	107.4	103.7	58.4	72.6	5	5	5	5	5	5	5
FALSE	High	[K].NEPQNATGAPGR.[N]	1xTMT6plex [N-Term]		1.3002e-05	0	1	1	5	P51148	P51148 [185-196]	0	1440.74	High	High	High	High	High	High	High	High	High	High	0.947	0.908	0.947	1.033	0.985	0.906	1.094	0.634	1.145	104.2	98.7	94.6	98.6	107.7	102.6	94.3	114	66.1	119.3	5	5	5	5	5	5	5
FALSE	High	[K].KTESASVQGR.[N]	2xTMT6plex [N-Term; K1]		9.78727e-05	0	1	4	1	Q9P2E9	Q9P2E9 [599-608]	1	1520.88	High	High	High	High	High	High	High	High	High	High	0.721	0.778	1.233	0.823	0.677	0.591	1.422	1.348	3.187	84.9	61.2	66.1	104.7	69.8	57.4	50.2	120.7	114.4	270.6	1	1	1	1	1	1	1
FALSE	High	[K].LNDYLQIETIQALEELAAK.[E]	2xTMT6plex [N-Term; K19]		6.57553e-07	0	1	8	1	A0A1B0GVH5	A0A1B0GVH5 [142-160]	0	2633.48	High	High	High	High	High	High	High	High	High	High	0.597	0.488	0.556	0.64	0.676	0.492	0.623	0.635	0.588	158.8	94.8	77.5	88.3	101.7	107.4	78.2	99	100.8	93.4	1	1	1	1	1	1	1
FALSE	High	[R].FCGDLDCPDWVLAEISTLAK.[M]	2xTMT6plex [N-Term; K20]; 2xCarbamidomethyl [C2; C7]		1.77875e-06	0	1	5	1	Q9H0A8	Q9H0A8 [5-24]	0	2768.4	High	High	High	High	High	High	High	High	High	High	0.936	0.914	0.755	0.74	0.854	0.87	0.712	0.593	0.654	124.6	116.5	113.9	94.1	92.2	106.4	108.4	88.7	73.8	81.5	1	1	1	1	1	1	1
FALSE	High	[K].LASEILMQNWDAAMEDLTR.[L]	1xTMT6plex [N-Term]		5.70014e-09	0	1	3	1	P60228	P60228 [173-191]	0	2436.21	High	High	High	High	High	High	High	High	High	High	0.607	0.752	0.373	0.692	0.422	0.676	0.334	0.314	0.266	184	111.6	138.3	68.7	127.3	77.6	124.4	61.4	57.7	49	1	1	1	1	1	1	1
FALSE	High	[K].DPEAPIFQVADYGIVADLFK.[V]	2xTMT6plex [N-Term; K20]		6.22522e-09	0	1	4	2	P13804	P13804 [302-321]	0	2666.45	High	High	High	High	High	High	High	High	High	High	0.93	0.632	0.908	0.876	0.965	0.991	1.115	0.802	0.82	110.6	102.8	69.9	100.4	96.9	106.7	109.7	123.4	88.7	90.7	2	2	2	2	2	2	2
FALSE	High	[R].LLAIVADLYEQEQYSDLK.[I]	2xTMT6plex [N-Term; K18]		8.00701e-07	0	1	1	1	Q9P2R3	Q9P2R3 [54-71]	0	2569.42	High	High	High	High	High	High	High	High	High	High	0.932	0.816	0.952	0.859	0.933	0.867	0.849	0.761	0.766	114.5	106.8	93.4	109	98.4	106.8	99.2	97.2	87.1	87.7	1	1	1	1	1	1	1
FALSE	High	[R].ALVLAPEFLESLEPDLPALR.[A]	1xTMT6plex [N-Term]		6.20084e-06	0	1	2	1	X6R3N0	X6R3N0 [345-364]	0	2422.38	High	High	High	High	High	High	High	High	High	High	0.963	0.5	0.825	0.683	0.736	0.649	0.608	1.332	0.858	122.6	118.1	61.3	101.2	83.7	90.3	79.7	74.5	163.3	105.2	1	1	1	1	1	1	1
FALSE	High	[R].LGTSDATGSLQGDSMTETVAENIVTSILK.[Q]	2xTMT6plex [N-Term; K29]		1.8918e-10	0	1	3	2	O15061	O15061 [620-648]	0	3396.78	High	High	High	High	High	High	High	High	High	High	1.462	4.735	0.379	3.029	0.601	2.698	0.75	0.479	0.358	64.6	94.4	305.7	24.5	195.5	38.8	174.2	48.4	30.9	23.1	2	2	2	2	2	2	2
FALSE	High	[R].EGAAAAPPPER.[E]	1xTMT6plex [N-Term]		0.000102986	0	1	2	3	Q7Z2K6	Q7Z2K6 [21-31]	0	1294.7	High	High	High	High	High	High	High	High	High	High	1.351	1.332	0.869	0.848	0.747	0.917	0.787	0.749	0.866	105.6	142.7	140.8	91.9	89.6	78.9	96.9	83.1	79.1	91.5	3	3	3	3	3	3	3
FALSE	High	[R].LEEQLENLIEFIR.[S]	1xTMT6plex [N-Term]		3.56699e-07	0	1	1	2	Q15126	Q15126 [177-189]	0	1875.04	High	High	High	High	High	High	High	High	High	High	0.714	0.708	0.827	0.784	0.729	1.071	0.707	0.714	0.593	127.4	91	90.2	105.4	99.9	92.9	136.5	90.1	91	75.6	2	2	2	2	2	2	2
FALSE	High	[R].AASQQEIEQSIETLNMLMLDLEPASAAAPLHK.[S]	2xTMT6plex [N-Term; K32]		1.03039e-09	0	1	4	1	Q9HBL0	Q9HBL0 [699-730]	0	3908.05	High	High	High	High	High	High	High	High	High	High	0.963	1.211	0.599	1.28	0.775	1.283	0.707	0.628	0.452	112.4	108.2	136.1	67.3	143.8	87.1	144.2	79.4	70.6	50.8	1	1	1	1	1	1	1
FALSE	High	[K].TDVNKIEEFLEEVLCPPK.[Y]	3xTMT6plex [N-Term; K5; K18]; 1xCarbamidomethyl [C15]		5.6059e-08	0	1	1	4	Q9Y696	Q9Y696 [86-103]	1	2847.58	High	High	High	High	High	High	High	High	High	High	0.706	1.014	0.705	1.215	1.054	1.098	1.043	0.63	1.051	105.1	74.2	106.6	74.1	127.6	110.7	115.4	109.6	66.2	110.4	4	4	4	4	4	4	4
FALSE	High	[R].QQQAATSESSQSEASVR.[R]	1xTMT6plex [N-Term]		3.24482e-06	0	1	1	1	Q7Z6Z7	Q7Z6Z7 [3788-3804]	0	2022.99	High	High	High	High	High	High	High	High	High	High	1.009	0.715	0.738	1.025	1.293	1.471	0.515	0.609	0.238	116.1	117.1	83	85.7	119	150.1	170.8	59.8	70.8	27.7	1	1	1	1	1	1	1
FALSE	High	[R].DVQNTFYDIVAELGAMEHAQAVDYIK.[K]	2xTMT6plex [N-Term; K26]		1.52618e-08	0	1	2	1	P16435	P16435 [638-663]	0	3398.73	High	High	High	High	High	High	High	High	High	High	0.873	0.906	0.491	0.681	0.697	0.844	0.616	0.362	0.749	138.5	120.9	125.4	68.1	94.3	96.5	116.9	85.3	50.2	103.8	1	1	1	1	1	1	1
FALSE	High	[K].VGDPAEDFGTFFSAVIDAK.[S]	2xTMT6plex [N-Term; K19]		5.92802e-07	0	1	1	1	P30038	P30038 [377-395]	0	2444.27	High	High	High	High	High	High	High	High	High	High	1.106	0.812	0.414	0.616	0.726	0.674	0.409	0.291	0.211	159.8	176.8	129.7	66.2	98.4	116	107.7	65.3	46.5	33.7	1	1	1	1	1	1	1
FALSE	High	[R].GDSETDLEALFNAVMNPK.[T]	2xTMT6plex [N-Term; K18]		1.55451e-06	0	1	1	1	P46937	P46937 [59-76]	0	2409.24	High	High	High	High	High	High	High	High	High	High	1.177	1.225	0.885	1.077	1.156	1.565	0.882	0.598	0.432	100	117.7	122.6	88.5	107.7	115.7	156.5	88.2	59.8	43.2	1	1	1	1	1	1	1
FALSE	High	[K].LDLLSDTNMVDFAMDVYK.[N]	2xTMT6plex [N-Term; K18]		5.65783e-07	0	1	4	1	P60228	P60228 [42-59]	0	2548.31	High	High	High	High	High	High	High	High	High	High	0.946	1.09	0.739	1.03	0.828	1.11	0.618	0.49	0.723	116.6	110.4	127.2	86.1	120.1	96.5	129.5	72.1	57.2	84.3	1	1	1	1	1	1	1
FALSE	High	[K].LYDDIDFDIEEFAK.[D]	2xTMT6plex [N-Term; K14]		9.8315e-06	0	1	1	2	Q96KP4	Q96KP4 [276-289]	0	2191.12	High	High	High	High	High	High	High	High	High	High	0.866	0.841	2.164	1.002	0.959	1.214	1.543	0.953	1.327	84.3	72.9	70.9	182.3	84.4	80.8	102.3	130	80.3	111.8	2	2	2	2	2	2	2
FALSE	High	[K].EMATISEDVIIVTSSLTK.[D]	2xTMT6plex [N-Term; K18]		8.30286e-07	0	1	1	1	Q9UBF2	Q9UBF2 [94-111]	0	2395.34	High	High	High	High	High	High	High	High	High	High	0.895	0.876	0.263	0.654	0.584	0.911	0.404	0.403	0.369	157.3	140.7	137.7	41.3	102.9	91.9	143.3	63.6	63.4	58	1	1	1	1	1	1	1
FALSE	High	[R].LFNDSSPVVLEESWDALNAITK.[K]	2xTMT6plex [N-Term; K22]		1.53411e-08	0	1	1	1	Q92616	Q92616 [2200-2221]	0	2906.56	High	High	High	High	High	High	High	High	High	High	0.919	0.666	0.715	1.022	0.915	0.933	0.837	0.495	0.629	123	113.1	81.9	87.9	125.7	112.5	114.8	103	60.8	77.4	1	1	1	1	1	1	1
FALSE	High	[R].VINLPLDSMAAPWETGDTFPDVVAIAPDVR.[A]	1xTMT6plex [N-Term]		5.2952e-08	0	1	1	1	Q96PD5	Q96PD5 [137-166]	0	3438.78	High	High	High	High	High	High	High	High	High	High	0.819	0.468	0.732	0.603	1.113	0.307	0.657	1.161	0.602	134	109.7	62.7	98.1	80.9	149.2	41.2	88	155.6	80.7	1	1	1	1	1	1	1
FALSE	High	[K].MSDILAEGITIVEDINKR.[R]	2xTMT6plex [N-Term; K17]		2.34929e-09	0	1	4	1	Q15833	Q15833 [47-64]	1	2475.39	High	High	High	High	High	High	High	High	High	High	0.814	0.747	1.029	1.065	0.925	0.994	1.184	0.56	1.214	104.9	85.4	78.4	108	111.7	97	104.3	124.2	58.8	127.4	1	1	1	1	1	1	1
FALSE	High	[K].AQALVQYLEEPLTQVAAS.[-]	1xTMT6plex [N-Term]		4.95187e-05	0	1	1	2	Q9Y2Q5	Q9Y2Q5 [108-125]	0	2160.17	High	High	High	High	High	High	High	High	High	High	0.939	0.743	0.65	0.627	0.993	0.988	0.857	0.826	0.722	119.9	112.5	89	77.9	75.1	119	118.4	102.7	98.9	86.5	2	2	2	2	2	2	2
FALSE	High	[K].KAEGSPSEGK.[K]	3xTMT6plex [N-Term; K1; K10]		3.67328e-05	0	1	4	1	Q9P2E9	Q9P2E9 [569-578]	1	1676.98	High	High	High	High	High	High	High	High	High	High	0.616	0.649	0.917	0.748	0.663	0.577	1.521	1.197	2.543	95.9	59.1	62.2	87.9	71.7	63.6	55.3	145.8	114.7	243.8	1	1	1	1	1	1	1
FALSE	High	[K].LLEIITTTIEETETQNQGIK.[V]	2xTMT6plex [N-Term; K20]		2.46872e-07	0	1	3	2	A0A087X1U6	A0A087X1U6 [1827-1846]	0	2732.53	High	High	High	High	High	High	High	High	High	High	0.996	0.704	2.056	1.904	0.966	0.948	1.371	0.665	0.388	90.9	90.6	64	186.9	173.1	87.8	86.2	124.6	60.5	35.3	2	2	2	2	2	2	2
FALSE	High	[R].ETYGEMADCCAK.[Q]	2xTMT6plex [N-Term; K12]; 1xOxidation [M6]; 2xCarbamidomethyl [C9; C10]		7.31868e-06	0	1	4	24	P02768	P02768 [106-117]	0	1908.85	High	High	High	High	High	High	High	High	High	High	1.114	0.632	0.438	0.682	0.903	0.872	0.469	2.17	0.618	112.4	125.2	71.1	49.2	76.6	101.5	98	52.7	243.9	69.4	24	24	24	24	24	24	24
FALSE	High	[R].MYPTDDSAPLPAGTLDQPLFEVIQEAMQK.[H]	2xTMT6plex [N-Term; K29]		5.29419e-05	0	1	1	1	P35573	P35573 [1182-1210]	0	3663.87	High	High	High	High	High	High	High	High	High	High	0.808	0.733	0.601	0.852	0.779	0.762	0.552	0.553	0.302	144	116.4	105.6	86.6	122.7	112.2	109.7	79.5	79.7	43.4	1	1	1	1	1	1	1
FALSE	High	[K].LIQLMEEIMAEK.[E]	2xTMT6plex [N-Term; K12]		9.25349e-05	0	1	3	1	A0A1W2PQ51	A0A1W2PQ51 [406-417]	0	1906.08	High	High	High	High	High	High	High	High	High	High	0.725	0.439	2.913	0.546	1.089	0.801	1.035	2.129	2.565	75.5	54.8	33.1	220	41.2	82.2	60.5	78.2	160.8	193.7	1	1	1	1	1	1	1
FALSE	High	[R].ELSEQLGQAER.[A]	1xTMT6plex [N-Term]		1.66671e-05	0	1	3	1	A0A087X1U6	A0A087X1U6 [1312-1322]	0	1488.79	High	High	High	High	High	High	High	High	High	High	1.252	0.933	2.178	2.057	1.239	1.178	1.514	0.716	0.484	79.7	99.8	74.3	173.5	163.9	98.7	93.8	120.6	57.1	38.6	1	1	1	1	1	1	1
FALSE	High	[R].AVCEADQSHGGPR.[S]	1xTMT6plex [N-Term]; 1xCarbamidomethyl [C3]		1.11567e-06	0	1	2	1	O14545	O14545 [265-277]	0	1612.77	High	High	High	High	High	High	High	High	High	High	1.124	0.937	1.803	0.969	0.953	0.914	1.345	0.803	1.485	88.2	99.2	82.7	159.1	85.5	84.1	80.7	118.6	70.9	131.1	1	1	1	1	1	1	1
FALSE	High	[K].QASCSGDEYR.[S]	1xTMT6plex [N-Term]; 1xCarbamidomethyl [C4]		8.74829e-05	0	1	4	1	O95394	O95394 [197-206]	0	1401.63	High	High	High	High	High	High	High	High	High	High	1.031	0.979	0.676	1.007	0.892	1.382	0.979	0.744	1.194	101.2	104.4	99	68.3	101.9	90.3	139.8	99	75.3	120.8	1	1	1	1	1	1	1
FALSE	High	[K].GDAGQSQSCATGPR.[N]	1xTMT6plex [N-Term]; 1xCarbamidomethyl [C9]		2.10227e-07	0	1	2	1	O00602	O00602 [103-116]	0	1620.76	High	High	High	High	High	High	High	High	High	High	0.312	0.392	4.926	2.677	2.809	1.66	20.576	1.183	43.977	12.6	3.9	4.9	61.9	33.7	35.3	20.9	258.8	14.9	553.1	1	1	1	1	1	1	1
FALSE	High	[K].QESTVGGGTTR.[H]	1xTMT6plex [N-Term]		3.21233e-05	0	1	2	1	Q05707	Q05707 [961-971]	0	1321.69	High	High	High	High	High	High	High	High	High	High	0.866	0.251	0.693	1.202	0.644	1.101	1.208	3.016	0.815	92.6	80.2	23.2	64.2	111.3	59.7	102	111.9	279.3	75.5	1	1	1	1	1	1	1
FALSE	High	[R].EDGRPVPSGTQQR.[H]	1xTMT6plex [N-Term]		4.28732e-05	0	1	1	2	P98160	P98160 [1713-1725]	0	1655.87	High	High	High	High	High	High	High	High	High	High	1.088	1.208	1.931	1.449	1.362	1.179	2.868	1.201	2.026	65.3	71.1	78.9	126.1	94.7	88.9	77	187.3	78.4	132.3	2	2	2	2	2	2	2
FALSE	High	[K].HECQANGPEDLNR.[A]	1xTMT6plex [N-Term]; 1xCarbamidomethyl [C3]		1.3274e-05	0	1	1	2	P60981	P60981 [133-145]	0	1768.82	High	High	High	High	High	High	High	High	High	High	1.14	1.327	2.423	1.461	1.155	1.179	1.015	2.15	1.677	68.8	78.4	91.4	166.8	100.6	79.5	81.2	69.8	148	115.5	2	2	2	2	2	2	2
FALSE	High	[K].THEAQIQEMR.[Q]	1xTMT6plex [N-Term]		0.00011459	0	1	1	3	P35579	P35579 [1182-1191]	0	1471.75	High	High	High	High	High	High	High	High	High	High	1.042	1.634	2.056	1.141	1.281	0.894	2.163	0.803	2.495	68.9	71.8	112.6	141.7	78.7	88.3	61.6	149.1	55.3	172	3	3	3	3	3	3	3
FALSE	High	[K].GNSPPSSGEACR.[E]	1xTMT6plex [N-Term]; 1xCarbamidomethyl [C11]		3.76919e-05	0	1	1	2	P41227	P41227 [184-195]	0	1447.68	High	High	High	High	High	High	High	High	High	High	0.937	1.094	1.38	1.473	0.879	1.228	1.292	0.958	1.325	86.5	81	94.6	119.3	127.4	76	106.2	111.7	82.8	114.6	2	2	2	2	2	2	2
FALSE	High	[K].KAEGAPNQGR.[K]	2xTMT6plex [N-Term; K1]		6.4298e-06	0	1	4	1	Q9P2E9	Q9P2E9 [211-220]	1	1485.85	High	High	High	High	High	High	High	High	High	High	0.835	1.314	0.903	1.047	0.655	0.722	1.088	1.753	3.568	77.6	64.8	102	70.1	81.2	50.9	56	84.4	136.1	276.9	1	1	1	1	1	1	1
FALSE	High	[R].TGSESSQTGTSTTSSR.[SN]	1xTMT6plex [N-Term]		5.39148e-06	0	1	2	2	E7EX17	E7EX17 [420-435]	0	1802.86	High	High	High	High	High	High	High	High	High	High	0.994	0.92	1.521	0.957	1.091	1.098	1.15	1.012	1.59	88.2	87.7	81.2	134.2	84.4	96.3	96.9	101.5	89.3	140.4	2	2	2	2	2	2	2
FALSE	High	[R].AMAAEAEASR.[E]	1xTMT6plex [N-Term]		8.1861e-05	0	1	1	3	P27105	P27105 [206-215]	0	1235.63	High	High	High	High	High	High	High	High	High	High	0.828	0.598	0.832	1.176	1.388	0.582	1.431	0.552	1.505	101.1	83.7	60.5	84.1	118.9	140.3	58.8	144.6	55.8	152.2	3	3	3	3	3	3	3
FALSE	High	[K].TPVCHQCHK.[V]	2xTMT6plex [N-Term; K9]; 2xCarbamidomethyl [C4; C7]		3.65439e-05	0	1	1	5	Q9NR12	Q9NR12 [279-287]	0	1624.85	High	High	High	High	High	High	High	High	High	High	1.224	1.961	0.677	2.139	1.38	1.194	0.928	1.137	0.888	79.8	97.7	156.5	54	170.7	110.2	95.3	74.1	90.8	70.9	5	5	5	5	5	5	5
FALSE	High	[K].ELEQNANHPHR.[I]	1xTMT6plex [N-Term]		9.30081e-05	0	1	2	2	Q9UL15	Q9UL15 [81-91]	0	1573.8	High	High	High	High	High	High	High	High	High	High	1.077	0.932	0.952	1.098	0.858	0.918	0.844	0.719	0.865	108	116.3	100.6	102.8	118.5	92.6	99.2	91.1	77.6	93.4	2	2	2	2	2	2	2
FALSE	High	[R].EPDTEVITVEK.[S]	2xTMT6plex [N-Term; K11]		2.39339e-05	0	1	3	1	A0A087WX97	A0A087WX97 [383-393]	0	1717.96	High	High	High	High	High	High	High	High	High	High	1.156	0.809	0.923	0.932	1.192	1.007	0.881	0.498	1.054	105.8	122.3	85.6	97.7	98.6	126.1	106.5	93.2	52.7	111.5	1	1	1	1	1	1	1
FALSE	High	[R].QQELTHQEHR.[V]	1xTMT6plex [N-Term]		8.69935e-07	0	1	1	3	P18206	P18206 [179-188]	0	1534.79	High	High	High	High	High	High	High	High	High	High	1.146	2.144	1.039	2.312	1.012	1.666	1.334	1.242	1.379	70.1	80.3	150.2	72.8	161.9	70.9	116.7	93.4	87	96.6	3	3	3	3	3	3	3
FALSE	High	[R].QNQIAVDEIR.[E]	1xTMT6plex [N-Term]		8.65939e-05	0	1	2	3	P05164	P05164 [560-569]	0	1414.79	High	High	High	High	High	High	High	High	High	High	0.717	0.792	3.445	1.432	1.195	0.778	3.069	0.742	10.849	41.6	29.9	33	143.4	59.6	49.7	32.4	127.8	30.9	451.7	3	3	3	3	3	3	3
FALSE	High	[R].SLSNYPFDFQGAR.[I]	1xTMT6plex [N-Term]		6.98536e-06	0	1	1	1	P49961	P49961 [155-167]	0	1730.87	High	High	High	High	High	High	High	High	High	High	0.846	0.756	0.511	0.998	0.99	0.792	0.847	0.863	0.871	118	99.8	89.2	60.3	117.8	116.8	93.4	99.9	101.8	102.8	1	1	1	1	1	1	1
FALSE	High	[R].GDGVVLVAPPLR.[V]	1xTMT6plex [N-Term]		4.51383e-05	0	1	1	4	P62310	P62310 [89-100]	0	1421.87	High	High	High	High	High	High	High	High	High	High	0.965	0.83	1.037	0.921	0.97	0.887	0.805	0.713	0.934	110.4	106.5	91.6	114.5	101.6	107.1	97.8	88.8	78.7	103.1	4	4	4	4	4	4	4
FALSE	High	[R].TLEGELHDLR.[G]	1xTMT6plex [N-Term]		8.39799e-05	0	1	4	2	P02545	P02545 [157-166]	0	1411.77	High	High	High	High	High	High	High	High	High	High	1.082	1.05	1.767	1.082	1.22	1.288	1.269	2.317	1.766	72.3	78.1	75.8	127.7	78.2	88.1	93.1	91.7	167.4	127.6	2	2	2	2	2	2	2
FALSE	High	[R].NSGSVNMGSR.[D]	1xTMT6plex [N-Term]		6.87849e-05	0	1	1	1	Q2M2I5	Q2M2I5 [465-474]	0	1237.62	High	High	High	High	High	High	High	High	High	High	1.322	0.213	0.248	0.142	0.098	0.4	0.28	0.155	0.092	253.2	334.7	54	62.9	35.9	24.8	101.2	71	39.3	23.2	1	1	1	1	1	1	1
FALSE	High	[K].VPTADLEDVLPLAEDITNILSK.[C]	2xTMT6plex [N-Term; K22]		7.80216e-07	0	2	3	2	D6RF35; P02774	D6RF35 [243-264]; P02774 [243-264]	0	2824.6	High	High	High	High	High	High	High	High	High	High	0.824	0.437	0.452	0.579	0.947	0.66	0.526	1.914	0.685	124.6	102.6	54.5	56.4	72.1	118	82.3	65.6	238.5	85.3	2	2	2	2	2	2	2
FALSE	High	[K].SGDGEGTPVEHVR.[C]	1xTMT6plex [N-Term]		9.15955e-05	0	1	1	3	Q7L576	Q7L576 [1228-1240]	0	1568.79	High	High	High	High	High	High	High	High	High	High	0.918	0.879	1.033	1.034	1.223	1.03	1.204	0.827	0.994	98.6	90.5	86.7	101.8	102	120.6	101.5	118.7	81.6	98	3	3	3	3	3	3	3
FALSE	High	[K].NADPAELEQIVLSPAFILAAESLPK.[I]	2xTMT6plex [N-Term; K25]		1.77771e-10	0	1	2	5	P12111	P12111 [977-1001]	0	3094.74	High	High	High	High	High	High	High	High	High	High	0.852	0.793	0.379	1.083	1.366	0.784	1.019	0.482	0.592	119.8	102.1	95	45.3	129.7	163.6	93.9	122	57.7	70.9	5	5	5	5	5	5	5
FALSE	High	[K].EVGDGTTSVVIIAAELLK.[N]	2xTMT6plex [N-Term; K18]		4.84303e-07	0	1	5	1	P17987	P17987 [85-102]	0	2273.34	High	High	High	High	High	High	High	High	High	High	1.006	0.932	1.413	1.192	1.026	0.87	1.32	0.984	1.31	90.5	91	84.3	127.8	107.9	92.9	78.7	119.4	89	118.5	1	1	1	1	1	1	1
FALSE	High	[R].KWEAAHAAEQQR.[A]	2xTMT6plex [N-Term; K1]		8.74455e-07	0	1	1	1	P13746	P13746 [170-181]	1	1883.03	High	High	High	High	High	High	High	High	High	High	0.802	0.184	0.322	0.803	1.042	0.242	0.292	0.228	0.268	192.9	154.7	35.5	62.1	154.9	201.1	46.7	56.4	43.9	51.8	1	1	1	1	1	1	1
FALSE	High	[K].EHQHEEIQNVR.[N]	1xTMT6plex [N-Term]		9.28722e-06	0	1	2	10	Q6DD88	Q6DD88 [240-250]	0	1647.84	High	High	High	High	High	High	High	High	High	High	1.107	1.382	0.806	1.061	0.931	0.995	0.893	0.859	0.883	100.8	111.7	139.3	81.3	106.9	93.9	100.3	90	86.7	89.1	10	10	10	10	10	10	10
FALSE	High	[K].ITDLEHFAESLIADEHYAK.[E]	2xTMT6plex [N-Term; K19]		1.9565e-05	0	1	1	1	P02549	P02549 [1450-1468]	0	2660.4	High	High	High	High	High	High	High	High	High	High	0.341	0.277	0.261	0.576	1.435	0.297	1.07	0.596	0.677	153.1	52.2	42.4	39.9	88.2	219.8	45.5	163.9	91.2	103.7	1	1	1	1	1	1	1
FALSE	High	[R].QQLVEVIGQLEETLPER.[M]	1xTMT6plex [N-Term]		2.51025e-08	0	1	3	1	O15061	O15061 [947-963]	0	2210.22	High	High	High	High	High	High	High	High	High	High	0.712	1.034	0.383	1.075	0.511	0.8	0.469	0.504	0.547	142.1	101.2	147	54.4	152.9	72.6	113.7	66.6	71.7	77.8	1	1	1	1	1	1	1
FALSE	High	[K].STLAEIEDWLDK.[L]	2xTMT6plex [N-Term; K12]		9.0204e-05	0	1	2	1	Q9NZM1	Q9NZM1 [749-760]	0	1878.03	High	High	High	High	High	High	High	High	High	High	1.107	0.704	2.508	0.84	1.424	0.595	2.227	2.669	1.997	66.3	73.4	46.7	166.4	55.8	94.5	39.4	147.8	177.1	132.5	1	1	1	1	1	1	1
FALSE	High	[K].VADDLLFEGLLTPEGAQIR.[Q]	1xTMT6plex [N-Term]		7.61992e-09	0	1	1	2	P02549	P02549 [1140-1158]	0	2286.25	High	High	High	High	High	High	High	High	High	High	0.326	0.079	0.155	0.512	1.211	0.252	1.023	0.481	0.312	186.9	60.9	14.8	29	95.7	226.3	47.2	191.1	89.8	58.2	2	2	2	2	2	2	2
FALSE	High	[R].SIWAFGPDATGPNILVDDTLPSEVDK.[A]	2xTMT6plex [N-Term; K26]		1.50691e-06	0	1	3	2	Q15029	Q15029 [731-756]	0	3215.69	High	High	High	High	High	High	High	High	High	High	0.671	0.451	0.55	0.886	0.797	0.685	0.682	0.458	0.418	151.6	101.7	68.3	83.3	134.2	120.9	103.9	103.3	69.4	63.4	2	2	2	2	2	2	2
FALSE	High	[K].STAYLSPQELEDVFYQYDVK.[S]	2xTMT6plex [N-Term; K20]		4.4676e-05	0	1	1	1	Q8NB16	Q8NB16 [373-392]	0	2853.46	High	High	High	High	High	High	High	High	High	High	0.835	0.576	0.969	0.43	0.43	0.559	0.532	0.333	0.663	158.1	132	91	153.2	67.9	67.9	88.3	84.1	52.6	104.8	1	1	1	1	1	1	1
FALSE	High	[K].IQDVGLVPMGGVMSGAVPAAAAQEAVEEDIPIAK.[E]	2xTMT6plex [N-Term; K34]		3.27862e-06	0	1	2	1	P52815	P52815 [92-125]	0	3792.03	High	High	High	High	High	High	High	High	High	High	0.769	0.75	0.456	0.832	1.054	0.949	0.517	0.789	0.281	135.2	103.9	101.4	61.6	112.5	142.5	128.2	69.8	106.7	38	1	1	1	1	1	1	1
FALSE	High	[K].WAASLENLLEDPEGVK.[R]	2xTMT6plex [N-Term; K16]		1.67536e-05	0	1	1	1	O43665	O43665 [30-45]	0	2229.22	High	High	High	High	High	High	High	High	High	High	0.661	0.532	1.251	0.839	0.815	1.057	1.234	1.825	1.461	93.7	61.9	49.9	117.2	78.6	76.3	99	115.6	171	136.8	1	1	1	1	1	1	1
FALSE	High	[K].SQDAEVGDGTTSVTLLAAEFLK.[Q]	2xTMT6plex [N-Term; K22]		3.57104e-08	0	1	2	2	Q99832	Q99832 [85-106]	0	2710.46	High	High	High	High	High	High	High	High	High	High	0.662	0.491	0.815	0.791	0.904	0.852	0.868	0.453	0.716	132.4	87.6	65.1	107.9	104.8	119.7	112.8	115	60	94.8	2	2	2	2	2	2	2
FALSE	High	[R].FLEQELETITIPDLR.[G]	1xTMT6plex [N-Term]		1.54229e-05	0	1	1	1	P55058	P55058 [41-55]	0	2046.13	High	High	High	High	High	High	High	High	High	High	0.619	1.012	0.89	1.143	0.781	0.858	0.795	0.886	0.809	113.7	70.4	115.1	101.2	130	88.8	97.6	90.4	100.8	92	1	1	1	1	1	1	1
FALSE	High	[K].MVMPSWFDLMGLSPDAPEDEAGIK.[K]	2xTMT6plex [N-Term; K24]		1.75544e-08	0	1	6	2	O95372	O95372 [70-93]	0	3094.53	High	High	High	High	High	High	High	High	High	High	0.783	0.568	1.294	0.882	0.99	0.814	1.25	1.088	1.294	100.4	78.6	57	129.9	88.5	99.4	81.7	125.5	109.2	129.8	2	2	2	2	2	2	2
FALSE	High	[R].QLEADIMDINEIFK.[D]	2xTMT6plex [N-Term; K14]		1.19688e-05	0	1	1	1	O15400	O15400 [177-190]	0	2137.16	High	High	High	High	High	High	High	High	High	High	0.606	0.739	1.422	1.079	1.272	1.045	1.68	1.162	2.053	82.9	50.3	61.3	118	89.5	105.5	86.7	139.3	96.4	170.2	1	1	1	1	1	1	1
FALSE	High	[R].QDHAQQLATAAEER.[E]	1xTMT6plex [N-Term]		8.03374e-06	0	1	4	1	Q14980	Q14980 [579-592]	0	1796.91	High	High	High	High	High	High	High	High	High	High	1.217	0.954	1.243	1.077	1.023	1.211	1.089	2.104	1.287	81.9	99.7	78.2	101.8	88.2	83.8	99.2	89.2	172.4	105.5	1	1	1	1	1	1	1
FALSE	High	[K].DVLGMAQDEMAQAFEDWNK.[T]	2xTMT6plex [N-Term; K19]		1.21988e-07	0	1	3	2	P52209	P52209 [207-225]	0	2656.28	High	High	High	High	High	High	High	High	High	High	0.716	1.026	0.4	0.477	0.408	0.89	0.445	0.413	0.48	159.9	114.5	164	63.9	76.3	65.2	142.2	71.1	66.1	76.8	2	2	2	2	2	2	2
FALSE	High	[K].DVLGMAQDEMAQAFEDWNK.[T]	2xTMT6plex [N-Term; K19]; 1xOxidation [M5]		1.13904e-06	0	1	3	1	P52209	P52209 [207-225]	0	2672.27	High	High	High	High	High	High	High	High	High	High	0.676	1.069	0.393	0.467	0.464	0.688	0.419	0.427	0.591	161.4	109.2	172.5	63.5	75.4	74.9	111	67.6	69	95.4	1	1	1	1	1	1	1
FALSE	High	[R].YLQEVIDVLETDGHFR.[E]	1xTMT6plex [N-Term]		1.71538e-06	0	1	5	1	Q02818	Q02818 [54-69]	0	2163.13	High	High	High	High	High	High	High	High	High	High	0.637	0.83	0.684	0.886	0.536	0.692	0.691	0.513	0.621	141.1	89.9	117.1	96.4	124.9	75.6	97.6	97.4	72.4	87.6	1	1	1	1	1	1	1
FALSE	High	[R].TPMGIVLDALEQQEEGINR.[L]	1xTMT6plex [N-Term]		4.4396e-08	0	1	1	3	O75915	O75915 [160-178]	0	2342.22	High	High	High	High	High	High	High	High	High	High	0.615	0.489	0.409	0.632	1.058	0.471	0.763	0.682	0.516	150.7	92.7	73.8	61.7	95.2	159.5	70.9	115	102.8	77.8	3	3	3	3	3	3	3
FALSE	High	[R].IQEIIEQLDVTTSEYEK.[E]	2xTMT6plex [N-Term; K17]		7.76183e-07	0	1	1	2	P10809	P10809 [371-387]	0	2496.35	High	High	High	High	High	High	High	High	High	High	0.62	0.577	2.249	0.896	0.821	0.595	1.55	1.018	1.317	94	58.2	54.2	211.3	84.2	77.1	55.9	145.6	95.6	123.7	2	2	2	2	2	2	2
FALSE	High	[K].ALEDMFDALEGK.[S]	2xTMT6plex [N-Term; K12]		5.13338e-05	0	1	5	1	P23786	P23786 [643-654]	0	1796.95	High	High	High	High	High	High	High	High	High	High	0.721	0.48	0.413	0.339	0.435	0.67	0.602	0.635	0.36	176.8	127.6	84.8	73.1	59.9	76.9	118.4	106.5	112.3	63.7	1	1	1	1	1	1	1
FALSE	High	[K].VYGPSTEPLLLLEEIEK.[E]	2xTMT6plex [N-Term; K17]		3.74981e-05	0	1	1	1	O75113	O75113 [370-386]	0	2388.37	High	High	High	High	High	High	High	High	High	High	0.747	0.632	0.903	0.867	0.805	0.814	0.765	0.609	0.694	127.6	95.3	80.6	115.2	110.6	102.8	103.9	97.7	77.7	88.6	1	1	1	1	1	1	1
FALSE	High	[K].SPELAAQPSTYLAVAEELADVSGK.[Y]	2xTMT6plex [N-Term; K24]		1.38304e-08	0	1	1	1	Q8NBN7	Q8NBN7 [263-286]	0	2904.56	High	High	High	High	High	High	High	High	High	High	0.816	0.701	0.497	0.918	0.773	0.885	0.678	0.481	0.42	139.5	113.9	97.8	69.3	128	107.9	123.4	94.5	67	58.6	1	1	1	1	1	1	1
FALSE	High	[R].VPGDQTSTIIQELEPGVEYFIR.[V]	1xTMT6plex [N-Term]		1.00699e-07	0	1	4	2	J3QSU6	J3QSU6 [670-691]	0	2720.43	High	High	High	High	High	High	High	High	High	High	0.616	0.527	0.673	0.949	1.369	0.806	0.814	0.47	0.617	127.5	78.6	67.3	85.8	121	174.6	102.8	103.8	59.9	78.7	2	2	2	2	2	2	2
FALSE	High	[K].VLPLEALVTDAGEVTEAGK.[A]	2xTMT6plex [N-Term; K19]		1.30638e-08	0	1	1	3	Q92616	Q92616 [617-635]	0	2370.35	High	High	High	High	High	High	High	High	High	High	0.631	0.454	0.444	0.661	0.743	0.605	0.569	0.303	0.393	172.3	108.8	78.3	76.5	113.8	128.1	104.2	98.1	52.2	67.7	3	3	3	3	3	3	3
FALSE	High	[R].EDEMEENLTQVGSILGNLK.[D]	2xTMT6plex [N-Term; K19]		8.69935e-07	0	1	4	1	O00161	O00161 [149-167]	0	2577.35	High	High	High	High	High	High	High	High	High	High	0.752	0.751	0.946	0.932	0.969	0.827	1.061	0.869	1.228	107.1	80.6	80.4	101.3	99.8	103.8	88.6	113.7	93.1	131.5	1	1	1	1	1	1	1
FALSE	High	[K].LEAELGNMQGLVEDFK.[N]	2xTMT6plex [N-Term; K16]		1.79728e-06	0	1	5	2	P05787	P05787 [161-176]	0	2251.2	High	High	High	High	High	High	High	High	High	High	1.176	0.631	1.747	1.178	0.715	1.261	1.035	5.633	0.845	65.7	77.2	41.4	114.8	77.4	47	82.8	68	370.1	55.5	2	2	2	2	2	2	2
FALSE	High	[R].IGPEPTTDSFIAVMYGETEGSTPGNALVVDPK.[K]	2xTMT6plex [N-Term; K32]		1.00893e-05	0	1	1	1	Q9H223	Q9H223 [91-122]	0	3750.92	High	High	High	High	High	High	High	High	High	High	0.723	0.69	0.507	0.883	0.819	0.638	0.755	0.674	0.608	137	99.1	94.5	69.5	121	112.3	87.4	103.5	92.4	83.3	1	1	1	1	1	1	1
FALSE	High	[-].MITSAAGIISLLDEDEPQLK.[E]	2xTMT6plex [N-Term; K20]		5.36362e-06	0	1	3	1	Q99460	Q99460 [1-20]	0	2602.44	High	High	High	High	High	High	High	High	High	High	1.044	1.015	0.626	0.838	0.648	1.031	0.66	0.572	0.505	126	131.6	127.8	78.8	105.6	81.6	129.8	83.1	72.1	63.7	1	1	1	1	1	1	1
FALSE	High	[K].NAVLEHMEELQEQVALLTER.[L]	1xTMT6plex [N-Term]		2.24221e-09	0	1	2	1	O95466	O95466 [395-414]	0	2581.35	High	High	High	High	High	High	High	High	High	High	0.537	0.596	0.925	0.751	0.551	0.61	1.297	0.728	2.11	109.8	58.9	65.5	101.6	82.5	60.5	67	142.4	80	231.7	1	1	1	1	1	1	1
FALSE	High	[K].ETIEDVEEMLNNLPGVTSVHSR.[F]	1xTMT6plex [N-Term]		1.59916e-05	0	1	5	1	Q9UNM6	Q9UNM6 [133-154]	0	2698.36	High	High	High	High	High	High	High	High	High	High	0.79	0.807	0.805	1.191	0.635	0.955	0.666	0.82	0.501	122.4	96.6	98.8	98.5	145.8	77.7	116.9	81.6	100.3	61.4	1	1	1	1	1	1	1
FALSE	High	[R].SFLESIDDALAEK.[A]	2xTMT6plex [N-Term; K13]		1.5827e-05	0	1	1	1	Q15750	Q15750 [116-128]	0	1896.04	High	High	High	High	High	High	High	High	High	High	1.096	1.069	0.854	1.193	1.041	1.004	0.893	0.766	0.832	102.6	112.4	109.7	87.7	122.4	106.8	103	91.6	78.6	85.3	1	1	1	1	1	1	1
FALSE	High	[K].DLSTVEALQNLK.[N]	2xTMT6plex [N-Term; K12]		1.37269e-06	0	1	2	3	Q9BTT0	Q9BTT0 [102-113]	0	1789.05	High	High	High	High	High	High	High	High	High	High	0.815	0.373	1.749	0.861	0.886	0.638	1.24	1.244	2.509	88.4	72	33	154.6	76.1	78.3	56.4	109.6	109.9	221.7	3	3	3	3	3	3	3
FALSE	High	[K].IDPENAEFLTALCELR.[L]	1xTMT6plex [N-Term]; 1xCarbamidomethyl [C13]		3.26983e-08	0	1	1	2	Q13325	Q13325 [464-479]	0	2120.09	High	High	High	High	High	High	High	High	High	High	0.821	0.671	1.502	0.636	0.761	0.94	0.757	0.541	0.6	121.5	99.8	81.6	182.4	77.3	92.4	114.2	92	65.8	73	2	2	2	2	2	2	2
FALSE	High	[R].EVENLILENTQLLETK.[N]	2xTMT6plex [N-Term; K16]		1.60361e-06	0	1	3	1	O60271	O60271 [409-424]	0	2344.34	High	High	High	High	High	High	High	High	High	High	0.781	0.748	0.722	0.864	1.104	0.903	0.884	1.156	0.727	112.5	87.8	84.2	81.3	97.2	124.2	101.6	99.4	130	81.8	1	1	1	1	1	1	1
FALSE	High	[R].LDELEELLTNNR.[I]	1xTMT6plex [N-Term]		7.95096e-06	0	1	1	2	O75306	O75306 [255-266]	0	1687.91	High	High	High	High	High	High	High	High	High	High	1.032	0.731	0.496	0.738	0.711	0.657	0.595	0.414	0.415	147.3	152	107.7	73.1	108.6	104.7	96.8	87.6	61	61.2	2	2	2	2	2	2	2
FALSE	High	[K].MEEVEAMLLPETLK.[R]	2xTMT6plex [N-Term; K14]		2.91025e-06	0	1	4	4	P01011	P01011 [284-297]	0	2091.15	High	High	High	High	High	High	High	High	High	High	1.153	0.953	0.784	0.704	1.642	0.451	0.594	2.86	0.35	95.3	109.9	90.9	74.7	67.1	156.5	43	56.7	272.6	33.3	4	4	4	4	4	4	4
FALSE	High	[R].GYGPDGHFGMFPANYVELIE.[-]	1xTMT6plex [N-Term]		2.55963e-05	0	2	4	4	Q9UJU6; B4DDD6	Q9UJU6 [411-430]; B4DDD6 [387-406]	0	2442.16	High	High	High	High	High	High	High	High	High	High	0.672	0.81	0.797	1.034	1.013	0.9	1.343	0.764	1.265	104.2	70	84.4	83	107.8	105.6	93.7	139.9	79.6	131.8	4	4	4	4	4	4	4
FALSE	High	[R].DIILDNPTLTLEVLNEAR.[V]	1xTMT6plex [N-Term]		2.16473e-10	0	1	1	4	Q08188	Q08188 [589-606]	0	2268.26	High	High	High	High	High	High	High	High	High	High	0.804	0.893	0.226	0.566	0.279	2.024	0.318	0.311	0.154	152.1	122.2	135.8	34.3	86.2	42.4	307.8	48.4	47.4	23.4	4	4	4	4	4	4	4
FALSE	High	[R].RLDFTGNLIEDIEDGTFSK.[L]	2xTMT6plex [N-Term; K19]		8.05798e-08	0	1	2	2	P20774	P20774 [147-165]	1	2628.39	High	High	High	High	High	High	High	High	High	High	1.185	0.413	0.58	0.642	0.684	0.527	0.274	4.45	0.331	99.1	117.5	40.9	57.5	63.7	67.9	52.2	27.2	441.2	32.8	2	2	2	2	2	2	2
FALSE	High	[K].DASIVGFFDDSFSEAHSEFLK.[A]	2xTMT6plex [N-Term; K21]		2.80519e-10	0	1	1	2	P30101	P30101 [153-173]	0	2806.4	High	High	High	High	High	High	High	High	High	High	0.843	0.753	1.404	0.671	1.258	0.624	1.443	1.944	1.299	89	75	67	124.9	59.7	111.9	55.5	128.4	172.9	115.6	2	2	2	2	2	2	2
FALSE	High	[K].LAALASDFSEDMLQEK.[I]	2xTMT6plex [N-Term; K16]		1.00372e-05	0	1	1	1	Q8WUM0	Q8WUM0 [976-991]	0	2226.17	High	High	High	High	High	High	High	High	High	High	0.895	0.665	0.406	0.969	1.043	0.871	0.536	0.932	0.337	130.6	116.9	86.8	53.1	126.6	136.3	113.8	70	121.8	44	1	1	1	1	1	1	1
FALSE	High	[R].VHTVEDYQAIVDAEWNILYDK.[L]	2xTMT6plex [N-Term; K21]		3.71801e-07	0	1	1	1	Q99832	Q99832 [257-277]	0	2979.55	High	High	High	High	High	High	High	High	High	High	0.712	0.738	1.036	0.859	1.042	0.835	1.094	0.62	0.939	112.7	80.2	83.1	116.7	96.8	117.4	94.1	123.3	69.9	105.8	1	1	1	1	1	1	1
FALSE	High	[R].EQMDNAVYTFETLLHQELGK.[G]	2xTMT6plex [N-Term; K20]		1.51552e-11	0	1	1	4	Q96TA1	Q96TA1 [439-458]	0	2824.46	High	High	High	High	High	High	High	High	High	High	1.09	1.78	0.574	0.777	0.709	1.594	0.503	0.494	0.325	113	123.2	201.2	64.9	87.8	80.2	180.2	56.9	55.9	36.8	4	4	4	4	4	4	4
FALSE	High	[R].EQMDNAVYTFETLLHQELGK.[G]	2xTMT6plex [N-Term; K20]; 1xOxidation [M3]		9.56123e-08	0	1	1	1	Q96TA1	Q96TA1 [439-458]	0	2840.45	High	High	High	High	High	High	High	High	High	High	0.982	1.572	0.745	0.718	0.701	1.341	0.485	0.328	0.209	123.7	121.6	194.5	92.2	88.9	86.7	165.9	60	40.6	25.9	1	1	1	1	1	1	1
FALSE	High	[K].KLEDQLQGGQLEEVILQAEHELNLAR.[K]	2xTMT6plex [N-Term; K1]		2.97855e-08	0	1	4	1	Q16718	Q16718 [67-92]	1	3431.89	High	High	High	High	High	High	High	High	High	High	0.9	0.677	0.618	0.776	0.806	0.973	0.914	0.545	0.581	128.4	115.6	86.9	79.3	99.7	103.4	125	117.3	69.9	74.5	1	1	1	1	1	1	1
FALSE	High	[K].ADSAVSQEQLR.[K]	1xTMT6plex [N-Term]		7.97947e-05	0	1	3	2	Q9UKS6	Q9UKS6 [176-186]	0	1432.76	High	High	High	High	High	High	High	High	High	High	1.103	1.061	0.959	1.017	0.973	1.047	0.869	0.805	0.878	103	113.6	109.3	98.7	104.7	100.1	107.8	89.5	82.8	90.4	2	2	2	2	2	2	2
FALSE	High	[R].QLEAEADAIIQMVR.[E]	1xTMT6plex [N-Term]		2.749e-06	0	1	1	1	Q7Z6Z7	Q7Z6Z7 [3767-3780]	0	1815.98	High	High	High	High	High	High	High	High	High	High	0.936	1.122	1.716	0.887	0.931	0.933	0.873	0.873	0.444	102.9	96.3	115.5	176.6	91.3	95.8	96	89.9	89.9	45.7	1	1	1	1	1	1	1
FALSE	High	[K].QSTSFLVLQEILESEEK.[G]	2xTMT6plex [N-Term; K17]		2.22279e-06	0	1	1	3	O00151	O00151 [212-228]	0	2438.34	High	High	High	High	High	High	High	High	High	High	0.904	0.628	1.882	1.308	1.119	0.828	1.198	0.962	0.989	92.4	83.6	58	174	120.9	103.4	76.6	110.7	88.9	91.4	3	3	3	3	3	3	3
FALSE	High	[RK].DVYIVQDLMETDLYK.[L]	2xTMT6plex [N-Term; K15]		1.45498e-07	0	2	7	3	P28482; P27361	P28482 [100-114]; P27361 [117-131]	0	2303.22	High	High	High	High	High	High	High	High	High	High	0.973	1.156	0.617	0.885	0.704	1.187	0.67	0.604	0.599	119.1	115.9	137.6	73.5	105.5	83.8	141.4	79.8	71.9	71.4	3	3	3	3	3	3	3
FALSE	High	[K].IEYDDFVECLLR.[Q]	1xTMT6plex [N-Term]; 1xCarbamidomethyl [C9]		1.26345e-06	0	1	1	1	O43920	O43920 [58-69]	0	1800.9	High	High	High	High	High	High	High	High	High	High	0.822	0.578	6.554	0.896	1.081	0.842	0.945	3.613	3.687	50	41.1	28.9	327.4	44.7	54	42.1	47.2	180.5	184.2	1	1	1	1	1	1	1
FALSE	High	[K].AVEVAWETLQEEFSR.[F]	1xTMT6plex [N-Term]		1.17235e-05	0	1	5	1	E5KLJ5	E5KLJ5 [724-738]	0	2023.03	High	High	High	High	High	High	High	High	High	High	0.746	0.733	0.691	0.965	0.669	0.604	0.575	0.545	0.408	144.2	107.5	105.7	99.6	139.2	96.5	87.1	83	78.6	58.7	1	1	1	1	1	1	1
FALSE	High	[R].ELGQTLIDGGILDDIISEK.[L]	2xTMT6plex [N-Term; K19]		2.9598e-07	0	1	1	1	P46939	P46939 [1292-1310]	0	2487.4	High	High	High	High	High	High	High	High	High	High	0.733	1.208	0.724	1.404	0.919	1.129	1.007	0.906	0.998	99.7	73.1	120.5	72.2	140	91.6	112.6	100.5	90.3	99.5	1	1	1	1	1	1	1
FALSE	High	[R].GTGALIYVIDAQDDYMEALTR.[L]	1xTMT6plex [N-Term]		3.79591e-07	0	1	1	1	Q9HB90	Q9HB90 [136-156]	0	2544.29	High	High	High	High	High	High	High	High	High	High	0.507	0.573	0.333	0.468	0.461	0.381	0.352	0.338	0.329	210.9	107	120.7	70.3	98.7	97.1	80.3	74.2	71.3	69.5	1	1	1	1	1	1	1
FALSE	High	[K].VFGAPNVVEDEIDQYLSK.[Q]	2xTMT6plex [N-Term; K18]		3.73053e-05	0	1	3	1	Q8TAT6	Q8TAT6 [99-116]	0	2481.33	High	High	High	High	High	High	High	High	High	High	0.777	0.542	0.755	0.781	0.624	0.811	0.675	0.51	0.588	141.6	110	76.8	106.8	110.6	88.3	114.9	95.5	72.2	83.3	1	1	1	1	1	1	1
FALSE	High	[K].GEEVEAGAAK.[D]	2xTMT6plex [N-Term; K10]		5.02887e-05	0	1	1	1	Q14573	Q14573 [1136-1145]	0	1418.79	High	High	High	High	High	High	High	High	High	High	0.997	0.786	1.863	1.176	1.123	0.955	1.73	0.695	0.791	90	89.7	70.7	167.6	105.8	101.1	85.9	155.7	62.5	71.1	1	1	1	1	1	1	1
FALSE	High	[R].NHDGECTAAPTNR.[Q]	1xTMT6plex [N-Term]; 1xCarbamidomethyl [C6]		2.92738e-05	0	1	2	1	Q12769	Q12769 [1161-1173]	0	1671.77	High	High	High	High	High	High	High	High	High	High	1.076	0.971	0.93	0.835	0.915	0.977	0.761	0.957	1.427	101.5	109.3	98.6	94.4	84.8	92.9	99.2	77.2	97.2	144.9	1	1	1	1	1	1	1
FALSE	High	[K].GHYEVTGSDDETGK.[L]	2xTMT6plex [N-Term; K14]		2.18849e-06	0	1	1	1	Q09666	Q09666 [5834-5847]	0	1952.96	High	High	High	High	High	High	High	High	High	High	1.409	0.89	1.364	0.98	1.367	1.332	1.283	2.584	1.641	72.2	101.8	64.3	98.5	70.7	98.7	96.2	92.6	186.6	118.5	1	1	1	1	1	1	1
FALSE	High	[R].ATGHSGGGCISQGR.[S]	1xTMT6plex [N-Term]; 1xCarbamidomethyl [C9]		9.2064e-05	0	1	4	1	Q9HA64	Q9HA64 [16-29]	0	1573.77	High	High	High	High	High	High	High	High	High	High	0.446	0.335	1.843	1.2	1.145	0.905	1.307	1.627	1.584	87.8	39.2	29.4	161.7	105.4	100.5	79.4	114.7	142.8	139.1	1	1	1	1	1	1	1
FALSE	High	[R].CEMEAQNQEYK.[M]	2xTMT6plex [N-Term; K11]; 1xCarbamidomethyl [C1]		3.86993e-06	0	1	2	4	P19012	P19012 [380-390]	0	1887.9	High	High	High	High	High	High	High	High	High	High	1.369	0.508	0.432	0.73	1.252	0.54	0.28	0.191	0.038	157.7	215.9	80.1	68.1	115.1	197.5	85.2	44.2	30.1	6.1	4	4	4	4	4	4	4
FALSE	High	[R].AQHEDQVEQYK.[K]	2xTMT6plex [N-Term; K11]		1.85405e-06	0	1	4	5	P02545	P02545 [250-260]	0	1832.95	High	High	High	High	High	High	High	High	High	High	1.129	1.072	2.762	1.071	1.225	1.324	1.542	3.293	2.788	58.1	65.6	62.3	160.5	62.2	71.2	76.9	89.6	191.4	162.1	5	5	5	5	5	5	5
FALSE	High	[K].AQPAQPADEPAEK.[A]	2xTMT6plex [N-Term; K13]		3.38239e-05	0	1	2	3	P25786	P25786 [244-256]	0	1809.97	High	High	High	High	High	High	High	High	High	High	0.799	0.711	0.98	0.852	0.816	0.908	0.913	0.572	0.857	119	95	84.6	116.6	101.3	97	108	108.6	68	102	3	3	3	3	3	3	3
FALSE	High	[K].TGTLTTNQMSVCR.[M]	1xTMT6plex [N-Term]; 1xCarbamidomethyl [C12]		8.97414e-07	0	2	3	2	Q93084; P16615	Q93084 [353-365]; P16615 [353-365]	0	1697.85	High	High	High	High	High	High	High	High	High	High	1.137	1.071	0.711	1.114	0.885	1.005	0.726	0.502	0.641	113.7	129.4	121.8	80.9	126.7	100.6	114.3	82.6	57.1	72.9	2	2	2	2	2	2	2
FALSE	High	[K].EDIYSGGGGGGSR.[S]	1xTMT6plex [N-Term]		2.3049e-06	0	1	1	2	Q13151	Q13151 [177-189]	0	1440.69	High	High	High	High	High	High	High	High	High	High	1.135	0.717	1.555	1.174	0.968	0.975	1.084	1.663	1.625	84.1	95.4	60.3	130.7	98.7	81.4	82	91.1	139.8	136.6	2	2	2	2	2	2	2
FALSE	High	[R].HAAGAANAGPAAGPR.[R]	1xTMT6plex [N-Term]		6.64405e-07	0	1	1	1	Q8N5H3	Q8N5H3 [67-81]	0	1517.81	High	High	High	High	High	High	High	High	High	High	0.708	0.6	0.499	0.737	0.704	0.393	0.562	0.842	0.841	145.2	102.8	87.2	72.5	107	102.2	57.1	81.6	122.3	122.1	1	1	1	1	1	1	1
FALSE	High	[KR].HEAFESDLAAHQDR.[V]	1xTMT6plex [N-Term]		1.2073e-07	0	4	8	2	H9KV75; P12814; P35609; O43707	H9KV75 [372-385]; P12814 [437-450]; P35609 [444-457]; O43707 [456-469]	0	1854.89	High	High	High	High	High	High	High	High	High	High	0.948	1.051	0.759	1.038	1.175	1.02	1.053	1.254	0.858	98.5	93.4	103.5	74.8	102.2	115.7	100.5	103.6	123.5	84.5	2	2	2	2	2	2	2
FALSE	High	[R].RPVSSIAMEMSGR.[N]	1xTMT6plex [N-Term]		8.97414e-07	0	1	9	14	A0A140T8X8	A0A140T8X8 [610-622]	0	1649.87	High	High	High	High	High	High	High	High	High	High	1.353	2.004	0.295	0.501	0.426	1.934	0.275	0.318	0.195	120.5	163.1	241.4	35.5	60.4	51.3	233	33.1	38.3	23.5	14	14	14	14	14	14	14
FALSE	High	[K].SIGTANRPMGAGEALR.[R]	1xTMT6plex [N-Term]		3.71135e-05	0	1	2	1	Q12906	Q12906 [258-273]	0	1829.99	High	High	High	High	High	High	High	High	High	High	0.74	0.591	1.354	0.819	1.136	0.683	1.627	1.172	1.813	91.5	67.7	54	123.9	74.9	103.9	62.4	148.8	107.2	165.8	1	1	1	1	1	1	1
FALSE	High	[K].EAEGSSAEYK.[K]	2xTMT6plex [N-Term; K10]		3.59831e-05	0	2	5	2	P49321; H0YDS9	P49321 [627-636]; H0YDS9 [57-66]	0	1528.79	High	High	High	High	High	High	High	High	High	High	0.926	0.795	1.172	1.037	0.99	0.924	0.884	0.851	0.955	104.9	97.1	83.4	122.9	108.8	103.8	96.9	92.7	89.2	100.2	2	2	2	2	2	2	2
FALSE	High	[R].EQMALNHGEEQVR.[L]	1xTMT6plex [N-Term]		6.39658e-06	0	1	1	2	P07738	P07738 [101-113]	0	1769.88	High	High	High	High	High	High	High	High	High	High	0.527	0.606	0.54	0.676	1.36	0.625	1.222	0.686	0.817	124.1	65.4	75.2	67	83.9	168.8	77.5	151.7	85.1	101.3	2	2	2	2	2	2	2
FALSE	High	[R].TYAGGTASATK.[V]	2xTMT6plex [N-Term; K11]		7.90989e-06	0	1	8	2	A0A0C4DGB5	A0A0C4DGB5 [45-55]	0	1485.83	High	High	High	High	High	High	High	High	High	High	1.265	1.477	0.953	0.915	0.733	0.879	0.79	1.195	0.933	98.6	124.7	145.6	94	90.2	72.3	86.7	77.9	117.9	92	2	2	2	2	2	2	2
FALSE	High	[R].SDCESQECVTK.[L]	2xTMT6plex [N-Term; K11]; 2xCarbamidomethyl [C3; C8]		5.22647e-06	0	1	1	2	Q9NS86	Q9NS86 [167-177]	0	1800.85	High	High	High	High	High	High	High	High	High	High	0.911	1.144	0.898	0.985	1.018	1.114	0.87	0.767	0.794	105.2	95.9	120.4	94.5	103.6	107.2	117.2	91.6	80.8	83.6	2	2	2	2	2	2	2
FALSE	High	[R].SSSDTNESEIK.[S]	2xTMT6plex [N-Term; K11]		3.03343e-06	0	1	2	1	H0YAV1	H0YAV1 [75-85]	0	1654.85	High	High	High	High	High	High	High	High	High	High	1.07	0.937	0.815	0.722	1.054	0.675	0.941	0.558	0.654	118.7	126.9	111.3	96.7	85.7	125.1	80.1	111.7	66.2	77.6	1	1	1	1	1	1	1
FALSE	High	[K].GAGTDDSTLVR.[I]	1xTMT6plex [N-Term]		1.52641e-05	0	1	1	1	P20073	P20073 [431-441]	0	1320.7	High	High	High	High	High	High	High	High	High	High	0.871	1.495	1.056	1.347	1.493	1.274	1.37	0.899	1.365	82.2	71.6	122.8	86.8	110.7	122.7	104.6	112.6	73.9	112.1	1	1	1	1	1	1	1
FALSE	High	[R].NLSSTTDDEAPR.[L]	1xTMT6plex [N-Term]		1.57453e-05	0	1	5	1	E9PDI4	E9PDI4 [50-61]	0	1534.75	High	High	High	High	High	High	High	High	High	High	1.273	1.042	1.722	1.148	1.021	1.144	0.907	0.868	0.495	94.2	119.9	98.2	162.1	108.1	96.1	107.7	85.4	81.7	46.6	1	1	1	1	1	1	1
FALSE	High	[K].KAAGHPGDPESQQR.[L]	2xTMT6plex [N-Term; K1]		1.76955e-06	0	1	1	3	Q9Y490	Q9Y490 [1171-1184]	1	1936.04	High	High	High	High	High	High	High	High	High	High	0.936	1.734	0.861	2.214	1.409	1.171	1.567	0.465	1.303	79	73.9	137	68	174.9	111.3	92.5	123.8	36.7	102.9	3	3	3	3	3	3	3
FALSE	High	[K].GSTSSTSGSSGSSTK.[N]	2xTMT6plex [N-Term; K15]		8.83809e-05	0	1	2	1	Q9NWH9	Q9NWH9 [370-384]	0	1775.9	High	High	High	High	High	High	High	High	High	High	0.974	0.75	1.914	1.126	0.741	1.112	1.621	1.669	2.869	72.6	70.7	54.4	138.9	81.7	53.8	80.8	117.7	121.1	208.3	1	1	1	1	1	1	1
FALSE	High	[K].ADTSQEICSPR.[L]	1xTMT6plex [N-Term]; 1xCarbamidomethyl [C8]		6.1131e-05	0	1	2	2	P52948	P52948 [1020-1030]	0	1492.73	High	High	High	High	High	High	High	High	High	High	1.022	0.748	0.9	1.007	1.037	0.876	0.822	0.69	0.773	112.7	115.1	84.2	101.4	113.5	116.9	98.7	92.6	77.8	87.1	2	2	2	2	2	2	2
FALSE	High	[K].AKDDDDSDIPTAQR.[K]	2xTMT6plex [N-Term; K2]		1.34817e-05	0	1	2	1	O60271	O60271 [487-500]	1	2005.02	High	High	High	High	High	High	High	High	High	High	0.834	0.908	1.282	1.26	0.905	1.325	1.328	0.796	1.113	93	77.5	84.5	119.2	117.2	84.2	123.3	123.5	74.1	103.5	1	1	1	1	1	1	1
FALSE	High	[R].TTSAGTGGMWR.[F]	1xTMT6plex [N-Term]		2.86756e-05	0	1	1	1	P60468	P60468 [47-57]	0	1353.68	High	High	High	High	High	High	High	High	High	High	0.877	0.729	1.032	0.925	0.946	0.679	1.131	1.153	1.546	99.8	87.6	72.8	103	92.4	94.4	67.8	112.9	115.1	154.4	1	1	1	1	1	1	1
FALSE	High	[R].AHQITDESLESTR.[R]	1xTMT6plex [N-Term]		0.000111717	0	1	7	2	O00161	O00161 [13-25]	0	1715.88	High	High	High	High	High	High	High	High	High	High	1.207	1.028	0.724	1.071	1.077	1.147	0.923	0.778	1.381	96.7	116.7	99.4	70.1	103.7	104.2	111	89.3	75.3	133.6	2	2	2	2	2	2	2
FALSE	High	[R].EEAAVDAQQQK.[R]	2xTMT6plex [N-Term; K11]		4.98838e-06	0	1	1	2	Q15149	Q15149 [1542-1552]	0	1674.91	High	High	High	High	High	High	High	High	High	High	1.152	1.27	1.021	1.381	1.262	1.038	1.327	0.778	0.966	89.3	102.9	113.5	91.2	123.3	112.8	92.7	118.5	69.5	86.3	2	2	2	2	2	2	2
FALSE	High	[R].VEQIAAIAQELNELDYYDSPSVNAR.[C]	1xTMT6plex [N-Term]		4.37599e-09	0	2	3	4	H9KV75; P12814	H9KV75 [386-410]; P12814 [451-475]	0	3037.53	High	High	High	High	High	High	High	High	High	High	0.795	0.855	0.325	0.686	0.681	0.635	0.492	1.114	0.508	141	112.1	120.6	45.9	96.7	96	89.6	69.4	157	71.6	4	4	4	4	4	4	4
FALSE	High	[K].LSSTWEGIQAGK.[E]	2xTMT6plex [N-Term; K12]		1.57071e-06	0	1	2	6	P37837	P37837 [143-154]	0	1734.98	High	High	High	High	High	High	High	High	High	High	0.948	1.051	0.685	0.85	0.739	1.054	0.711	0.48	0.991	117.5	111.4	123.5	80.5	99.9	86.9	123.9	83.5	56.4	116.5	6	6	6	6	6	6	6
FALSE	High	[K].NAIDDGCVVPGAGAVEVAMAEALIK.[H]	2xTMT6plex [N-Term; K25]; 1xCarbamidomethyl [C7]		1.85635e-07	0	1	1	2	P40227	P40227 [400-424]	0	2928.56	High	High	High	High	High	High	High	High	High	High	0.515	0.474	2.153	0.66	0.621	0.604	1.037	1.398	1.75	97.9	50.5	46.4	210.9	64.6	60.8	59.1	101.6	136.9	171.4	2	2	2	2	2	2	2
FALSE	High	[K].AQEIQDESAVLWLDEIQGGIWQSNK.[D]	2xTMT6plex [N-Term; K25]		2.00871e-08	0	1	2	1	P46940	P46940 [591-615]	0	3315.73	High	High	High	High	High	High	High	High	High	High	0.528	0.419	1.287	0.642	0.642	0.582	1.458	0.595	1.231	119.3	63	50	153.5	76.6	76.6	69.4	173.9	70.9	146.9	1	1	1	1	1	1	1
FALSE	High	[R].IYHSHIDAPK.[D]	2xTMT6plex [N-Term; K10]		1.41243e-05	0	1	2	5	P00450	P00450 [178-187]	0	1638.94	High	High	High	High	High	High	High	High	High	High	1.116	0.452	0.496	0.698	1.036	0.58	0.619	2.45	0.984	106	118.4	47.9	52.6	74	109.9	61.5	65.7	259.8	104.3	5	5	5	5	5	5	5
FALSE	High	[R].NTTGVTEEALK.[E]	2xTMT6plex [N-Term; K11]		4.47413e-06	0	1	3	4	Q13813	Q13813 [2316-2326]	0	1620.92	High	High	High	High	High	High	High	High	High	High	1	1.161	0.888	1.165	0.799	1.466	1.011	1.224	0.827	94.9	94.9	110.1	84.2	110.5	75.8	139.1	95.9	116.1	78.5	4	4	4	4	4	4	4
FALSE	High	[K].AEDFIVDVINMDYGMQEK.[N]	2xTMT6plex [N-Term; K18]		1.94258e-06	0	1	1	1	Q9Y3Z3	Q9Y3Z3 [495-512]	0	2575.28	High	High	High	High	High	High	High	High	High	High	0.433	0.428	1.037	0.441	0.54	0.626	0.865	0.896	0.473	148.4	64.3	63.5	153.9	65.4	80.1	92.9	128.4	132.9	70.2	1	1	1	1	1	1	1
FALSE	High	[K].AAATAEEPDPK.[G-]	2xTMT6plex [N-Term; K11]		5.60208e-05	0	1	6	2	Q99733	Q99733 [147-157]	0	1557.85	High	High	High	High	High	High	High	High	High	High	0.915	0.831	1.709	0.938	1.182	0.844	2.142	2.507	2.648	68	62.2	56.5	116.1	63.7	80.3	57.3	145.5	170.4	180	2	2	2	2	2	2	2
FALSE	High	[R].ETDQMLQVLQESLGELDK.[Q]	2xTMT6plex [N-Term; K18]		2.72065e-06	0	1	1	1	P46939	P46939 [1341-1358]	0	2534.34	High	High	High	High	High	High	High	High	High	High	0.701	1.045	0.569	1.116	0.881	0.753	0.867	0.676	0.724	120	84.2	125.4	68.3	134	105.7	90.3	104.1	81.1	86.9	1	1	1	1	1	1	1
FALSE	High	[K].ELQENQDEIENMMNAIFK.[G]	2xTMT6plex [N-Term; K18]		1.61194e-06	0	1	2	1	Q8N3U4	Q8N3U4 [273-290]	0	2654.32	High	High	High	High	High	High	High	High	High	High	0.78	0.477	0.596	0.607	0.623	0.471	0.689	0.297	0.612	162.5	126.8	77.6	96.9	98.6	101.3	76.6	112	48.3	99.5	1	1	1	1	1	1	1
FALSE	High	[R].EPAAEIEALLGMDLVR.[LN]	1xTMT6plex [N-Term]		5.39148e-06	0	1	4	1	Q12765	Q12765 [99-114]	0	1956.07	High	High	High	High	High	High	High	High	High	High	0.895	0.413	0.214	0.428	0.296	0.384	0.294	0.466	0.187	218.5	195.6	90.2	46.7	93.5	64.7	83.9	64.2	101.7	40.9	1	1	1	1	1	1	1
FALSE	High	[R].ESKPLTAQQTTK.[L]	3xTMT6plex [N-Term; K3; K12]		6.47407e-07	0	1	1	5	P02751	P02751 [985-996]	0	2019.21	High	High	High	High	High	High	High	High	High	High	1.093	0.792	1.774	1.497	3.106	0.817	3.049	1.185	3.092	57.5	62.8	45.5	102	86	178.5	46.9	175.2	68.1	177.7	5	5	5	5	5	5	5
FALSE	High	[K].NNNIDAAIENIENMLTSENK.[V]	2xTMT6plex [N-Term; K20]		3.02523e-08	0	1	1	2	P42704	P42704 [1190-1209]	0	2705.38	High	High	High	High	High	High	High	High	High	High	0.872	0.685	0.315	0.934	0.718	0.713	0.455	0.362	0.319	156.9	136.8	107.5	49.4	146.5	112.7	111.9	71.4	56.8	50.1	2	2	2	2	2	2	2
FALSE	High	[K].ALQGASQIIAEIR.[E]	1xTMT6plex [N-Term]		6.36353e-06	0	1	2	1	O00429	O00429 [719-731]	0	1598.94	High	High	High	High	High	High	High	High	High	High	0.963	0.702	1.02	1.127	0.977	1.004	1.095	0.838	1.062	102.1	98.4	71.7	104.2	115.1	99.8	102.5	111.9	85.6	108.5	1	1	1	1	1	1	1
FALSE	High	[K].ICPVETLVEEAIQCAEK.[I]	2xTMT6plex [N-Term; K17]; 2xCarbamidomethyl [C2; C14]		4.57984e-08	0	1	1	2	P30084	P30084 [212-228]	0	2447.29	High	High	High	High	High	High	High	High	High	High	0.78	0.73	1.053	0.89	1.091	1.008	0.969	0.8	0.59	112.2	87.5	81.9	118.1	99.9	122.4	113.1	108.8	89.8	66.2	2	2	2	2	2	2	2
FALSE	High	[K].ASVEDADTQSK.[V]	2xTMT6plex [N-Term; K11]		2.16593e-06	0	1	2	4	Q13561	Q13561 [298-308]	0	1608.85	High	High	High	High	High	High	High	High	High	High	0.937	1.187	0.773	1.03	0.917	1.291	0.849	0.566	0.79	107.1	100.3	127.1	82.8	110.2	98.1	138.2	90.9	60.6	84.6	4	4	4	4	4	4	4
FALSE	High	[R].NFAQIIEADEVLLFER.[A]	1xTMT6plex [N-Term]		2.76693e-07	0	1	1	1	Q7L523	Q7L523 [193-208]	0	2136.15	High	High	High	High	High	High	High	High	High	High	0.48	0.458	0.472	0.627	0.447	0.351	0.515	0.561	0.414	187.7	90.2	86	88.6	117.8	84	65.9	96.7	105.4	77.7	1	1	1	1	1	1	1
FALSE	High	[R].DAILDALENLTAEELK.[K]	2xTMT6plex [N-Term; K16]		3.08511e-07	0	1	2	1	Q9ULZ3	Q9ULZ3 [6-21]	0	2216.24	High	High	High	High	High	High	High	High	High	High	0.588	0.631	1.146	0.661	0.758	0.672	0.747	0.577	1.253	124.5	73.2	78.5	142.6	82.2	94.4	83.7	93	71.9	156	1	1	1	1	1	1	1
FALSE	High	[K].ELEDLLSPLEELVK.[E]	2xTMT6plex [N-Term; K14]		2.95776e-05	0	1	2	1	P37198	P37198 [402-415]	0	2085.21	High	High	High	High	High	High	High	High	High	High	0.756	0.605	0.531	0.772	0.753	0.664	0.657	0.381	0.622	148.4	112.1	89.7	78.8	114.6	111.7	98.5	97.5	56.5	92.2	1	1	1	1	1	1	1
FALSE	High	[K].ENAPAIIFIDEIDAIATK.[R]	2xTMT6plex [N-Term; K18]		5.40614e-08	0	1	1	2	P43686	P43686 [256-273]	0	2402.36	High	High	High	High	High	High	High	High	High	High	0.683	0.665	0.61	0.788	0.819	0.943	0.669	0.433	0.54	139.9	95.5	93	85.3	110.2	114.5	131.9	93.6	60.6	75.6	2	2	2	2	2	2	2
FALSE	High	[R].DAEEAISQTIDTIVDMIK.[N]	2xTMT6plex [N-Term; K18]		1.47212e-05	0	1	2	1	P12109	P12109 [223-240]	0	2450.31	High	High	High	High	High	High	High	High	High	High	0.696	0.476	0.276	0.926	1.332	0.61	0.902	0.441	0.573	138.3	96.2	65.8	38.1	128	184.2	84.4	124.7	61	79.2	1	1	1	1	1	1	1
FALSE	High	[R].DAEEAISQTIDTIVDMIK.[N]	2xTMT6plex [N-Term; K18]; 1xOxidation [M16]		5.26783e-08	0	1	2	5	P12109	P12109 [223-240]	0	2466.3	High	High	High	High	High	High	High	High	High	High	0.734	0.538	0.412	0.85	1.143	0.742	1.328	0.451	0.63	127.7	93.8	68.7	52.6	108.6	146	94.8	169.7	57.6	80.5	5	5	5	5	5	5	5
FALSE	High	[R].SMVAVMDSDTTGK.[L]	2xTMT6plex [N-Term; K13]		6.08366e-07	0	1	8	4	A0A0C4DGQ5	A0A0C4DGQ5 [146-158]	0	1799.93	High	High	High	High	High	High	High	High	High	High	1.019	1.016	0.54	0.863	0.879	1.083	0.662	0.51	0.422	125.1	127.5	127.1	67.6	107.9	110	135.5	82.8	63.9	52.7	4	4	4	4	4	4	4
FALSE	High	[K].DAVAHCHEAER.[N]	1xTMT6plex [N-Term]; 1xCarbamidomethyl [C6]		1.78262e-05	0	1	6	2	P49792	P49792 [183-193]	0	1523.72	High	High	High	High	High	High	High	High	High	High	1.25	1.119	1.207	1.477	1.074	1.247	1.56	1.078	1.566	79.5	99.4	89	96	117.4	85.4	99.2	124.1	85.7	124.5	2	2	2	2	2	2	2
FALSE	High	[K].HAEMVHTGLK.[L]	2xTMT6plex [N-Term; K10]		4.39913e-05	0	2	9	3	Q5T0R9; Q01518	Q5T0R9 [71-80]; Q01518 [72-81]	0	1580.9	High	High	High	High	High	High	High	High	High	High	0.786	1.012	3.64	1.412	1.347	1.112	3.735	1.799	5.903	46	36.1	46.6	167.4	64.9	61.9	51.1	171.7	82.7	271.5	3	3	3	3	3	3	3
FALSE	High	[R].YCGQLQMIQEQISNLEAQITDVR.[Q]	1xTMT6plex [N-Term]; 1xOxidation [M7]; 1xCarbamidomethyl [C2]		2.27481e-08	0	1	2	1	P35527	P35527 [405-427]	0	2982.49	High	High	High	High	High	High	High	High	High	High	0.514	0.537	0.294	0.75	0.447	0.648	0.319	0.426	0.331	189.9	97.6	102	55.9	142.4	84.9	123	60.6	80.8	62.8	1	1	1	1	1	1	1
FALSE	High	[R].YCGQLQMIQEQISNLEAQITDVR.[Q]	1xTMT6plex [N-Term]; 1xCarbamidomethyl [C2]		5.44033e-09	0	1	2	3	P35527	P35527 [405-427]	0	2966.49	High	High	High	High	High	High	High	High	High	High	0.349	0.435	0.22	0.382	0.343	0.374	0.251	0.497	0.313	240.1	83.9	104.5	52.9	91.8	82.2	89.9	60.2	119.4	75.2	3	3	3	3	3	3	3
FALSE	High	[R].WCAVSEHEATK.[C]	2xTMT6plex [N-Term; K11]; 1xCarbamidomethyl [C2]		3.54362e-06	0	1	4	4	P02787	P02787 [27-37]	0	1775.92	High	High	High	High	High	High	High	High	High	High	1.195	0.472	0.564	0.717	0.682	0.869	0.702	5.422	1.644	75.4	90.1	35.6	42.5	54	51.4	65.5	52.9	408.7	123.9	4	4	4	4	4	4	4
FALSE	High	[R].QLEADILDVNQIFK.[D]	2xTMT6plex [N-Term; K14]		1.56625e-08	0	1	1	2	Q86Y82	Q86Y82 [190-203]	0	2104.21	High	High	High	High	High	High	High	High	High	High	0.936	0.787	0.805	0.831	0.821	0.926	0.95	0.55	0.771	119.4	111.7	93.9	96.1	99.2	98.1	110.6	113.4	65.6	92.1	2	2	2	2	2	2	2
FALSE	High	[K].VDLLNQEIEFLK.[V]	2xTMT6plex [N-Term; K12]		6.94927e-06	0	1	1	2	P35908	P35908 [303-314]	0	1919.13	High	High	High	High	High	High	High	High	High	High	1.227	1.237	0.599	1.313	0.981	1.086	0.744	1.473	1.99	85.8	105.4	106.2	51.4	112.7	84.2	93.2	63.9	126.4	170.8	2	2	2	2	2	2	2
FALSE	High	[K].DQDNDVSSSNCAEK.[F]	2xTMT6plex [N-Term; K14]; 1xCarbamidomethyl [C11]		2.63736e-06	0	1	1	2	O00602	O00602 [260-273]	0	2026.94	High	High	High	High	High	High	High	High	High	High	1.055	1.375	2.518	1.631	1.32	1.095	4.808	0.881	8.83	40.8	43	56.1	102.7	66.6	53.8	44.7	196.1	35.9	360.2	2	2	2	2	2	2	2
FALSE	High	[K].VNWEEEAASGLLTSLK.[D]	2xTMT6plex [N-Term; K16]		2.17355e-09	0	1	1	2	P04114	P04114 [4056-4071]	0	2205.22	High	High	High	High	High	High	High	High	High	High	0.937	0.681	1.24	1.234	1.164	0.884	0.831	3.18	1.509	79	74	53.8	98	97.4	91.9	69.8	65.6	251.2	119.2	2	2	2	2	2	2	2
FALSE	High	[K].RYNEDLELEDAIHTAILTLK.[E]	2xTMT6plex [N-Term; K20]		4.39913e-05	0	1	2	1	A0A024RA52	A0A024RA52 [177-196]	1	2815.56	High	High	High	High	High	High	High	High	High	High	0.956	0.833	1.511	1.214	1.084	1.041	1.104	0.74	0.853	96.7	92.5	80.6	146.2	117.4	104.9	100.7	106.8	71.6	82.5	1	1	1	1	1	1	1
FALSE	High	[-].MLSLDFLDDVR.[R]	1xTMT6plex [N-Term]		8.59318e-06	0	1	3	2	P67812	P67812 [1-11]	0	1552.82	High	High	High	High	High	High	High	High	High	High	1.006	0.755	0.565	0.738	0.831	0.802	0.815	0.503	0.78	128.3	129.1	96.8	72.5	94.6	106.7	102.8	104.5	64.6	100.1	2	2	2	2	2	2	2
FALSE	High	[R].SLDGIPFTVDAGGLIHCIEDFHK.[K]	2xTMT6plex [N-Term; K23]; 1xCarbamidomethyl [C17]		1.77771e-10	0	1	2	2	Q93052	Q93052 [508-530]	0	2999.57	High	High	High	High	High	High	High	High	High	High	1.085	2.779	0.504	2.58	0.969	1.421	0.831	0.627	0.426	81.8	88.8	227.4	41.3	211	79.3	116.2	68	51.3	34.9	2	2	2	2	2	2	2
FALSE	High	[K].TLYVEEVVPNVIEPSFGLGR.[I]	1xTMT6plex [N-Term]		1.37982e-06	0	1	1	1	P41250	P41250 [564-583]	0	2447.34	High	High	High	High	High	High	High	High	High	High	1.216	1.717	0.436	0.832	0.768	1.069	0.51	0.646	0.426	116	141.1	199.2	50.6	96.5	89.1	124	59.1	75	49.4	1	1	1	1	1	1	1
FALSE	High	[R].TLQGLEIELQSQLSMKAGLENTVAETECR.[Y]	2xTMT6plex [N-Term; K16]; 1xOxidation [M15]; 1xCarbamidomethyl [C28]		1.32378e-06	0	1	2	1	P13646	P13646 [327-355]	1	3722.93	High	High	High	High	High	High	High	High	High	High	1.278	0.82	0.468	0.862	0.85	0.83	0.612	1.072	0.467	121.1	154.7	99.3	56.7	104.4	102.9	100.5	74	129.9	56.6	1	1	1	1	1	1	1
FALSE	High	[R].SIATLMTDEIFHDVAYK.[A]	2xTMT6plex [N-Term; K17]		1.78799e-06	0	1	5	1	Q9Y6M7	Q9Y6M7 [487-503]	0	2412.29	High	High	High	High	High	High	High	High	High	High	1.026	1.078	1.126	1.25	1.168	0.929	1.166	0.868	0.972	94.5	96.9	101.9	106.4	118.1	110.4	87.8	110.2	82	91.8	1	1	1	1	1	1	1
FALSE	High	[R].TLQGLEIELQSQLSMKAGLENTVAETECR.[Y]	2xTMT6plex [N-Term; K16]; 1xCarbamidomethyl [C28]		2.16593e-06	0	1	2	1	P13646	P13646 [327-355]	1	3706.94	High	High	High	High	High	High	High	High	High	High	1.332	0.975	0.697	0.916	0.665	0.985	0.67	0.959	0.638	113.2	150.7	110.4	78.8	103.7	75.3	111.4	75.8	108.5	72.2	1	1	1	1	1	1	1
FALSE	High	[R].GVSAIVYMVDAADQEK.[I]	2xTMT6plex [N-Term; K16]		1.84833e-05	0	1	2	1	Q96BM9	Q96BM9 [88-103]	0	2154.15	High	High	High	High	High	High	High	High	High	High	0.982	0.764	0.374	0.978	0.795	0.929	0.513	0.505	0.301	140	137.5	107	52.4	137	111.3	130	71.8	70.7	42.2	1	1	1	1	1	1	1
FALSE	High	[K].EISGLWNELDSLK.[D]	2xTMT6plex [N-Term; K13]		9.15955e-05	0	1	4	1	Q86UP2	Q86UP2 [1007-1019]	0	1962.09	High	High	High	High	High	High	High	High	High	High	0.931	0.893	0.86	0.934	0.798	0.9	0.829	0.81	0.665	116	108	103.6	99.7	108.4	92.6	104.4	96.2	94	77.2	1	1	1	1	1	1	1
FALSE	High	[R].HYEGSTVPEKK.[T]	3xTMT6plex [N-Term; K10; K11]		1.37636e-05	0	1	6	4	P00738	P00738 [312-322]	1	1962.13	High	High	High	High	High	High	High	High	High	High	1.043	0.44	0.361	1.231	3.055	0.367	0.657	0.175	0.181	117.5	122.5	51.7	42.5	144.7	358.9	43.1	77.2	20.6	21.3	4	4	4	4	4	4	4
FALSE	High	[K].MEIVDHALHALTDEVIIPHSGWER.[E]	1xTMT6plex [N-Term]		2.23971e-08	0	1	2	2	O60716	O60716 [487-510]	0	2997.55	High	High	High	High	High	High	High	High	High	High	1.046	1.21	1.077	1.258	1.297	0.918	1.235	0.975	0.798	92.5	96.7	111.9	99.6	116.4	120	84.9	114.2	90.2	73.8	2	2	2	2	2	2	2
FALSE	High	[K].INDRFEFPEQLPLDEFLQK.[T]	2xTMT6plex [N-Term; K19]		2.45602e-05	0	1	3	1	Q93009	Q93009 [421-439]	1	2836.53	High	High	High	High	High	High	High	High	High	High	0.94	0.81	0.644	0.982	0.923	0.94	0.735	0.538	0.544	124.1	116.7	100.6	79.9	121.8	114.5	116.7	91.2	66.8	67.6	1	1	1	1	1	1	1
FALSE	High	[K].KTTDTASVQNEAK.[L]	3xTMT6plex [N-Term; K1; K13]		4.08161e-07	0	1	3	1	Q9ULV4	Q9ULV4 [428-440]	1	2080.19	High	High	High	High	High	High	High	High	High	High	0.979	1.546	1.909	1.666	1.03	1.052	2.02	1.572	3.022	63.3	62	97.9	120.9	105.5	65.2	66.6	127.9	99.5	191.3	1	1	1	1	1	1	1
FALSE	High	[K].EFNEDGALAVLQQFK.[D]	2xTMT6plex [N-Term; K15]		5.12719e-07	0	1	2	2	O60506	O60506 [67-81]	0	2167.18	High	High	High	High	High	High	High	High	High	High	0.773	0.789	2.641	1.055	1.064	0.799	1.321	1.59	1.631	79	61	62.3	208.6	83.3	84	63.1	104.3	125.5	128.8	2	2	2	2	2	2	2
FALSE	High	[K].STTSVSEEDVSSR.[Y]	1xTMT6plex [N-Term]		1.27357e-05	0	1	1	1	Q96IZ0	Q96IZ0 [228-240]	0	1612.79	High	High	High	High	High	High	High	High	High	High	1.233	1.855	0.81	1.478	0.946	1.043	0.838	0.708	0.733	94	115.8	174.3	76.1	138.8	88.9	98	78.7	66.5	68.8	1	1	1	1	1	1	1
FALSE	High	[K].LDVATDNFFQNPELYIR.[E]	1xTMT6plex [N-Term]		1.3835e-05	0	1	6	1	Q96GG9	Q96GG9 [37-53]	0	2284.18	High	High	High	High	High	High	High	High	High	High	0.919	0.976	0.747	0.941	1.035	0.801	0.766	1.519	0.771	105.5	97	103	78.8	99.3	109.2	84.5	80.9	160.3	81.4	1	1	1	1	1	1	1
FALSE	High	[K].DMLEAGILDTYLGK.[Y]	2xTMT6plex [N-Term; K14]		1.12729e-06	0	1	2	3	P50990	P50990 [491-504]	0	1997.1	High	High	High	High	High	High	High	High	High	High	0.905	0.82	0.69	0.964	0.837	1.06	0.651	0.397	0.587	126.4	114.4	103.6	87.2	121.9	105.8	134	82.3	50.2	74.2	3	3	3	3	3	3	3
FALSE	High	[R].GAIYLAEEACPGISDTMVAQLVQR.[L]	1xTMT6plex [N-Term]; 1xCarbamidomethyl [C10]		5.2135e-08	0	1	5	1	Q9Y6E0	Q9Y6E0 [406-429]	0	2821.44	High	High	High	High	High	High	High	High	High	High	0.839	0.992	0.652	0.866	0.886	0.928	0.691	0.793	0.508	122.6	102.9	121.7	80	106.2	108.6	113.8	84.8	97.2	62.3	1	1	1	1	1	1	1
FALSE	High	[R].VTASDPLDTLGSEGALSPGGVASLLR.[L]	1xTMT6plex [N-Term]		3.43366e-10	0	3	9	2	A0A140TA32; A0A140TA29; P0C0L5	A0A140TA32 [980-1005]; A0A140TA29 [980-1005]; P0C0L5 [980-1005]	0	2712.46	High	High	High	High	High	High	High	High	High	High	0.873	0.705	1.017	1.145	1.529	0.845	0.896	3.408	2.325	72.8	63.5	51.3	74	83.3	111.3	61.5	65.2	248	169.1	2	2	2	2	2	2	2
FALSE	High	[K].SPPYTAFLGNLPYDVTEESIK.[E]	2xTMT6plex [N-Term; K21]		2.60006e-07	0	1	8	1	E7EX17	E7EX17 [93-113]	0	2799.49	High	High	High	High	High	High	High	High	High	High	0.909	0.609	0.72	0.852	0.681	0.884	0.726	0.625	0.73	129.3	117.6	78.7	93	110.1	88	114.3	93.9	80.7	94.4	1	1	1	1	1	1	1
FALSE	High	[K].ESEPLPQLEEETEEALASNLYSAPTSCQGR.[C]	1xTMT6plex [N-Term]; 1xCarbamidomethyl [C27]		2.467e-11	0	1	1	2	P21128	P21128 [64-93]	0	3564.68	High	High	High	High	High	High	High	High	High	High	1.12	1.35	0.819	0.978	0.919	1.909	0.823	1.333	0.77	90.7	101.7	122.5	74.3	88.7	83.4	173.2	74.7	121	69.8	2	2	2	2	2	2	2
FALSE	High	[R].TQESGDQDPQEAQK.[A]	2xTMT6plex [N-Term; K14]		1.46453e-05	0	1	3	3	E9PDI4	E9PDI4 [496-509]	0	2019	High	High	High	High	High	High	High	High	High	High	1.26	0.702	0.525	0.921	0.848	0.959	0.457	0.49	0.228	135.3	170.5	94.9	71	124.7	114.7	129.8	61.8	66.3	30.9	3	3	3	3	3	3	3
FALSE	High	[R].WMSPEAILEGDFSTK.[S]	2xTMT6plex [N-Term; K15]		4.77673e-05	0	1	3	1	Q13308	Q13308 [972-986]	0	2169.13	High	High	High	High	High	High	High	High	High	High	0.734	0.585	1.532	0.974	1.366	0.838	1.3	0.788	1.059	98.3	72.1	57.5	150.5	95.7	134.3	82.3	127.8	77.4	104	1	1	1	1	1	1	1
FALSE	High	[K].LQDIITALEER.[L]	1xTMT6plex [N-Term]		3.86758e-05	0	1	1	1	Q14573	Q14573 [1595-1605]	0	1529.87	High	High	High	High	High	High	High	High	High	High	1.006	0.89	0.963	1.021	0.957	0.951	1.1	0.577	0.512	111.4	112.1	99.1	107.3	113.8	106.6	105.9	122.5	64.3	57.1	1	1	1	1	1	1	1
FALSE	High	[K].ITGEAFVQFASQELAEK.[A]	2xTMT6plex [N-Term; K17]		3.15685e-09	0	1	1	4	P52597	P52597 [151-167]	0	2326.27	High	High	High	High	High	High	High	High	High	High	1.042	0.913	0.814	1.166	1.049	0.867	0.87	0.519	0.677	112.2	116.8	102.4	91.3	130.7	117.7	97.3	97.6	58.2	75.9	4	4	4	4	4	4	4
FALSE	High	[K].FCSGDLGPEGILPDTHLLDPLLK.[E]	2xTMT6plex [N-Term; K23]; 1xCarbamidomethyl [C2]		2.83957e-07	0	1	1	1	Q6PCB7	Q6PCB7 [203-225]	0	2965.61	High	High	High	High	High	High	High	High	High	High	0.851	0.469	0.544	0.711	0.8	0.574	0.768	0.76	0.614	141	120.1	66.2	76.6	100.3	112.7	81	108.3	107.2	86.6	1	1	1	1	1	1	1
FALSE	High	[R].NPVQISQEQLLALETALYCTHMDDPSPR.[E]	1xTMT6plex [N-Term]; 1xCarbamidomethyl [C19]		1.73029e-09	0	1	2	1	O43570	O43570 [241-268]	0	3455.71	High	High	High	High	High	High	High	High	High	High	1.018	0.843	0.517	0.79	0.753	0.649	0.656	0.929	0.434	131.8	134.2	111	68.1	104.1	99.3	85.5	86.4	122.5	57.2	1	1	1	1	1	1	1
FALSE	High	[R].SLFTDLEAENDVLHCVAFAVPK.[S]	2xTMT6plex [N-Term; K22]; 1xCarbamidomethyl [C15]		6.83401e-09	0	1	2	3	P01023	P01023 [72-93]	0	2933.55	High	High	High	High	High	High	High	High	High	High	0.96	0.464	0.519	0.83	1.66	0.745	0.535	1.953	0.842	105.2	100.9	48.8	54.6	87.3	174.6	78.4	56.2	205.4	88.5	3	3	3	3	3	3	3
FALSE	High	[K].SFIKDYPVVSIEDPFDQDDWGAWQK.[F]	3xTMT6plex [N-Term; K4; K25]		1.03459e-08	0	1	1	1	P06733	P06733 [282-306]	1	3672.88	High	High	High	High	High	High	High	High	High	High	0.964	0.769	4.917	1.185	1.55	1.182	2.738	1.836	4.027	49.6	47.8	38.1	243.8	58.7	76.9	58.6	135.8	91	199.7	1	1	1	1	1	1	1
FALSE	High	[R].VQDAVQQHQQK.[M]	2xTMT6plex [N-Term; K11]		1.27357e-05	0	1	2	3	Q9NVI7	Q9NVI7 [606-616]	0	1766.99	High	High	High	High	High	High	High	High	High	High	0.909	1.155	1.205	1.418	1.062	1.365	1.716	0.829	1.383	83	75.5	95.9	100	117.8	88.2	113.4	142.5	68.9	114.8	3	3	3	3	3	3	3
FALSE	High	[K].YSNEDTLSVALPYFWEHFDK.[D]	2xTMT6plex [N-Term; K20]		7.91032e-10	0	1	1	1	P26641	P26641 [297-316]	0	2919.46	High	High	High	High	High	High	High	High	High	High	0.96	0.984	0.965	0.848	0.884	1.302	0.942	0.728	0.704	107.3	103.1	105.6	103.5	91	94.9	139.8	101.1	78.2	75.5	1	1	1	1	1	1	1
FALSE	High	[K].LSAASTWLEDEGVGATTVMLK.[E]	2xTMT6plex [N-Term; K21]		1.61754e-09	0	1	2	1	Q9Y4L1	Q9Y4L1 [775-795]	0	2637.42	High	High	High	High	High	High	High	High	High	High	0.733	0.794	2.659	1.446	0.751	1.235	2.422	1.623	2.931	64.1	47	50.9	170.5	92.7	48.1	79.2	155.3	104.1	188	1	1	1	1	1	1	1
FALSE	High	[R].QGADTLAFMSLLEEK.[L]	2xTMT6plex [N-Term; K15]		4.70356e-05	0	1	2	1	A0A0A0MRK6	A0A0A0MRK6 [238-252]	0	2111.15	High	High	High	High	High	High	High	High	High	High	1.011	0.803	0.973	0.95	1.042	0.947	0.934	0.61	0.542	113.5	114.7	91.1	110.4	107.9	118.2	107.5	106	69.2	61.5	1	1	1	1	1	1	1
FALSE	High	[R].VLECLASGIVMPDGSGIYDPCEK.[E]	2xTMT6plex [N-Term; K23]; 2xCarbamidomethyl [C4; C21]		4.84856e-08	0	1	1	1	Q12906	Q12906 [275-297]	0	2968.49	High	High	High	High	High	High	High	High	High	High	0.891	0.632	1.707	1.122	1.317	0.884	1.759	1.59	2.584	74.2	66.1	46.8	126.6	83.2	97.6	65.5	130.4	117.9	191.6	1	1	1	1	1	1	1
FALSE	High	[K].QGQYSPMAIEEQVAVIYAGVR.[G]	1xTMT6plex [N-Term]		1.26496e-07	0	1	1	1	P25705	P25705 [473-493]	0	2538.32	High	High	High	High	High	High	High	High	High	High	0.966	1.423	0.684	1.013	0.904	0.832	0.822	0.68	0.578	112.3	108.5	159.9	76.8	113.8	101.5	93.5	92.3	76.4	64.9	1	1	1	1	1	1	1
FALSE	High	[R].YDGNVYENLFEWAK.[N]	2xTMT6plex [N-Term; K14]		3.48896e-06	0	1	3	2	Q15067	Q15067 [624-637]	0	2206.12	High	High	High	High	High	High	High	High	High	High	1.078	1.572	0.817	0.917	0.746	1.72	0.706	0.402	0.481	106	114.2	166.5	86.6	97.2	79	182.3	74.8	42.5	51	2	2	2	2	2	2	2
FALSE	High	[K].NLAEALLTYETLDAK.[E]	2xTMT6plex [N-Term; K15]		2.29648e-05	0	1	1	1	Q96TA2	Q96TA2 [745-759]	0	2123.2	High	High	High	High	High	High	High	High	High	High	1.042	0.945	1.488	1.238	1.018	1.123	1.367	0.857	0.934	90.8	94.6	85.8	135.1	112.4	92.4	102	124.1	77.9	84.9	1	1	1	1	1	1	1
FALSE	High	[R].RLEDLSESIVNDFAYMK.[K]	2xTMT6plex [N-Term; K17]		3.83982e-08	0	1	1	3	P49755	P49755 [153-169]	1	2488.32	High	High	High	High	High	High	High	High	High	High	0.884	0.763	0.633	0.814	0.757	0.787	0.82	0.785	0.699	125.9	111.3	96.1	79.8	102.5	95.3	99.1	103.2	98.8	88	3	3	3	3	3	3	3
FALSE	High	[R].DEQLLTNVLETLR.[G]	1xTMT6plex [N-Term]		2.72327e-05	0	1	1	2	Q9P2I0	Q9P2I0 [216-228]	0	1773	High	High	High	High	High	High	High	High	High	High	0.908	0.677	0.832	0.939	0.931	0.748	1.364	0.46	0.741	116.3	105.6	78.7	96.8	109.2	108.2	87	158.6	53.5	86.1	2	2	2	2	2	2	2
FALSE	High	[K].KGQAVDYEGSR.[T]	2xTMT6plex [N-Term; K1]		2.91231e-05	0	1	1	2	P13667	P13667 [145-155]	1	1667.91	High	High	High	High	High	High	High	High	High	High	0.666	0.575	4.537	0.831	1.044	0.493	2.711	1.916	4.666	54.2	36.1	31.2	246	45	56.6	26.8	147	103.9	253.1	2	2	2	2	2	2	2
FALSE	High	[R].ETGERPSNEEIMR.[F]	1xTMT6plex [N-Term]		6.08181e-05	0	1	1	1	O95202	O95202 [295-307]	0	1776.87	High	High	High	High	High	High	High	High	High	High	1.115	0.955	0.619	0.934	0.811	0.849	0.744	0.548	0.565	122.8	136.9	117.3	76.1	114.8	99.7	104.3	91.4	67.3	69.4	1	1	1	1	1	1	1
FALSE	High	[R].GGSSSGGGYGSGGGGSSSVK.[G]	2xTMT6plex [N-Term; K20]		5.68723e-07	0	1	1	1	P35908	P35908 [604-623]	0	2047.01	High	High	High	High	High	High	High	High	High	High	1.352	1.336	1.007	1.341	1.003	1.141	1.174	1.308	1.242	84	113.6	112.2	84.6	112.7	84.3	95.9	98.6	109.8	104.4	1	1	1	1	1	1	1
FALSE	High	[K].DAAAVGNHVAK.[L]	2xTMT6plex [N-Term; K11]		7.02163e-06	0	1	1	1	Q13564	Q13564 [353-363]	0	1510.87	High	High	High	High	High	High	High	High	High	High	1.046	0.921	1.118	1.071	1.062	1.175	0.997	0.731	0.94	99.4	104	91.5	111.1	106.4	105.6	116.8	99.1	72.7	93.4	1	1	1	1	1	1	1
FALSE	High	[K].GCSFLPDPYQK.[Q]	2xTMT6plex [N-Term; K11]; 1xCarbamidomethyl [C2]		1.71038e-05	0	1	3	4	C9JIZ6	C9JIZ6 [442-452]	0	1769.93	High	High	High	High	High	High	High	High	High	High	0.867	0.674	0.975	0.919	1.242	0.824	2.189	0.679	2.701	82.8	71.9	55.8	80.8	76.1	102.9	68.3	181.4	56.2	223.8	4	4	4	4	4	4	4
FALSE	High	[R].SELVVDSQMQSIFTDIGK.[V]	2xTMT6plex [N-Term; K18]		4.12414e-07	0	1	3	1	Q12769	Q12769 [175-192]	0	2455.32	High	High	High	High	High	High	High	High	High	High	0.892	0.893	0.823	0.946	1.06	1.037	0.792	0.691	0.699	113.2	101	101.1	93.2	107.1	120	117.4	89.6	78.2	79.2	1	1	1	1	1	1	1
FALSE	High	[K].LNTLETEEWFFK.[D]	2xTMT6plex [N-Term; K12]		1.01103e-06	0	1	2	2	P07948	P07948 [121-132]	0	2015.09	High	High	High	High	High	High	High	High	High	High	0.726	0.581	1.4	0.983	1.007	0.597	1.545	0.649	1.853	96.7	70.2	56.2	135.4	95.1	97.4	57.7	149.4	62.7	179.2	2	2	2	2	2	2	2
FALSE	High	[R].GVGVFGDMAQDTGIPADIWR.[F]	1xTMT6plex [N-Term]		1.06608e-07	0	1	1	1	P56192	P56192 [599-618]	0	2334.17	High	High	High	High	High	High	High	High	High	High	0.942	1.003	0.95	1.18	1.399	0.921	1.872	0.78	0.996	90.6	85.3	90.8	86	106.8	126.7	83.4	169.6	70.7	90.2	1	1	1	1	1	1	1
FALSE	High	[K].IPVENILGEVGDGFK.[V]	2xTMT6plex [N-Term; K15]		6.13693e-06	0	1	2	3	Q9H845	Q9H845 [280-294]	0	2045.17	High	High	High	High	High	High	High	High	High	High	1.1	0.777	1.525	0.858	0.894	0.881	1.417	0.689	8.444	56.9	62.5	44.2	86.7	48.8	50.9	50.1	80.6	39.2	480.2	3	3	3	3	3	3	3
FALSE	High	[R].VYCENQPMLPIGLSDIPGEAMVK.[L]	2xTMT6plex [N-Term; K23]; 1xCarbamidomethyl [C3]		2.76693e-07	0	1	3	2	Q5SRQ6	Q5SRQ6 [131-153]	0	3019.57	High	High	High	High	High	High	High	High	High	High	0.864	0.618	1.05	1.082	1.102	1.089	1.372	1.069	1.179	95.9	82.9	59.3	100.7	103.8	105.7	104.5	131.6	102.6	113.1	2	2	2	2	2	2	2
FALSE	High	[R].GGSDPETTGIQIWSEVFTVEKPGGK.[K]	3xTMT6plex [N-Term; K21; K25]		6.76631e-14	0	1	2	2	Q6DD88	Q6DD88 [110-134]	0	3306.78	High	High	High	High	High	High	High	High	High	High	1.121	1.443	0.631	1.03	0.894	1.06	0.835	0.562	0.612	108.9	122	157.1	68.6	112.1	97.3	115.4	90.9	61.1	66.7	2	2	2	2	2	2	2
FALSE	High	[K].QDLAAIPDFQSGAMENWGLTTYR.[E]	1xTMT6plex [N-Term]		1.87337e-06	0	1	1	1	Q9NZ08	Q9NZ08 [306-328]	0	2813.38	High	High	High	High	High	High	High	High	High	High	0.764	1.151	0.76	1.555	0.999	0.836	0.678	2.909	0.806	87.3	66.7	100.5	66.3	135.7	87.2	73	59.1	253.9	70.4	1	1	1	1	1	1	1
FALSE	High	[R].LSEMTEAEQQQLIDDHFLFDKPVSPLLTAAGMAR.[D]	2xTMT6plex [N-Term; K21]		2.70523e-10	0	1	2	2	P12532	P12532 [209-242]	0	4260.21	High	High	High	High	High	High	High	High	High	High	1.067	1.029	1.43	0.648	0.613	1.277	0.777	0.718	0.199	114.2	121.8	117.5	163.3	73.9	69.9	145.8	88.7	82	22.8	2	2	2	2	2	2	2
FALSE	High	[R].ALGVEQDLALPAIAVIGDQSSGK.[S]	2xTMT6plex [N-Term; K23]		2.25387e-09	0	2	5	2	P20591; P20592	P20591 [61-83]; P20592 [109-131]	0	2710.54	High	High	High	High	High	High	High	High	High	High	0.874	0.619	3.631	0.59	1.03	0.731	0.78	0.546	0.434	97.7	85.4	60.5	354.8	57.6	100.7	71.4	76.2	53.4	42.4	2	2	2	2	2	2	2
FALSE	High	[K].GTITIQDTGIGMTQEELVSNLGTIAR.[S]	1xTMT6plex [N-Term]		1.96969e-09	0	1	1	1	Q12931	Q12931 [152-177]	0	2947.56	High	High	High	High	High	High	High	High	High	High	0.858	0.79	0.615	1.017	0.966	0.797	0.788	0.744	0.606	122.2	104.9	96.5	75.1	124.3	118.1	97.4	96.4	91	74.1	1	1	1	1	1	1	1
FALSE	High	[R].LASYWAQPQDALSQEVSPEVWK.[D]	2xTMT6plex [N-Term; K22]		2.76328e-06	0	1	3	1	Q53H12	Q53H12 [283-304]	0	2990.57	High	High	High	High	High	High	High	High	High	High	0.848	0.687	0.626	0.743	0.803	0.588	0.622	0.637	0.596	139.9	118.6	96.1	87.5	103.9	112.3	82.3	87	89.1	83.4	1	1	1	1	1	1	1
FALSE	High	[K].MAQQMLDLEEQLEEEEAAR.[Q]	1xTMT6plex [N-Term]		2.92069e-09	0	1	1	3	P35749	P35749 [948-966]	0	2492.18	High	High	High	High	High	High	High	High	High	High	1.087	2.698	0.787	1.308	0.92	0.926	0.995	0.645	0.803	89.5	97.3	241.6	70.4	117.1	82.4	82.9	89.1	57.8	71.9	3	3	3	3	3	3	3
FALSE	High	[K].CASQSGMTAYGTR.[R]	1xTMT6plex [N-Term]; 1xCarbamidomethyl [C1]		2.91025e-06	0	1	8	1	B4DUT8	B4DUT8 [196-208]	0	1618.75	High	High	High	High	High	High	High	High	High	High	0.911	1.166	1.612	1.064	1.155	0.97	1.051	0.779	1.845	86.6	78.9	100.9	139.5	92.1	99.9	84	91	67.4	159.7	1	1	1	1	1	1	1
FALSE	High	[R].QATHDQAVQALK.[R]	2xTMT6plex [N-Term; K12]		8.28727e-06	0	1	5	1	Q13425	Q13425 [173-184]	0	1768.01	High	High	High	High	High	High	High	High	High	High	1.244	1.249	1.026	1.575	1.234	1.117	0.99	0.91	0.888	89	110.7	111.2	91.3	140.2	109.9	99.4	88.2	81	79	1	1	1	1	1	1	1
FALSE	High	[K].RTDEAAFQK.[L]	2xTMT6plex [N-Term; K9]		1.54229e-05	0	1	1	3	P26447	P26447 [49-57]	1	1523.86	High	High	High	High	High	High	High	High	High	High	0.571	0.51	0.861	1.061	1.335	0.921	1.603	0.993	1.64	95.3	54.4	48.6	82.1	101.1	127.2	87.7	152.8	94.6	156.3	3	3	3	3	3	3	3
FALSE	High	[K].VFLLGEEVAQYDGAYK.[V]	2xTMT6plex [N-Term; K16]		5.56169e-06	0	1	3	2	P11177	P11177 [53-68]	0	2260.23	High	High	High	High	High	High	High	High	High	High	0.954	0.78	0.555	0.844	0.902	0.91	0.711	0.659	0.579	126.7	120.8	98.9	70.2	107	114.3	115.2	90.1	83.5	73.4	2	2	2	2	2	2	2
FALSE	High	[R].ALSEIAGMTLPYDTLDQVR.[N]	1xTMT6plex [N-Term]		9.18315e-09	0	1	2	3	P28331	P28331 [625-643]	0	2322.22	High	High	High	High	High	High	High	High	High	High	1.038	0.906	0.597	1.113	0.908	0.829	0.66	0.732	0.584	119.5	124.1	108.3	71.4	133	108.5	99	78.9	87.5	69.8	3	3	3	3	3	3	3
FALSE	High	[K].VIMELFDNDQVGKDEFLGR.[S]	2xTMT6plex [N-Term; K13]		5.13305e-08	0	1	2	1	Q9NZM1	Q9NZM1 [1211-1229]	1	2683.42	High	High	High	High	High	High	High	High	High	High	0.779	0.521	4.448	1.118	1.53	0.768	2.933	2.892	2.885	53	41.3	27.6	235.7	59.2	81.1	40.7	155.4	153.2	152.9	1	1	1	1	1	1	1
FALSE	High	[R].GDSVSDSGSDALR.[S]	1xTMT6plex [N-Term]		7.52416e-07	0	1	2	1	Q53EL6	Q53EL6 [74-86]	0	1494.72	High	High	High	High	High	High	High	High	High	High	1.207	0.738	1.272	0.773	1.036	0.657	1.065	1.123	1.211	99.2	119.7	73.2	126.2	76.7	102.8	65.2	105.7	111.4	120.1	1	1	1	1	1	1	1
FALSE	High	[R].NFHIFYQLLEGGEEETLR.[R]	1xTMT6plex [N-Term]		1.51474e-06	0	1	3	2	O00159	O00159 [236-253]	0	2424.24	High	High	High	High	High	High	High	High	High	High	0.613	0.576	0.436	0.626	0.592	0.721	0.43	1.985	0.579	132.3	81.1	76.3	57.6	82.9	78.3	95.4	56.9	262.5	76.7	2	2	2	2	2	2	2
FALSE	High	[R].ERPLNVFCDMETDGGGWLVFQR.[R]	1xTMT6plex [N-Term]; 1xCarbamidomethyl [C8]		5.20754e-07	0	1	7	1	A0A140TA52	A0A140TA52 [4051-4072]	0	2855.38	High	High	High	High	High	High	High	High	High	High	0.828	0.489	0.79	0.849	0.836	0.668	0.48	1.086	0.998	124.6	103.2	61	98.4	105.8	104.1	83.2	59.9	135.4	124.4	1	1	1	1	1	1	1
FALSE	High	[K].RNDFQLIGIQDGYLSLLQDSGEVR.[E]	1xTMT6plex [N-Term]		5.59948e-07	0	1	3	1	I3L504	I3L504 [86-109]	1	2965.56	High	High	High	High	High	High	High	High	High	High	0.572	0.68	1.002	0.84	0.806	0.778	0.904	0.938	0.587	123.4	70.6	83.9	123.6	103.6	99.4	95.9	111.5	115.7	72.5	1	1	1	1	1	1	1
FALSE	High	[K].TGEITASSNK.[S]	2xTMT6plex [N-Term; K10]		5.15984e-05	0	1	3	1	Q8TAT6	Q8TAT6 [53-62]	0	1465.83	High	High	High	High	High	High	High	High	High	High	0.987	0.791	1.075	1.229	1.015	1.438	1.062	0.735	1.162	95.3	94.1	75.3	102.5	117.1	96.7	137	101.2	70.1	110.7	1	1	1	1	1	1	1
FALSE	High	[K].GTEAAGAMFLEAIPMSIPPEVK.[F]	2xTMT6plex [N-Term; K22]; 1xOxidation [M]		3.24924e-07	0	1	2	7	P01009	P01009 [368-389]	0	2733.46	High	High	High	High	High	High	High	High	High	High	0.979	0.736	0.742	0.857	1.003	0.729	0.63	1.376	0.613	115.4	113	85	85.6	98.9	115.8	84.1	72.7	158.7	70.7	7	7	7	7	7	7	7
FALSE	High	[K].GTEAAGAMFLEAIPMSIPPEVK.[F]	2xTMT6plex [N-Term; K22]		2.56284e-08	0	1	2	7	P01009	P01009 [368-389]	0	2717.47	High	High	High	High	High	High	High	High	High	High	1.159	0.646	0.379	0.642	1.051	0.559	0.282	1.493	0.231	134.4	155.7	86.8	50.9	86.3	141.1	75.2	37.9	200.6	31.1	7	7	7	7	7	7	7
FALSE	High	[R].TVVAGSSDAAQK.[A]	2xTMT6plex [N-Term; K12]		6.71328e-07	0	1	5	2	O95865	O95865 [183-194]	0	1591.91	High	High	High	High	High	High	High	High	High	High	0.749	0.709	0.772	1.139	0.961	1.445	0.939	1.247	0.81	102.3	76.7	72.6	79	116.5	98.4	147.9	96.1	127.6	82.9	2	2	2	2	2	2	2
FALSE	High	[R].HGGENVAAVLR.[A]	1xTMT6plex [N-Term]		9.68803e-05	0	1	3	2	A1L0T0	A1L0T0 [53-63]	0	1351.76	High	High	High	High	High	High	High	High	High	High	1.137	0.777	0.592	0.926	0.83	1.016	0.895	0.661	0.788	116	131.9	90.1	68.7	107.4	96.3	117.9	103.8	76.6	91.4	2	2	2	2	2	2	2
FALSE	High	[R].LYAYEPADTALLLDNMK.[K]	2xTMT6plex [N-Term; K17]		5.62858e-07	0	1	1	1	O95994	O95994 [149-165]	0	2399.29	High	High	High	High	High	High	High	High	High	High	0.924	0.65	0.825	0.899	0.884	1.524	0.743	21.929	1.033	32.9	30.4	21.4	27.1	29.6	29.1	50.1	24.4	721.1	34	1	1	1	1	1	1	1
FALSE	High	[K].LAGFLDLTEQEFR.[I]	1xTMT6plex [N-Term]		1.95511e-07	0	1	3	2	B0QY89	B0QY89 [518-530]	0	1767.95	High	High	High	High	High	High	High	High	High	High	1.043	0.89	0.738	0.926	0.788	0.995	0.65	0.486	0.527	124.3	129.6	110.7	91.8	115.1	98	123.6	80.8	60.4	65.6	2	2	2	2	2	2	2
FALSE	High	[K].VDDLLESYMGIR.[D]	1xTMT6plex [N-Term]		1.46077e-06	0	1	3	1	O14908	O14908 [268-279]	0	1639.86	High	High	High	High	High	High	High	High	High	High	0.993	0.792	1.916	1.045	0.971	1.128	0.912	1.02	0.623	96.1	95.4	76.2	184.3	100.5	93.4	108.5	87.7	98	59.9	1	1	1	1	1	1	1
FALSE	High	[K].AIQDYLSTQLAQDSEFVK.[T]	2xTMT6plex [N-Term; K18]		2.41495e-06	0	1	1	1	Q92835	Q92835 [183-200]	0	2514.35	High	High	High	High	High	High	High	High	High	High	0.785	0.669	1.178	0.828	1.024	0.918	1.577	1.292	2.254	86.8	68.1	58.1	102.2	71.9	88.8	79.6	136.9	112.1	195.5	1	1	1	1	1	1	1
FALSE	High	[K].DCHLAQVPSHTVVAR.[S]	1xTMT6plex [N-Term]; 1xCarbamidomethyl [C2]		1.09845e-06	0	1	1	3	P02787	P02787 [259-273]	0	1919.01	High	High	High	High	High	High	High	High	High	High	1.417	0.685	0.742	0.757	0.76	1.037	0.804	6.26	1.873	65.2	92.4	44.6	48.4	49.4	49.6	67.7	52.4	408.2	122.1	3	3	3	3	3	3	3
FALSE	High	[K].SFLEYYDFYEVACK.[D]	2xTMT6plex [N-Term; K14]; 1xCarbamidomethyl [C13]		1.5909e-05	0	1	2	1	Q9H832	Q9H832 [274-287]	0	2292.13	High	High	High	High	High	High	High	High	High	High	0.97	0.755	0.702	0.893	0.847	1.194	0.775	1.046	0.77	111.7	108.3	84.4	78.4	99.7	94.7	133.4	86.6	116.9	86	1	1	1	1	1	1	1
FALSE	High	[K].EFADSLGIPFLETSAK.[N]	2xTMT6plex [N-Term; K16]		6.2901e-09	0	2	5	8	P62820; Q9H0U4	P62820 [141-156]; Q9H0U4 [138-153]	0	2183.2	High	High	High	High	High	High	High	High	High	High	1.024	0.984	0.731	0.899	0.776	0.958	0.807	0.451	0.618	121.2	124.2	119.3	88.6	109	94.1	116.1	97.9	54.7	74.9	8	8	8	8	8	8	8
FALSE	High	[K].IGDQEFDHLPALLEFYK.[I]	2xTMT6plex [N-Term; K17]		1.48366e-06	0	1	1	1	P46109	P46109 [73-89]	0	2493.34	High	High	High	High	High	High	High	High	High	High	0.725	0.693	1.391	1.211	1.141	1.115	1.51	1.062	1.259	90	65.3	62.4	125.2	109	102.7	100.4	136	95.6	113.3	1	1	1	1	1	1	1
FALSE	High	[K].VLSVDESIIKPEQEFFTAPFEK.[N]	3xTMT6plex [N-Term; K10; K22]		9.71108e-08	0	1	1	1	Q4KMQ2	Q4KMQ2 [167-188]	0	3240.8	High	High	High	High	High	High	High	High	High	High	1.15	0.746	0.678	1.2	1.188	0.84	1.439	2.047	1.013	88.5	101.8	66	60	106.2	105.1	74.3	127.3	181.1	89.6	1	1	1	1	1	1	1
FALSE	High	[K].GEVQFGSWFDHIK.[G]	2xTMT6plex [N-Term; K13]		1.31694e-06	0	1	1	2	O00204	O00204 [182-194]	0	2008.07	High	High	High	High	High	High	High	High	High	High	0.989	2.216	0.992	1.127	0.939	2.207	0.605	0.789	0.458	88.3	87.4	195.8	87.6	99.6	82.9	194.9	53.4	69.7	40.5	2	2	2	2	2	2	2
FALSE	High	[K].AEQSQQEAAK.[K]	2xTMT6plex [N-Term; K10]		4.42183e-05	0	1	3	1	P30622	P30622 [986-995]	0	1547.84	High	High	High	High	High	High	High	High	High	High	1.589	0.868	2.688	1.428	1.441	1.137	1.573	0.929	1.242	72	114.3	62.5	193.4	102.8	103.7	81.8	113.2	66.8	89.4	1	1	1	1	1	1	1
FALSE	High	[K].KADYQAVDDEIEANLEEFDISEDDIDDGFRR.[L]	2xTMT6plex [N-Term; K1]		3.84843e-10	0	1	1	2	P17655	P17655 [506-536]	2	4090.94	High	High	High	High	High	High	High	High	High	High	1.006	1.258	0.618	1.204	1.073	1.229	0.577	0.509	0.516	111.2	111.9	139.9	68.8	133.9	119.4	136.7	64.2	56.7	57.3	2	2	2	2	2	2	2
FALSE	High	[K].LLELQEVDSLLR.[G]	1xTMT6plex [N-Term]		9.85169e-07	0	1	1	1	P16144	P16144 [1061-1072]	0	1656.97	High	High	High	High	High	High	High	High	High	High	1.042	0.809	2.137	1.799	1.302	1.053	1.212	1.346	0.506	81.9	85.4	66.3	175.1	147.4	106.7	86.3	99.3	110.3	41.4	1	1	1	1	1	1	1
FALSE	High	[K].LLMSEDYFTQAMEVK.[A]	2xTMT6plex [N-Term; K15]		3.6936e-06	0	1	1	2	P42704	P42704 [1076-1090]	0	2263.18	High	High	High	High	High	High	High	High	High	High	0.995	0.788	0.466	0.925	0.809	0.946	0.535	0.513	0.372	136.1	135.4	107.3	63.4	125.9	110.1	128.7	72.8	69.8	50.6	2	2	2	2	2	2	2
FALSE	High	[K].IIQEQDAGLDALSSIISR.[Q]	1xTMT6plex [N-Term]		6.67857e-07	0	1	2	1	Q9UNK0	Q9UNK0 [147-164]	0	2158.19	High	High	High	High	High	High	High	High	High	High	0.762	0.715	0.677	0.624	1.184	0.578	0.805	0.787	0.696	127.7	97.4	91.3	86.5	79.7	151.3	73.9	102.8	100.5	88.9	1	1	1	1	1	1	1
FALSE	High	[R].ATSNLTQENMPTLFVESVLEVHGK.[F]	2xTMT6plex [N-Term; K24]		0.000106721	0	1	3	1	A0A0A0MTN0	A0A0A0MTN0 [339-362]	0	3102.65	High	High	High	High	High	High	High	High	High	High	0.811	1.18	0.931	1.189	0.96	1.06	0.987	0.468	0.847	106	86	125.1	98.6	126.1	101.8	112.3	104.7	49.6	89.8	1	1	1	1	1	1	1
FALSE	High	[K].NATNVEQAFMTMAAEIK.[K]	2xTMT6plex [N-Term; K17]; 1xOxidation [M]		2.26049e-07	0	1	3	5	Q9H0U4	Q9H0U4 [154-170]	0	2343.21	High	High	High	High	High	High	High	High	High	High	0.922	0.966	0.456	0.85	0.865	1.056	0.421	0.381	0.324	138.1	127.3	133.5	63	117.4	119.5	145.8	58.1	52.7	44.7	1	1	1	1	1	1	1
FALSE	High	[K].NATNVEQAFMTMAAEIK.[K]	2xTMT6plex [N-Term; K17]		5.81956e-09	0	1	3	3	Q9H0U4	Q9H0U4 [154-170]	0	2327.21	High	High	High	High	High	High	High	High	High	High	0.985	1.053	0.677	0.917	0.814	1.009	0.688	0.411	0.535	123.6	121.7	130.2	83.7	113.4	100.7	124.7	85	50.9	66.1	3	3	3	3	3	3	3
FALSE	High	[K].YEGGGTMFTYK.[R]	2xTMT6plex [N-Term; K11]		3.09696e-06	0	1	1	2	Q6ZMP0	Q6ZMP0 [475-485]	0	1711.88	High	High	High	High	High	High	High	High	High	High	1.031	0.415	0.46	0.847	1.913	0.632	0.518	0.464	0.245	132.9	137	55.1	61.2	112.6	254.2	84	68.8	61.7	32.5	2	2	2	2	2	2	2
FALSE	High	[K].ILDVASLEVLNEVNR.[R]	1xTMT6plex [N-Term]		9.67998e-06	0	1	1	1	Q92616	Q92616 [2635-2649]	0	1913.09	High	High	High	High	High	High	High	High	High	High	1.09	0.768	1.276	1.005	1.117	1.098	0.914	0.802	0.622	103.2	112.5	79.2	131.7	103.7	115.3	113.3	94.3	82.8	64.2	1	1	1	1	1	1	1
FALSE	High	[R].EIISEMGELGVLGPTIK.[G]	2xTMT6plex [N-Term; K17]		1.38148e-07	0	1	3	1	Q92947	Q92947 [95-111]	0	2244.29	High	High	High	High	High	High	High	High	High	High	0.961	0.736	0.534	1.008	1.062	0.864	0.8	0.531	0.735	121.5	116.8	89.4	64.9	122.5	129	104.9	97.2	64.5	89.3	1	1	1	1	1	1	1
FALSE	High	[R].IQELEDLLAK.[E]	2xTMT6plex [N-Term; K10]		0.000115174	0	1	2	4	P20700	P20700 [321-330]	0	1629.98	High	High	High	High	High	High	High	High	High	High	0.904	0.539	2.008	0.969	1.182	0.79	2.593	1.172	2.717	72.1	65.2	38.9	144.7	69.8	85.2	56.9	186.9	84.5	195.9	4	4	4	4	4	4	4
FALSE	High	[K].ALSVGNIDDALQCYSEAIK.[L]	2xTMT6plex [N-Term; K19]; 1xCarbamidomethyl [C13]		7.18122e-07	0	1	3	1	P31948	P31948 [14-32]	0	2525.33	High	High	High	High	High	High	High	High	High	High	0.889	1.31	1.882	0.935	0.911	1.162	1.447	1.097	1.556	82	72.9	107.4	154.4	76.7	74.7	95.3	118.7	90	127.6	1	1	1	1	1	1	1
FALSE	High	[K].TENPGDASDLQGR.[Q]	1xTMT6plex [N-Term]		2.59667e-06	0	1	2	1	O60437	O60437 [493-505]	0	1588.78	High	High	High	High	High	High	High	High	High	High	1.091	1.877	3.286	0.986	0.802	1.836	1.493	1.457	0.282	70.9	77.3	133	232.9	69.9	56.9	130.1	105.8	103.2	20	1	1	1	1	1	1	1
FALSE	High	[K].LLSEEVFDFSSGQITQVK.[S]	2xTMT6plex [N-Term; K18]		5.96567e-08	0	1	1	2	O14980	O14980 [173-190]	0	2485.36	High	High	High	High	High	High	High	High	High	High	0.975	0.863	0.484	0.921	0.91	1.037	0.662	0.645	0.466	125.6	122.4	108.4	60.8	115.7	114.2	130.3	83.2	81	58.6	2	2	2	2	2	2	2
FALSE	High	[K].QVIPGLEQSLLDMCVGEK.[R]	2xTMT6plex [N-Term; K18]; 1xCarbamidomethyl [C14]		4.51383e-05	0	1	2	1	Q9NYL4	Q9NYL4 [91-108]	0	2474.34	High	High	High	High	High	High	High	High	High	High	0.597	0.414	1.761	0.688	1.181	0.481	1.589	0.888	2.861	87.3	52.1	36.1	153.7	60.1	103	42	138.7	77.5	249.6	1	1	1	1	1	1	1
FALSE	High	[R].THYSNIEANESEEVR.[Q]	1xTMT6plex [N-Term]		3.29565e-06	0	1	7	6	A0A0C4DGQ5	A0A0C4DGQ5 [85-99]	0	2006.96	High	High	High	High	High	High	High	High	High	High	0.992	1.018	1.081	1.096	1.243	1.077	1.258	0.705	1.222	93.5	92.7	95.2	101.1	102.5	116.2	100.7	117.7	65.9	114.3	6	6	6	6	6	6	6
FALSE	High	[K].AFVDFLSDEIK.[E]	2xTMT6plex [N-Term; K11]		1.11321e-05	0	1	1	2	Q07021	Q07021 [81-91]	0	1741.98	High	High	High	High	High	High	High	High	High	High	1.022	0.9	0.669	0.824	0.869	0.792	0.732	0.459	0.465	129.3	132.2	116.3	86.5	106.6	112.3	102.5	94.7	59.4	60.1	2	2	2	2	2	2	2
FALSE	High	[K].LDNWLNELETYCTR.[N]	1xTMT6plex [N-Term]; 1xCarbamidomethyl [C12]		1.70651e-06	0	1	4	2	Q9NP72	Q9NP72 [99-112]	0	2056	High	High	High	High	High	High	High	High	High	High	0.957	1.165	0.887	0.978	0.758	1.117	0.679	0.471	0.569	116.5	111.5	135.7	103.4	114	88.4	130.2	79.1	54.9	66.3	2	2	2	2	2	2	2
FALSE	High	[R].KNEQMMEQK.[E]	3xTMT6plex [N-Term; K1; K9]		8.44102e-05	0	1	1	1	P32455	P32455 [512-520]	1	1853.02	High	High	High	High	High	High	High	High	High	High	0.981	0.838	7.239	0.92	1.876	1.174	1.701	0.674	1.647	55.4	54.3	46.4	401	51	103.9	65.1	94.2	37.4	91.2	1	1	1	1	1	1	1
FALSE	High	[R].MLPTIIADNAGYDSADLVAQLR.[A]	1xTMT6plex [N-Term]		4.89909e-08	0	1	2	1	P78371	P78371 [445-466]	0	2576.36	High	High	High	High	High	High	High	High	High	High	0.897	0.701	1.084	1.145	1.223	1.021	0.992	0.747	0.59	106.4	95.5	74.6	115.3	121.8	130.1	108.6	105.6	79.5	62.7	1	1	1	1	1	1	1
FALSE	High	[K].EGILNDDIYCPPETAVLLASYAVQSK.[Y]	2xTMT6plex [N-Term; K26]; 1xCarbamidomethyl [C10]		1.67543e-08	0	1	1	2	P26038	P26038 [108-133]	0	3324.74	High	High	High	High	High	High	High	High	High	High	0.784	0.579	3.898	1.307	1.191	0.911	3.006	4.374	6.405	42.6	33.4	24.7	166.2	55.7	50.8	38.9	128.2	186.5	273.1	2	2	2	2	2	2	2
FALSE	High	[R].ADLEMQIENLKEELAYLK.[K]	3xTMT6plex [N-Term; K11; K18]; 1xOxidation [M5]		2.92738e-05	0	1	3	1	Q04695	Q04695 [202-219]	1	2853.59	High	High	High	High	High	High	High	High	High	High	0.552	0.636	5.612	6.333	1.791	1.331	3.966	0.211	0.325	46	25.4	29.2	258	291.1	82.3	61.2	182.3	9.7	14.9	1	1	1	1	1	1	1
FALSE	High	[R].ADLEMQIENLKEELAYLK.[K]	3xTMT6plex [N-Term; K11; K18]		1.8918e-10	0	1	3	4	Q04695	Q04695 [202-219]	1	2837.59	High	High	High	High	High	High	High	High	High	High	0.647	0.737	7.785	8.14	2.285	1.668	5.262	0.095	0.367	35.7	23.1	26.3	278.2	290.9	81.6	59.6	188	3.4	13.1	4	4	4	4	4	4	4
FALSE	High	[K].KAEGAQNQGK.[K]	3xTMT6plex [N-Term; K1; K10]		2.73479e-06	0	1	3	10	Q9P2E9	Q9P2E9 [261-270]; [311-320]; [331-340]; [341-350]; [351-360]; [361-370]; [371-380]; [401-410]; [411-420]; [421-430]; [431-440]; [441-450]; [451-460]; [461-470]; [481-490]; [491-500]	1	1718.02	High	High	High	High	High	High	High	High	High	High	0.749	1.033	0.913	0.968	0.67	0.729	0.912	1.48	2.241	93.5	70	96.6	85.4	90.5	62.7	68.2	85.3	138.4	209.6	10	10	10	10	10	10	10
FALSE	High	[R].LTLVCESAPGPITMDLTGDLEALK.[K]	2xTMT6plex [N-Term; K24]; 1xCarbamidomethyl [C5]		6.8975e-08	0	1	3	1	P52566	P52566 [72-95]	0	3002.62	High	High	High	High	High	High	High	High	High	High	0.826	1.211	1.684	1.416	0.99	0.936	2.172	1.103	4.008	65.2	53.8	78.9	109.7	92.3	64.5	61	141.5	71.9	261.2	1	1	1	1	1	1	1
FALSE	High	[K].EGIPALDNFLDKL.[-]	2xTMT6plex [N-Term; K12]		7.16862e-06	0	1	1	5	P13639	P13639 [846-858]	1	1903.09	High	High	High	High	High	High	High	High	High	High	0.944	0.704	1.801	1.284	1.278	1.537	1.618	0.998	1.45	79.3	74.8	55.8	142.8	101.8	101.3	121.9	128.2	79.1	115	5	5	5	5	5	5	5
FALSE	High	[R].FNQAQSGNIQSTVMLDK.[Q]	2xTMT6plex [N-Term; K17]		1.99737e-05	0	1	5	1	P42224	P42224 [122-138]	0	2339.24	High	High	High	High	High	High	High	High	High	High	1.101	0.872	3.244	0.873	1.724	1.162	1.28	0.501	1.004	78.4	86.3	68.4	254.2	68.4	135.1	91.1	100.3	39.2	78.7	1	1	1	1	1	1	1
FALSE	High	[K].DKGLQTSQDAR.[F]	2xTMT6plex [N-Term; K2]		0.000100398	0	1	1	1	P27797	P27797 [63-73]	1	1676.93	High	High	High	High	High	High	High	High	High	High	0.9	0.974	0.76	0.845	0.862	0.999	0.876	0.375	0.717	120.4	108.3	117.3	91.5	101.7	103.7	120.2	105.4	45.2	86.3	1	1	1	1	1	1	1
FALSE	High	[R].DAILDALENLTAEELKK.[F]	3xTMT6plex [N-Term; K16; K17]		4.00688e-09	0	1	2	2	Q9ULZ3	Q9ULZ3 [6-22]	1	2573.5	High	High	High	High	High	High	High	High	High	High	0.818	0.744	1.206	0.828	0.91	0.908	0.781	0.447	1.011	115.6	94.6	85.9	139.4	95.7	105.2	104.9	90.3	51.6	116.8	2	2	2	2	2	2	2
FALSE	High	[R].TDLEMQIEGLKEELAYLK.[K]	3xTMT6plex [N-Term; K11; K18]; 1xOxidation [M5]		1.65812e-05	0	1	3	2	P08727	P08727 [198-215]	1	2826.58	High	High	High	High	High	High	High	High	High	High	1.332	0.513	0.242	0.471	0.483	0.274	0.189	0.255	0.059	207.5	276.6	106.5	50.3	97.7	100.2	56.8	39.2	52.9	12.3	2	2	2	2	2	2	2
FALSE	High	[R].TDLEMQIEGLKEELAYLK.[K]	3xTMT6plex [N-Term; K11; K18]		1.25332e-08	0	1	3	3	P08727	P08727 [198-215]	1	2810.58	High	High	High	High	High	High	High	High	High	High	1.495	0.533	0.242	0.441	0.486	0.321	0.189	0.336	0.034	197	294.5	105	47.7	86.9	95.6	63.2	37.3	66.1	6.7	3	3	3	3	3	3	3
FALSE	High	[R].NPELQNLLLDDFFK.[S]	2xTMT6plex [N-Term; K14]		4.36612e-07	0	1	1	5	P52209	P52209 [383-396]	0	2164.21	High	High	High	High	High	High	High	High	High	High	0.929	1.274	0.687	0.724	0.605	1.231	0.748	0.625	0.888	114.8	106.6	146.3	78.9	83.1	69.5	141.3	85.9	71.8	102	5	5	5	5	5	5	5
FALSE	High	[K].FCTLLGGTTADAMCPILEFEADR.[R]	1xTMT6plex [N-Term]; 2xCarbamidomethyl [C2; C14]		1.40144e-06	0	1	4	1	F5GYQ1	F5GYQ1 [237-259]	0	2817.35	High	High	High	High	High	High	High	High	High	High	0.899	0.685	0.6	0.779	0.845	0.839	0.757	0.851	0.81	124	111.5	84.9	74.4	96.6	104.8	104	93.9	105.5	100.4	1	1	1	1	1	1	1
FALSE	High	[K].IEDELITFVCETASATCPVVHK.[D]	2xTMT6plex [N-Term; K22]; 2xCarbamidomethyl [C10; C17]		1.02507e-09	0	1	2	2	Q05707	Q05707 [1201-1222]	0	2977.54	High	High	High	High	High	High	High	High	High	High	0.984	0.516	0.646	1.057	0.777	0.994	1.007	2.388	0.631	100	98.4	51.6	64.6	105.7	77.7	99.4	100.7	238.8	63.1	2	2	2	2	2	2	2
FALSE	High	[R].DLGMVTILVQDTDTALK.[E]	2xTMT6plex [N-Term; K17]		1.01629e-06	0	1	2	1	P34913	P34913 [195-211]	0	2291.29	High	High	High	High	High	High	High	High	High	High	1.03	1.134	0.433	0.739	0.69	1.054	0.405	0.523	0.19	138.9	143.1	157.6	60.2	102.7	95.9	146.4	56.2	72.7	26.4	1	1	1	1	1	1	1
FALSE	High	[K].KQAESASEAAK.[K]	3xTMT6plex [N-Term; K1; K11]		1.23259e-07	0	1	5	1	P51572	P51572 [138-148]	1	1807.05	High	High	High	High	High	High	High	High	High	High	0.983	0.932	0.614	0.816	0.961	0.776	0.858	0.309	0.703	125.7	123.6	117.2	77.2	102.6	120.9	97.6	107.9	38.9	88.4	1	1	1	1	1	1	1
FALSE	High	[K].SNEEGSEEKGPEVR.[E]	2xTMT6plex [N-Term; K9]		2.98664e-06	0	1	1	13	P31947	P31947 [69-82]	1	2005.02	High	High	High	High	High	High	High	High	High	High	0.97	1.551	0.808	1.012	0.899	1.406	0.458	0.223	0.075	119	115.4	184.7	96.2	120.4	107	167.4	54.5	26.5	8.9	13	13	13	13	13	13	13
FALSE	High	[R].QLAEAHAQAK.[A]	2xTMT6plex [N-Term; K10]		4.27029e-06	0	1	1	5	Q15149	Q15149 [1511-1520]	0	1524.89	High	High	High	High	High	High	High	High	High	High	1.057	1.205	0.881	1.299	1.116	1.063	1.242	0.629	0.816	97	102.5	116.9	85.5	126	108.2	103.1	120.5	61	79.2	5	5	5	5	5	5	5
FALSE	High	[K].DSITTWEILAVSMSDK.[K]	2xTMT6plex [N-Term; K16]		2.00645e-07	0	1	1	2	P01024	P01024 [797-812]	0	2254.2	High	High	High	High	High	High	High	High	High	High	0.984	0.619	0.687	1.086	1.606	1.059	1.072	6.503	1.875	60.6	59.7	37.5	41.7	65.9	97.4	64.2	65	394.4	113.7	2	2	2	2	2	2	2
FALSE	High	[K].FFDDPMLLELAK.[Q]	2xTMT6plex [N-Term; K12]		1.3835e-05	0	1	2	2	Q15029	Q15029 [952-963]	0	1897.05	High	High	High	High	High	High	High	High	High	High	1.006	0.407	0.704	0.725	0.936	0.759	0.697	0.466	0.473	139.4	140.2	56.8	98.1	101.1	130.4	105.9	97.2	65	66	2	2	2	2	2	2	2
FALSE	High	[K].NYSPYYNTIDDLKDQIVDLTVGNNK.[T]	3xTMT6plex [N-Term; K13; K25]		7.40806e-07	0	1	1	3	P35527	P35527 [200-224]	1	3589.9	High	High	High	High	High	High	High	High	High	High	0.447	0.34	0.211	0.364	0.26	0.246	0.214	0.414	0.331	261.3	116.8	88.9	55.2	95	68	64.2	55.8	108.2	86.5	3	3	3	3	3	3	3
FALSE	High	[K].TIAECLADELINAAK.[G]	2xTMT6plex [N-Term; K15]; 1xCarbamidomethyl [C5]		5.2618e-07	0	1	4	4	P46782	P46782 [168-182]	0	2090.16	High	High	High	High	High	High	High	High	High	High	0.891	0.762	0.982	0.968	0.851	1.002	0.693	0.56	0.616	120.1	107	91.6	117.9	116.3	102.2	120.3	83.2	67.3	74	4	4	4	4	4	4	4
FALSE	High	[K].LKAEDFIVDVINMDYGMQEK.[N]	3xTMT6plex [N-Term; K2; K20]		4.0024e-08	0	1	1	2	Q9Y3Z3	Q9Y3Z3 [493-512]	1	3045.62	High	High	High	High	High	High	High	High	High	High	0.787	0.646	0.696	0.768	0.737	0.956	0.698	0.863	0.292	134.3	105.7	86.8	93.5	103.2	99.1	128.4	93.8	116	39.2	2	2	2	2	2	2	2
FALSE	High	[K].GTSLENLIMEITAPDSQGK.[T]	2xTMT6plex [N-Term; K19]		1.97302e-06	0	1	4	1	H3BQK9	H3BQK9 [4422-4440]	0	2462.32	High	High	High	High	High	High	High	High	High	High	1.006	0.711	1.078	1.204	0.804	0.848	1.078	0.844	0.884	105.7	106.4	75.2	114	127.3	85	89.7	114	89.2	93.4	1	1	1	1	1	1	1
FALSE	High	[R].CLDAISSLLYLPPEQQTDDLLR.[M]	1xTMT6plex [N-Term]; 1xCarbamidomethyl [C1]		2.603e-08	0	1	2	1	Q16401	Q16401 [361-382]	0	2789.46	High	High	High	High	High	High	High	High	High	High	1.446	1.274	0.78	1.196	0.92	0.914	0.674	0.883	0.844	100.7	145.6	128.3	78.5	120.5	92.6	92	67.9	88.9	85	1	1	1	1	1	1	1
FALSE	High	[R].TPAGNFVTLEEGKGDLEEYGQDLLHTVFK.[N]	3xTMT6plex [N-Term; K13; K29]		5.16551e-09	0	1	1	2	P43490	P43490 [435-463]	1	3895.07	High	High	High	High	High	High	High	High	High	High	0.896	1.31	0.576	0.988	0.579	1.123	0.865	0.359	0.516	121.8	109.1	159.5	70.1	120.3	70.5	136.8	105.3	43.8	62.8	2	2	2	2	2	2	2
FALSE	High	[K].DQVDIAVQELLQLK.[A]	2xTMT6plex [N-Term; K14]		6.87766e-06	0	1	2	1	P07814	P07814 [926-939]	0	2070.22	High	High	High	High	High	High	High	High	High	High	1.505	1.479	1.723	0.749	0.797	0.541	0.767	0.927	1.516	90.9	136.8	134.4	156.5	68.1	72.4	49.2	69.7	84.2	137.8	1	1	1	1	1	1	1
FALSE	High	[R].QLSQSLLPAIVELAEDAK.[W]	2xTMT6plex [N-Term; K18]		2.40828e-08	0	2	4	5	P30154; P30153	P30154 [411-428]; P30153 [399-416]	0	2383.38	High	High	High	High	High	High	High	High	High	High	0.967	1.111	0.532	0.892	0.84	1.092	0.557	0.383	0.407	128.5	124.2	142.8	68.4	114.6	107.9	140.4	71.6	49.2	52.3	5	5	5	5	5	5	5
FALSE	High	[R].NLSPYVSNELLEEAFSQFGPIER.[A]	1xTMT6plex [N-Term]		2.0914e-07	0	1	1	1	P23246	P23246 [377-399]	0	2868.46	High	High	High	High	High	High	High	High	High	High	0.93	0.486	1.308	0.819	0.506	0.591	0.806	0.909	0.951	120.4	112	58.5	157.5	98.6	60.9	71.1	97.1	109.4	114.5	1	1	1	1	1	1	1
FALSE	High	[R].IGDQEFDSLPALLEFYK.[I]	2xTMT6plex [N-Term; K17]		1.31694e-06	0	1	2	1	P46108	P46108 [89-105]	0	2443.32	High	High	High	High	High	High	High	High	High	High	0.85	1.027	0.747	1.039	0.981	1.121	0.869	0.691	0.633	111.6	94.9	114.7	83.4	116	109.5	125.2	96.9	77.1	70.7	1	1	1	1	1	1	1
FALSE	High	[K].LAMLEEDLLALK.[S]	2xTMT6plex [N-Term; K12]		1.92255e-06	0	1	1	3	Q6NVY1	Q6NVY1 [222-233]	0	1817.09	High	High	High	High	High	High	High	High	High	High	1.12	0.664	0.518	0.702	0.839	0.739	0.682	0.429	0.3	143	160.1	94.9	74.1	100.4	120	105.7	97.5	61.4	42.9	3	3	3	3	3	3	3
FALSE	High	[K].LWDNELQYVDQLLK.[E]	2xTMT6plex [N-Term; K14]		3.36468e-06	0	1	3	1	P49354	P49354 [215-228]	0	2235.24	High	High	High	High	High	High	High	High	High	High	1.036	1.139	0.974	1.038	0.885	1.264	0.832	0.619	0.537	107.3	111.1	122.1	104.4	111.3	94.9	135.6	89.3	66.4	57.6	1	1	1	1	1	1	1
FALSE	High	[K].VFQAENPFDFMENISLEGK.[T]	2xTMT6plex [N-Term; K19]		4.57462e-07	0	1	3	1	H0YAV1	H0YAV1 [359-377]	0	2673.36	High	High	High	High	High	High	High	High	High	High	0.891	0.741	0.674	0.626	0.913	0.688	0.753	0.483	0.487	137.9	122.8	102.2	92.9	86.3	125.8	94.8	103.7	66.5	67.1	1	1	1	1	1	1	1
FALSE	High	[K].ADCTITMADSDFLALMTGK.[M]	2xTMT6plex [N-Term; K19]; 1xCarbamidomethyl [C3]		1.94258e-06	0	1	2	1	P22307	P22307 [493-511]	0	2519.26	High	High	High	High	High	High	High	High	High	High	1.214	0.903	2.174	0.947	1.161	1.617	1.639	1.664	1.599	71.8	87.2	64.9	156.2	68	83.4	116.2	117.7	119.6	114.9	1	1	1	1	1	1	1
FALSE	High	[K].VLHDAQQQCR.[D]	1xTMT6plex [N-Term]; 1xCarbamidomethyl [C9]		0.00010564	0	1	2	2	A1L0T0	A1L0T0 [600-609]	0	1483.76	High	High	High	High	High	High	High	High	High	High	1.762	0.854	0.7	0.889	0.873	1.08	0.692	0.618	0.625	110	193.8	93.9	76.9	97.8	96	118.7	76.1	68	68.8	2	2	2	2	2	2	2
FALSE	High	[K].VEQMFQILLDPEEK.[G]	2xTMT6plex [N-Term; K14]		3.86993e-06	0	1	2	1	A0A1W2PNX8	A0A1W2PNX8 [293-306]	0	2177.19	High	High	High	High	High	High	High	High	High	High	0.92	0.671	0.318	0.693	0.88	0.826	0.527	1.47	0.48	128.4	118.2	86.2	40.8	89	113	106.1	67.7	188.8	61.7	1	1	1	1	1	1	1
FALSE	High	[K].NLDPEQMSQVLDAMFEK.[L]	2xTMT6plex [N-Term; K17]		1.1629e-06	0	1	1	1	P31323	P31323 [157-173]	0	2453.25	High	High	High	High	High	High	High	High	High	High	0.685	0.956	1.071	1.633	0.751	1.249	1.653	1.736	0.949	85.6	58.6	81.9	91.7	139.7	64.3	106.9	141.5	148.6	81.2	1	1	1	1	1	1	1
FALSE	High	[R].VFIMDSCDELIPEYLNFIR.[G]	1xTMT6plex [N-Term]; 1xOxidation [M4]; 1xCarbamidomethyl [C7]		3.16611e-07	0	1	1	1	P08238	P08238 [360-378]	0	2619.3	High	High	High	High	High	High	High	High	High	High	0.855	0.868	0.695	0.882	0.683	1.129	0.825	0.763	0.941	115.7	98.9	100.5	80.5	102.1	79	130.6	95.5	88.3	108.9	1	1	1	1	1	1	1
FALSE	High	[R].VFIMDSCDELIPEYLNFIR.[G]	1xTMT6plex [N-Term]; 1xCarbamidomethyl [C7]		6.71328e-07	0	1	1	3	P08238	P08238 [360-378]	0	2603.31	High	High	High	High	High	High	High	High	High	High	0.8	0.844	0.705	0.847	0.859	0.951	0.629	0.661	0.642	126	100.8	106.4	88.8	106.7	108.2	119.8	79.2	83.3	80.8	3	3	3	3	3	3	3
FALSE	High	[K].NLELSQIQEIVDCMYPVEYGK.[D]	2xTMT6plex [N-Term; K21]; 1xCarbamidomethyl [C13]		2.17112e-08	0	1	1	1	Q13976	Q13976 [106-126]	0	2986.53	High	High	High	High	High	High	High	High	High	High	0.863	1.536	0.47	1.39	0.857	0.857	0.91	0.725	0.705	107.4	92.6	165	50.4	149.3	92	92	97.7	77.9	75.6	1	1	1	1	1	1	1
FALSE	High	[K].TLVLSNLSYSATEETLQEVFEK.[A]	2xTMT6plex [N-Term; K22]		1.14295e-09	0	1	2	1	P19338	P19338 [487-508]	0	2959.59	High	High	High	High	High	High	High	High	High	High	0.821	0.555	1.955	1.019	0.796	0.68	1.163	1.46	1.45	91.8	75.3	50.9	179.4	93.5	73	62.4	106.8	134	133.1	1	1	1	1	1	1	1
FALSE	High	[K].FPLMLDMYELCTPELQEK.[M]	2xTMT6plex [N-Term; K18]; 1xCarbamidomethyl [C11]		5.71678e-07	0	1	2	3	P54578	P54578 [349-366]	0	2715.38	High	High	High	High	High	High	High	High	High	High	0.838	0.865	0.716	1.056	1.035	1.025	0.828	0.863	0.71	111.9	93.8	96.8	80.1	118.2	115.8	114.7	92.6	96.6	79.4	3	3	3	3	3	3	3
FALSE	High	[R].EMIFEVLAPLAENDAIK.[L]	2xTMT6plex [N-Term; K17]		3.77095e-06	0	1	1	1	P52306	P52306 [242-258]	0	2361.31	High	High	High	High	High	High	High	High	High	High	0.939	1.214	0.562	0.932	0.846	1.226	0.681	0.534	0.449	119.3	112	144.9	67	111.2	100.9	146.3	81.2	63.6	53.6	1	1	1	1	1	1	1
FALSE	High	[K].FSAVLVEPPPMSLPGAGLSSQELSGGPGDGP.[-]	1xTMT6plex [N-Term]		2.41825e-05	0	1	2	1	Q13263	Q13263 [805-835]	0	3179.61	High	High	High	High	High	High	High	High	High	High	1.129	0.735	0.826	0.921	0.92	0.923	0.808	0.845	0.719	113.3	127.9	83.2	93.5	104.4	104.2	104.5	91.6	95.8	81.5	1	1	1	1	1	1	1
FALSE	High	[K].MDPMNIWDDIITNR.[C]	1xTMT6plex [N-Term]		3.66065e-07	0	1	1	2	P78527	P78527 [3173-3186]	0	1962.96	High	High	High	High	High	High	High	High	High	High	1.03	0.694	1.259	1.213	0.893	0.974	1.449	0.952	1.341	92.6	95.3	64.2	116.5	112.3	82.6	90.2	134.1	88.1	124.2	2	2	2	2	2	2	2
FALSE	High	[R].ADLEMQIESLKEELAYLK.[K]	3xTMT6plex [N-Term; K11; K18]; 1xOxidation [M5]		3.06916e-07	0	1	1	9	P02533	P02533 [233-250]	1	2826.58	High	High	High	High	High	High	High	High	High	High	0.73	1.557	3.927	4.856	5.768	0.878	2.602	0.391	0.365	45.3	33.1	70.6	177.9	220	261.3	39.8	117.9	17.7	16.5	9	9	9	9	9	9	9
FALSE	High	[R].ADLEMQIESLKEELAYLK.[K]	3xTMT6plex [N-Term; K11; K18]		1.506e-10	0	1	1	14	P02533	P02533 [233-250]	1	2810.58	High	High	High	High	High	High	High	High	High	High	0.779	1.754	5.674	5.549	6.871	0.979	3.383	0.279	0.229	37.7	29.4	66.2	214.1	209.4	259.3	36.9	127.7	10.5	8.6	14	14	14	14	14	14	14
FALSE	High	[R].KAGGTGPGEEK.[Q]	3xTMT6plex [N-Term; K1; K11]		1.52641e-05	0	1	5	2	C9JIF9	C9JIF9 [108-118]	1	1718.01	High	High	High	High	High	High	High	High	High	High	0.697	0.813	0.566	0.735	0.816	0.858	0.682	0.499	0.686	136	94.8	110.6	77	100	111	116.7	92.8	67.9	93.3	2	2	2	2	2	2	2
FALSE	High	[K].SMVDELFAEIVR.[Q]	1xTMT6plex [N-Term]		3.04919e-06	0	1	2	1	Q9Y3L5	Q9Y3L5 [151-162]	0	1637.88	High	High	High	High	High	High	High	High	High	High	0.927	0.987	0.925	0.842	0.945	0.909	1.02	0.476	1.024	110.4	102.4	109	102.2	93	104.3	100.4	112.7	52.5	113.1	1	1	1	1	1	1	1
FALSE	High	[K].ALNVEPDGTGLTCSLAPNIISQL.[-]	1xTMT6plex [N-Term]; 1xCarbamidomethyl [C13]		1.33428e-05	0	1	1	1	P30044	P30044 [192-214]	0	2612.38	High	High	High	High	High	High	High	High	High	High	1.097	0.976	1.068	0.81	0.671	1.03	0.973	0.918	1.236	102.3	112.2	99.8	109.2	82.8	68.6	105.3	99.5	93.8	126.4	1	1	1	1	1	1	1
FALSE	High	[R].LAGTGLCSDPEEPQEPAAIIVNLLR.[K]	1xTMT6plex [N-Term]; 1xCarbamidomethyl [C7]		3.45777e-07	0	1	1	1	Q86UT6	Q86UT6 [253-277]	0	2892.53	High	High	High	High	High	High	High	High	High	High	1.052	1.039	0.688	1.04	1.028	0.993	0.867	0.891	0.713	107.4	113	111.6	73.9	111.7	110.4	106.6	93.1	95.7	76.5	1	1	1	1	1	1	1
FALSE	High	[K].IMQSSSEVGYDAMAGDFVNMVEK.[G]	2xTMT6plex [N-Term; K23]		2.89057e-09	0	1	1	3	P10809	P10809 [494-516]	0	2966.43	High	High	High	High	High	High	High	High	High	High	0.949	0.699	3.08	1.757	1.227	0.964	2.705	1.779	1.192	65.1	61.8	45.5	200.6	114.4	79.9	62.8	176.2	115.9	77.7	3	3	3	3	3	3	3
FALSE	High	[K].LAQQSQALQELISELDR.[R]	1xTMT6plex [N-Term]		7.53288e-08	0	1	1	1	P19474	P19474 [218-234]	0	2171.19	High	High	High	High	High	High	High	High	High	High	0.89	1.039	1.51	1.038	1.182	0.726	0.894	0.722	0.944	100.6	89.5	104.5	151.9	104.4	118.9	73	89.9	72.7	94.9	1	1	1	1	1	1	1
FALSE	High	[R].NQINALTSFVDASMVYGSEEPLAR.[N]	1xTMT6plex [N-Term]		2.34929e-09	0	1	1	1	P05164	P05164 [328-351]	0	2841.43	High	High	High	High	High	High	High	High	High	High	1.084	0.763	1.418	1.328	0.746	0.737	1.419	1.175	3.675	74.9	81.2	57.2	106.3	99.5	55.9	55.2	106.3	88.1	275.4	1	1	1	1	1	1	1
FALSE	High	[K].AFEYNMQIFNELDQAGSTLAR.[E]	1xTMT6plex [N-Term]		2.82489e-07	0	1	3	1	A0A087WT44	A0A087WT44 [280-300]	0	2647.3	High	High	High	High	High	High	High	High	High	High	0.781	0.89	0.958	0.977	0.819	0.933	1.106	0.668	0.961	110	85.9	97.9	105.4	107.4	90.1	102.6	121.7	73.5	105.7	1	1	1	1	1	1	1
FALSE	High	[R].SGPVPGFQEDTLQLAFIDLR.[Q]	1xTMT6plex [N-Term]		8.43297e-07	0	1	2	1	A0A0U1RRB6	A0A0U1RRB6 [712-731]	0	2432.3	High	High	High	High	High	High	High	High	High	High	0.907	0.987	0.565	0.847	0.748	0.954	0.82	0.913	0.501	121.3	110	119.7	68.6	102.8	90.8	115.8	99.5	110.8	60.8	1	1	1	1	1	1	1
FALSE	High	[K].GLGTDEESILTLLTSR.[S]	1xTMT6plex [N-Term]		1.78295e-08	0	1	2	2	P08758	P08758 [30-45]	0	1934.06	High	High	High	High	High	High	High	High	High	High	0.729	0.959	0.704	1.2	1.377	0.97	1.111	0.801	1.019	101.3	73.9	97.2	71.3	121.6	139.5	98.3	112.5	81.1	103.2	2	2	2	2	2	2	2
FALSE	High	[K].DVFRPGDVFFNTGDLLVCDDQGFLR.[F]	1xTMT6plex [N-Term]; 1xCarbamidomethyl [C18]		4.89909e-08	0	1	4	1	X6R3N0	X6R3N0 [643-667]	0	3131.55	High	High	High	High	High	High	High	High	High	High	0.918	0.619	0.715	0.883	1.248	0.688	0.645	0.718	0.602	124.5	114.2	77	88.9	109.9	155.3	85.6	80.3	89.3	74.9	1	1	1	1	1	1	1
FALSE	High	[K].FLQDTIEEMALK.[N]	2xTMT6plex [N-Term; K12]		9.33543e-06	0	1	1	2	O95202	O95202 [263-274]	0	1896.06	High	High	High	High	High	High	High	High	High	High	1.124	0.851	0.537	0.845	0.782	0.847	0.568	0.321	0.361	138.2	155.3	117.6	74.2	116.8	108	117.1	78.5	44.4	49.9	2	2	2	2	2	2	2
FALSE	High	[K].QYPEFPWTDVQAEIFR.[A]	1xTMT6plex [N-Term]		1.67149e-06	0	1	1	2	Q14166	Q14166 [538-553]	0	2255.13	High	High	High	High	High	High	High	High	High	High	0.981	1.067	0.673	0.799	0.764	1.032	0.533	0.494	0.396	129.2	126.7	137.8	87	103.3	98.7	133.4	68.9	63.8	51.1	2	2	2	2	2	2	2
FALSE	High	[K].NILEESLCELVAK.[Q]	2xTMT6plex [N-Term; K13]; 1xCarbamidomethyl [C8]		2.07097e-05	0	1	1	1	P78527	P78527 [2335-2347]	0	1976.11	High	High	High	High	High	High	High	High	High	High	0.75	0.661	1.3	1.081	0.837	0.856	1.546	0.848	1.441	96.9	72.7	64.1	126	104.7	81.1	83	149.8	82.1	139.6	1	1	1	1	1	1	1
FALSE	High	[K].DVECGEGHFCHDNQTCCR.[D]	1xTMT6plex [N-Term]; 4xCarbamidomethyl [C4; C10; C16; C17]		5.08086e-05	0	1	4	2	P28799	P28799 [518-535]	0	2509.99	High	High	High	High	High	High	High	High	High	High	0.548	1.69	2.463	1.052	1.62	1.064	2.479	1.23	3.501	60.1	32.9	101.5	148	63.2	97.3	63.9	148.9	73.9	210.3	2	2	2	2	2	2	2
FALSE	High	[R].VTYMTAQGDPEEEVIGTVMVPGSQNNLLLKPLLPDTEYK.[V]	3xTMT6plex [N-Term; K30; K39]		3.88418e-09	0	1	2	1	Q05707	Q05707 [767-805]	0	4977.64	High	High	High	High	High	High	High	High	High	High	0.811	0.322	0.396	1.096	0.511	1.094	0.859	2.884	0.511	105.4	85.5	33.9	41.7	115.5	53.9	115.4	90.6	304.1	53.9	1	1	1	1	1	1	1
FALSE	High	[R].ESPEVLLTLDILK.[H]	2xTMT6plex [N-Term; K13]		9.93801e-05	0	1	1	1	Q14204	Q14204 [293-305]	0	1928.17	High	High	High	High	High	High	High	High	High	High	0.742	0.965	0.729	0.831	0.76	1.016	0.758	0.602	0.574	125.3	93	120.9	91.4	104.2	95.2	127.4	95.1	75.5	72	1	1	1	1	1	1	1
FALSE	High	[K].EALMEEYAIAAQVWK.[L]	2xTMT6plex [N-Term; K15]		4.15686e-05	0	1	1	1	Q01432	Q01432 [673-687]	0	2210.19	High	High	High	High	High	High	High	High	High	High	1.061	0.995	1.076	0.913	0.884	0.853	1.202	0.853	1.72	94.7	100.5	94.3	101.9	86.5	83.7	80.8	113.8	80.8	162.9	1	1	1	1	1	1	1
FALSE	High	[K].DAQEVHCDEATK.[W]	2xTMT6plex [N-Term; K12]; 1xCarbamidomethyl [C7]		3.69227e-05	0	1	1	2	P43251	P43251 [374-385]	0	1860.92	High	High	High	High	High	High	High	High	High	High	1.008	0.775	0.661	0.631	1.043	0.728	0.818	1.581	0.881	109.6	110.5	84.9	72.4	69.1	114.3	79.8	89.6	173.2	96.6	2	2	2	2	2	2	2
FALSE	High	[R].LELLAAYEEVIR.[E]	1xTMT6plex [N-Term]		5.3359e-06	0	1	3	3	Q16643	Q16643 [11-22]	0	1647.95	High	High	High	High	High	High	High	High	High	High	1.063	0.918	0.539	0.915	0.998	0.935	0.999	0.668	0.762	113.7	120.9	104.3	61.2	104	113.4	106.2	113.6	76	86.6	3	3	3	3	3	3	3
FALSE	High	[K].AIGTEPDSDVLSEIMHSFAK.[C]	2xTMT6plex [N-Term; K20]		2.27481e-08	0	1	2	1	H0Y8C6	H0Y8C6 [758-777]	0	2605.36	High	High	High	High	High	High	High	High	High	High	0.999	1.245	0.843	1.284	1.033	1.09	0.817	0.734	0.911	100.4	100.4	125	84.7	129	103.7	109.5	82	73.7	91.5	1	1	1	1	1	1	1
FALSE	High	[R].AASQGYTVAR.[I]	1xTMT6plex [N-Term]		3.90765e-05	0	1	1	2	Q9UBV2	Q9UBV2 [621-630]	0	1252.68	High	High	High	High	High	High	High	High	High	High	0.794	0.805	0.548	0.766	0.806	0.712	1	0.449	0.946	127.8	101.4	102.8	70.1	97.8	102.9	91	127.8	57.4	120.9	2	2	2	2	2	2	2
FALSE	High	[K].LADELHMPSLPEMMFGDNVLR.[I]	1xTMT6plex [N-Term]		5.10068e-07	0	1	1	1	O75663	O75663 [36-56]	0	2644.31	High	High	High	High	High	High	High	High	High	High	0.871	0.802	0.828	0.907	1.112	0.983	0.893	0.929	0.781	109.8	95.6	88.1	90.9	99.6	122.2	107.9	98	102.1	85.7	1	1	1	1	1	1	1
FALSE	High	[R].SLVLTGQWEALYDEIR.[Q]	1xTMT6plex [N-Term]		8.24447e-06	0	1	5	1	Q9Y315	Q9Y315 [161-176]	0	2122.14	High	High	High	High	High	High	High	High	High	High	0.86	0.815	1.087	0.95	1.723	0.963	1.15	1.434	1.031	90.8	78.1	74	98.7	86.3	156.4	87.4	104.4	130.2	93.6	1	1	1	1	1	1	1
FALSE	High	[R].GEEQSAIPYFPFIPDQPFR.[V-]	1xTMT6plex [N-Term]		4.88607e-06	0	1	2	1	Q3ZCW2	Q3ZCW2 [107-125]	0	2467.25	High	High	High	High	High	High	High	High	High	High	1.638	0.979	1.376	1.391	1.085	1.121	1.399	0.913	0.829	85.2	139.6	83.5	117.3	118.6	92.5	95.5	119.2	77.8	70.7	1	1	1	1	1	1	1
FALSE	High	[R].EIVQQLIDEYHAATRPDYISWGTQEQ.[-]	1xTMT6plex [N-Term]		8.14436e-05	0	1	1	1	P23258	P23258 [426-451]	0	3319.64	High	High	High	High	High	High	High	High	High	High	0.727	0.724	0.611	0.903	0.913	0.68	0.746	0.876	0.709	126.8	92.2	91.7	77.4	114.4	115.8	86.3	94.6	111	89.9	1	1	1	1	1	1	1
FALSE	High	[R].VLFDPFELDTSVTPGR.[V]	1xTMT6plex [N-Term]		7.16629e-05	0	1	2	1	A0A0B4J2E5	A0A0B4J2E5 [734-749]	0	2022.07	High	High	High	High	High	High	High	High	High	High	0.507	0.612	0.378	0.591	0.759	0.506	1.057	0.481	0.776	149.9	76.1	91.8	56.7	88.6	113.8	75.9	158.5	72.2	116.4	1	1	1	1	1	1	1
FALSE	High	[K].DVSALFPDVVNCMQTDNLELK.[K]	2xTMT6plex [N-Term; K21]; 1xOxidation [M13]; 1xCarbamidomethyl [C12]		2.49437e-05	0	1	2	1	Q10567	Q10567 [46-66]	0	2882.47	High	High	High	High	High	High	High	High	High	High	0.991	0.76	0.382	0.969	0.945	1.091	0.431	0.787	0.308	130.5	129.3	99.1	49.9	126.5	123.3	142.3	56.2	102.7	40.1	1	1	1	1	1	1	1
FALSE	High	[K].DVSALFPDVVNCMQTDNLELK.[K]	2xTMT6plex [N-Term; K21]; 1xCarbamidomethyl [C12]		1.65812e-05	0	1	2	1	Q10567	Q10567 [46-66]	0	2866.47	High	High	High	High	High	High	High	High	High	High	0.917	0.751	0.332	0.779	0.81	1.216	0.391	0.76	0.164	140.4	128.8	105.5	46.6	109.3	113.8	170.8	54.9	106.8	23.1	1	1	1	1	1	1	1
FALSE	High	[R].DICNDVLSLLEK.[F]	2xTMT6plex [N-Term; K12]; 1xCarbamidomethyl [C3]		6.36353e-06	0	1	4	5	P63104	P63104 [92-103]	0	1877.05	High	High	High	High	High	High	High	High	High	High	1.014	1.201	0.78	0.987	0.934	1.189	0.721	0.442	0.551	113.4	115	136.2	88.5	111.9	105.9	134.8	81.7	50.1	62.5	5	5	5	5	5	5	5
FALSE	High	[R].CVEDPETGLYLLQIIK.[K]	2xTMT6plex [N-Term; K16]; 1xCarbamidomethyl [C1]		6.0423e-06	0	1	3	1	A0A087X1U6	A0A087X1U6 [1746-1761]	0	2349.31	High	High	High	High	High	High	High	High	High	High	1.08	0.799	2.056	2.01	1.253	0.963	1.236	0.915	0.456	85	91.8	67.9	174.7	170.8	106.5	81.9	105	77.7	38.7	1	1	1	1	1	1	1
FALSE	High	[R].LPVVIGGLLDVDCSEDVIK.[N]	2xTMT6plex [N-Term; K19]; 1xCarbamidomethyl [C13]		1.54035e-07	0	1	2	3	A0A087WVQ6	A0A087WVQ6 [816-834]	0	2499.41	High	High	High	High	High	High	High	High	High	High	0.993	0.705	0.696	0.913	0.914	1.077	0.786	0.594	0.685	119.6	118.7	84.3	83.3	109.2	109.3	128.8	94	71	81.9	3	3	3	3	3	3	3
FALSE	High	[K].GIEELFLDLCK.[R]	2xTMT6plex [N-Term; K11]; 1xCarbamidomethyl [C10]		1.22825e-05	0	1	1	2	Q9UL25	Q9UL25 [168-178]	0	1795.01	High	High	High	High	High	High	High	High	High	High	0.935	0.917	0.794	1.003	0.883	0.93	0.79	0.484	0.782	117.4	109.8	107.6	93.2	117.7	103.7	109.2	92.7	56.8	91.9	2	2	2	2	2	2	2
FALSE	High	[K].LICCDILDVLDK.[H]	2xTMT6plex [N-Term; K12]; 2xCarbamidomethyl [C3; C4]		3.14549e-06	0	1	2	4	P62258	P62258 [95-106]	0	1935.07	High	High	High	High	High	High	High	High	High	High	0.956	1.006	0.594	0.819	0.876	1.044	0.579	0.48	0.443	128.2	122.6	129	76.2	105.1	112.4	133.9	74.2	61.5	56.9	4	4	4	4	4	4	4
FALSE	High	[K].APSIIFIDELDAIGTK.[R-]	2xTMT6plex [N-Term; K16]		1.23463e-05	0	1	6	1	P17980	P17980 [279-294]	0	2161.25	High	High	High	High	High	High	High	High	High	High	0.814	0.616	1.076	0.963	1.016	1.217	1.085	0.762	1.134	103.3	84.1	63.6	111.2	99.5	104.9	125.7	112	78.7	117.1	1	1	1	1	1	1	1
FALSE	High	[R].TAMDQALQWLEDK.[F]	2xTMT6plex [N-Term; K13]		2.48152e-05	0	1	4	1	P0CG29	P0CG29 [137-149]	0	2007.06	High	High	High	High	High	High	High	High	High	High	0.941	1.659	0.342	1.453	0.749	0.321	0.173	0.852	0.912	119	112	197.4	40.7	172.9	89.1	38.2	20.5	101.4	108.6	1	1	1	1	1	1	1
FALSE	High	[R].ASPFLLQYIQEEIPDYR.[N]	1xTMT6plex [N-Term]		5.59948e-07	0	1	5	1	O60256	O60256 [165-181]	0	2311.22	High	High	High	High	High	High	High	High	High	High	0.968	1.009	0.734	0.957	0.955	0.93	0.787	1.561	0.586	105.4	102.1	106.4	77.4	100.9	100.7	98	83	164.5	61.8	1	1	1	1	1	1	1
FALSE	High	[R].HAQAQYAYPGAR.[F]	1xTMT6plex [N-Term]		4.26529e-05	0	1	3	5	Q14112	Q14112 [946-957]	0	1561.81	High	High	High	High	High	High	High	High	High	High	1.014	1.064	0.734	1.216	1.061	0.884	1.144	0.709	1.024	101.5	102.9	108	74.6	123.4	107.7	89.8	116.2	72	103.9	5	5	5	5	5	5	5
FALSE	High	[K].VEEEIQTLSQVLAAK.[E]	2xTMT6plex [N-Term; K15]		2.82115e-06	0	2	4	3	E5RFR7; H0YC42	E5RFR7 [46-60]; H0YC42 [86-100]	0	2116.23	High	High	High	High	High	High	High	High	High	High	1.014	0.95	0.749	0.871	0.706	1.098	0.579	0.588	0.476	124.5	126.3	118.2	93.3	108.4	87.9	136.7	72.1	73.2	59.3	3	3	3	3	3	3	3
FALSE	High	[K].TPLGDTTHTCPR.[C]	1xTMT6plex [N-Term]; 1xCarbamidomethyl [C10]		1.98708e-05	0	1	1	4	P01860	P01860 [102-113]	0	1584.8	High	High	High	High	High	High	High	High	High	High	1.048	0.641	1.208	1.668	1.706	1.484	6.955	6.624	4.376	37.4	39.2	24	45.2	62.4	63.9	55.6	260.4	248	163.8	4	4	4	4	4	4	4
FALSE	High	[K].IGEEFLTDLSQLK.[K]	2xTMT6plex [N-Term; K13]		1.23113e-06	0	1	1	2	P11216	P11216 [508-520]	0	1951.12	High	High	High	High	High	High	High	High	High	High	0.942	1.682	0.438	1.242	0.673	1.721	0.629	0.541	0.363	108.3	102.1	182.2	47.5	134.5	72.9	186.4	68.1	58.6	39.4	2	2	2	2	2	2	2
FALSE	High	[R].KEEPSNNVK.[L]	3xTMT6plex [N-Term; K1; K9]		7.97947e-05	0	1	3	4	Q14974	Q14974 [183-191]	1	1732.02	High	High	High	High	High	High	High	High	High	High	0.805	0.786	1.238	1.171	1.144	1.056	1.405	0.964	1.465	90.6	72.9	71.2	112.2	106.1	103.7	95.7	127.3	87.4	132.8	4	4	4	4	4	4	4
FALSE	High	[R].TDSEIALLEGLTVVYK.[S]	2xTMT6plex [N-Term; K16]		7.64207e-07	0	1	7	1	F8VVA7	F8VVA7 [55-70]	0	2209.27	High	High	High	High	High	High	High	High	High	High	0.872	1.002	0.886	0.95	0.81	0.836	0.915	0.676	0.944	112.5	98.1	112.7	99.7	106.9	91.1	94.1	102.9	76	106.2	1	1	1	1	1	1	1
FALSE	High	[R].ETETVFVPVIQAGMEALK.[A]	2xTMT6plex [N-Term; K18]		6.08366e-07	0	1	2	2	P53992	P53992 [614-631]	0	2420.35	High	High	High	High	High	High	High	High	High	High	0.88	0.717	1.442	1.041	1.091	1.393	1.039	1.309	1.058	91.1	80.2	65.4	131.4	94.9	99.5	127	94.7	119.3	96.5	2	2	2	2	2	2	2
FALSE	High	[K].IAQDLEMYGVNYFEIK.[N]	2xTMT6plex [N-Term; K16]		1.69278e-05	0	1	2	1	P35241	P35241 [194-209]	0	2391.27	High	High	High	High	High	High	High	High	High	High	1.256	1.257	3.636	1.269	1.579	0.878	1.851	3.114	4.685	48.7	61.2	61.3	177.2	61.8	76.9	42.8	90.2	151.7	228.3	1	1	1	1	1	1	1
FALSE	High	[R].NIQVDEANLLTWQGLIVPDNPPYDK.[G]	2xTMT6plex [N-Term; K25]		1.0953e-08	0	1	1	1	P68036	P68036 [24-48]	0	3310.77	High	High	High	High	High	High	High	High	High	High	0.785	0.929	3.35	0.967	1.083	0.879	1.16	2.143	2.467	67.7	53.2	62.9	226.9	65.5	73.4	59.6	78.6	145.1	167.1	1	1	1	1	1	1	1
FALSE	High	[R].GGSTSYGTGSETESPR.[N]	1xTMT6plex [N-Term]		3.14052e-09	0	1	1	13	P02671	P02671 [272-287]	0	1801.84	High	High	High	High	High	High	High	High	High	High	1.124	0.387	1.076	0.947	1.347	0.426	2.044	1.159	2.025	86.7	97.4	33.6	93.2	82.1	116.7	36.9	177.2	100.5	175.6	13	13	13	13	13	13	13
FALSE	High	[R].STQDTVIALDALSAYWIASHTTEER.[G]	1xTMT6plex [N-Term]		1.07643e-11	0	3	9	1	A0A140TA32; A0A140TA29; P0C0L5	A0A140TA32 [1301-1325]; A0A140TA29 [1301-1325]; P0C0L5 [1301-1325]	0	3007.52	High	High	High	High	High	High	High	High	High	High	0.921	0.942	0.63	1.012	1.49	0.873	0.686	3.666	0.909	82.4	75.9	77.7	51.9	83.4	122.8	71.9	56.6	302.3	74.9	1	1	1	1	1	1	1
FALSE	High	[R].SNLVGMGVIPLEYLPGENADALGLTGQER.[Y]	1xTMT6plex [N-Term]		2.44602e-08	0	1	1	2	P21399	P21399 [806-834]	0	3242.69	High	High	High	High	High	High	High	High	High	High	0.922	0.922	0.665	0.931	0.752	0.886	0.9	0.848	0.693	117.4	108.2	108.2	78	109.3	88.3	104.1	105.7	99.5	81.4	2	2	2	2	2	2	2
FALSE	High	[K].ALQSLATVFSSSGYQGETDLNDAITEAGK.[T]	2xTMT6plex [N-Term; K29]		1.27296e-08	0	1	1	2	Q9Y5X1	Q9Y5X1 [441-469]	0	3431.76	High	High	High	High	High	High	High	High	High	High	0.948	1.658	0.732	1.066	1.034	1.325	0.95	0.928	0.946	94.5	89.5	156.6	69.2	100.7	97.7	125.1	89.8	87.6	89.4	2	2	2	2	2	2	2
FALSE	High	[R].SAAPGSLGYQWLSDGSGVFEIAEASGVR.[T]	1xTMT6plex [N-Term]		2.69125e-10	0	1	4	1	Q12931	Q12931 [221-248]	0	3040.52	High	High	High	High	High	High	High	High	High	High	1.387	1.575	0.442	0.914	0.693	0.881	0.61	0.501	0.566	116.7	161.9	183.8	51.6	106.7	80.9	102.8	71.2	58.4	66	1	1	1	1	1	1	1
FALSE	High	[R].EEEDMYMNMVLAHFLQK.[N]	2xTMT6plex [N-Term; K17]		1.05705e-05	0	1	2	1	Q9NUY8	Q9NUY8 [406-422]	0	2586.28	High	High	High	High	High	High	High	High	High	High	0.864	1.281	0.946	1.161	0.978	1.023	0.986	0.623	0.926	102.1	88.3	130.9	96.6	118.6	99.9	104.5	100.7	63.6	94.6	1	1	1	1	1	1	1
FALSE	High	[K].SAMQSVVDDWIESYK.[QH]	2xTMT6plex [N-Term; K15]		7.20584e-06	0	1	8	1	Q8N3U4	Q8N3U4 [93-107]	0	2216.13	High	High	High	High	High	High	High	High	High	High	0.985	0.707	0.859	0.988	0.791	0.986	1.114	1.529	1.143	99	97.5	70	85	97.8	78.3	97.6	110.3	151.4	113.2	1	1	1	1	1	1	1
FALSE	High	[R].TLTAVHDAILEDLVFPSEIVGK.[R]	2xTMT6plex [N-Term; K22]		3.63513e-10	0	1	2	2	P62081	P62081 [121-142]	0	2825.61	High	High	High	High	High	High	High	High	High	High	1.102	0.918	3.081	1.182	1.116	1.044	1.451	2.757	1.777	64.8	71.5	59.5	199.7	76.6	72.3	67.7	94	178.7	115.2	2	2	2	2	2	2	2
FALSE	High	[R].AQASEILLEELQQGLSQAK.[R]	2xTMT6plex [N-Term; K19]		2.12417e-07	0	1	1	1	Q15276	Q15276 [603-621]	0	2514.42	High	High	High	High	High	High	High	High	High	High	0.892	0.773	0.695	1.022	1.079	0.954	1.075	1.013	0.898	106.4	94.9	82.2	74	108.7	114.8	101.5	114.4	107.8	95.5	1	1	1	1	1	1	1
FALSE	High	[K].DLNSDMDSILASLK.[L]	2xTMT6plex [N-Term; K14]		6.44802e-08	0	1	2	2	P40939	P40939 [647-660]	0	1980.07	High	High	High	High	High	High	High	High	High	High	0.835	0.775	4.535	1.034	1.075	0.767	1.661	2.755	3.192	56.7	47.4	44	257.2	58.7	61	43.5	94.2	156.3	181.1	2	2	2	2	2	2	2
FALSE	High	[K].LMCPQEIVDYIADK.[K]	2xTMT6plex [N-Term; K14]; 1xCarbamidomethyl [C3]		1.18867e-07	0	1	2	3	O14561	O14561 [138-151]	0	2153.14	High	High	High	High	High	High	High	High	High	High	1.092	0.854	0.561	0.825	0.768	0.809	0.686	0.552	0.495	130.9	142.9	111.7	73.5	108	100.6	105.8	89.7	72.3	64.7	3	3	3	3	3	3	3
FALSE	High	[K].VLMVEEPSMNLEWLYGCPPPYHTFEEPVYMK.[S]	2xTMT6plex [N-Term; K31]; 1xCarbamidomethyl [C17]		3.70714e-09	0	1	1	2	P00395	P00395 [482-512]	0	4244.07	High	High	High	High	High	High	High	High	High	High	1.128	0.948	0.617	0.766	0.73	0.807	0.619	0.445	0.453	133.1	150.1	126.2	82.1	101.9	97.2	107.5	82.4	59.2	60.2	2	2	2	2	2	2	2
FALSE	High	[K].LPIVNEDDELVAIIAR.[T]	1xTMT6plex [N-Term]		9.13568e-09	0	1	3	2	P12268	P12268 [209-224]	0	2009.15	High	High	High	High	High	High	High	High	High	High	0.738	1.017	0.999	2.177	0.845	1.305	0.844	0.733	0.855	95.1	70.2	96.8	95	207.1	80.4	124.2	80.3	69.7	81.3	2	2	2	2	2	2	2
FALSE	High	[R].FLESQMVIEESILQSDK.[A]	2xTMT6plex [N-Term; K17]		5.10068e-07	0	1	1	2	Q6ZN66	Q6ZN66 [463-479]	0	2454.32	High	High	High	High	High	High	High	High	High	High	1.219	0.936	1.445	0.939	1.057	1.224	0.766	0.972	0.262	101.8	124.2	95.3	147.1	95.6	107.6	124.7	78	99	26.7	2	2	2	2	2	2	2
FALSE	High	[R].YSDESGNMDFDNFISCLVR.[L]	1xTMT6plex [N-Term]; 1xOxidation [M8]; 1xCarbamidomethyl [C16]		1.89289e-06	0	1	5	1	A0A0C4DGQ5	A0A0C4DGQ5 [217-235]	0	2514.11	High	High	High	High	High	High	High	High	High	High	0.824	0.99	0.732	0.877	0.922	0.997	0.665	0.665	0.559	121.5	100.2	120.3	88.9	106.6	112	121.2	80.8	80.8	67.9	1	1	1	1	1	1	1
FALSE	High	[K].QIIVDPLSFSEER.[F]	1xTMT6plex [N-Term]		4.98838e-06	0	1	3	3	P35221	P35221 [288-300]	0	1761.96	High	High	High	High	High	High	High	High	High	High	1.011	1.184	3.097	1.332	1.022	1.111	1.407	1.638	1.407	70.4	71.2	83.3	217.9	93.8	71.9	78.2	99	115.3	99	3	3	3	3	3	3	3
FALSE	High	[K].TELSQSDMFDQR.[L]	1xTMT6plex [N-Term]		1.14833e-05	0	1	2	1	P62495	P62495 [234-245]	0	1685.8	High	High	High	High	High	High	High	High	High	High	1.04	0.946	2.228	1.517	1.09	1.606	1.517	1.188	1.442	73.7	76.6	69.7	164.1	111.8	80.3	118.3	111.8	87.5	106.3	1	1	1	1	1	1	1
FALSE	High	[R].GTDECAIESIAVAATPIPK.[L]	2xTMT6plex [N-Term; K19]; 1xCarbamidomethyl [C5]		4.60364e-08	0	1	1	3	P53634	P53634 [444-462]	0	2401.3	High	High	High	High	High	High	High	High	High	High	0.749	0.476	1.468	0.289	0.394	1.024	1.394	0.742	1.331	112.8	84.5	53.7	165.6	32.6	44.4	115.4	157.3	83.7	150.1	3	3	3	3	3	3	3
FALSE	High	[K].ETEELMAWMR.[N]	1xTMT6plex [N-Term]		2.20348e-05	0	1	2	2	Q12931	Q12931 [578-587]	0	1524.74	High	High	High	High	High	High	High	High	High	High	1.053	0.933	0.612	0.975	0.822	0.983	0.538	0.518	0.4	127.6	134.4	119.1	78.2	124.5	104.9	125.5	68.7	66.2	51	2	2	2	2	2	2	2
FALSE	High	[K].VPADTEVVCAPPTAYIDFAR.[Q]	1xTMT6plex [N-Term]; 1xCarbamidomethyl [C9]		1.11246e-08	0	1	1	7	P60174	P60174 [71-90]	0	2421.23	High	High	High	High	High	High	High	High	High	High	0.894	1.017	2.833	1.127	1.142	1.25	2.026	2.19	2.475	62.7	56	63.8	177.5	70.6	71.6	78.4	127	137.3	155.1	7	7	7	7	7	7	7
FALSE	High	[R].MGPSGGEGMEPER.[R]	1xTMT6plex [N-Term]		3.93055e-06	0	1	2	1	Q14847	Q14847 [131-143]	0	1562.71	High	High	High	High	High	High	High	High	High	High	0.781	0.921	2.377	1.474	1.576	1.076	2.845	2.401	3.942	54.4	42.4	50.1	129.3	80.1	85.7	58.5	154.7	130.6	214.3	1	1	1	1	1	1	1
FALSE	High	[R].IEENILSSELLR.[F]	1xTMT6plex [N-Term]		4.6154e-06	0	1	1	4	P32926	P32926 [276-287]	0	1644.94	High	High	High	High	High	High	High	High	High	High	1.154	1.286	1.314	0.998	1.103	1.262	0.681	0.404	0.123	107.2	123.7	137.9	140.9	107.1	118.3	135.3	73	43.4	13.2	4	4	4	4	4	4	4
FALSE	High	[R].DPAEALQLPMDYVQR.[V]	1xTMT6plex [N-Term]		1.39789e-05	0	1	4	3	K7ER00	K7ER00 [321-335]	0	1975.02	High	High	High	High	High	High	High	High	High	High	0.805	0.802	1.039	0.903	0.782	1.015	0.848	0.84	0.869	112.3	90.4	90.1	116.7	101.5	87.9	114	95.2	94.4	97.6	3	3	3	3	3	3	3
FALSE	High	[R].NLQDNFQEDPIQMSMIIYSCLK.[E]	2xTMT6plex [N-Term; K22]; 1xCarbamidomethyl [C20]		4.99601e-07	0	1	5	1	P42224	P42224 [89-110]	0	3145.58	High	High	High	High	High	High	High	High	High	High	0.899	0.785	1.742	0.705	1.034	1.059	0.638	0.928	0.702	105.4	94.8	82.7	183.6	74.2	108.9	111.5	67.2	97.8	73.9	1	1	1	1	1	1	1
FALSE	High	[R].VYALPEDLVEVNPK.[M]	2xTMT6plex [N-Term; K14]		1.01103e-06	0	1	1	12	P13796	P13796 [597-610]	0	2044.17	High	High	High	High	High	High	High	High	High	High	0.671	0.548	1.93	0.901	1.027	1.03	2.463	0.96	4.351	67.2	45.1	36.8	129.7	60.5	69	69.2	165.5	64.5	292.4	12	12	12	12	12	12	12
FALSE	High	[R].ESTEFLQQNPVTEYMK.[K]	2xTMT6plex [N-Term; K16]		5.11928e-06	0	1	2	1	Q13616	Q13616 [247-262]	0	2402.23	High	High	High	High	High	High	High	High	High	High	0.879	0.924	0.923	1.024	0.962	0.986	0.828	0.481	0.632	115.7	101.7	107	106.8	118.6	111.4	114.2	95.8	55.7	73.1	1	1	1	1	1	1	1
FALSE	High	[K].GGYYYYHNLETQEGGWDEPPNFVQNSMQLSR.[E]	1xTMT6plex [N-Term]		5.13305e-08	0	1	4	1	P46940	P46940 [692-722]	0	3908.78	High	High	High	High	High	High	High	High	High	High	0.924	0.794	1.276	1.071	1.248	1.019	1.445	1.318	1.341	87.4	80.8	69.5	111.6	93.6	109.2	89.1	126.3	115.2	117.3	1	1	1	1	1	1	1
FALSE	High	[R].AYYENSPQQVFSTEFEVK.[E]	2xTMT6plex [N-Term; K18]		7.18953e-08	0	1	1	7	P01024	P01024 [208-225]	0	2624.33	High	High	High	High	High	High	High	High	High	High	1.062	0.424	0.914	0.976	1.575	0.721	1.121	4.264	1.918	71.6	76	30.3	65.4	69.9	112.7	51.6	80.2	305.1	137.2	7	7	7	7	7	7	7
FALSE	High	[K].AVVEVDESGTR.[A]	1xTMT6plex [N-Term]		2.45602e-05	0	1	2	1	P05154	P05154 [351-361]	0	1390.74	High	High	High	High	High	High	High	High	High	High	1.039	1.046	0.837	0.962	1.138	1.104	0.87	1.857	1.309	89.6	93.1	93.7	75	86.2	101.9	98.9	77.9	166.4	117.2	1	1	1	1	1	1	1
FALSE	High	[R].IAQLEEELEEEQGNMEAMSDR.[V]	1xTMT6plex [N-Term]		1.39178e-09	0	1	1	4	P35749	P35749 [1738-1758]	0	2680.23	High	High	High	High	High	High	High	High	High	High	1.215	2.19	1.429	1.049	0.732	0.85	0.768	0.636	0.327	98.1	119.2	214.8	140.1	102.9	71.8	83.4	75.4	62.3	32.1	4	4	4	4	4	4	4
FALSE	High	[R].IAQLEEELEEEQGNMEAMSDR.[V]	1xTMT6plex [N-Term]; 1xOxidation [M]		9.68803e-05	0	1	1	2	P35749	P35749 [1738-1758]	0	2696.22	High	High	High	High	High	High	High	High	High	High	0.712	1.044	0.691	0.947	0.993	0.79	0.668	1.716	0.688	108.1	77	112.8	74.7	102.4	107.3	85.5	72.2	185.6	74.4	1	1	1	1	1	1	1
FALSE	High	[K].YPALTKPENQDIDWTLLEGETR.[E]	2xTMT6plex [N-Term; K6]		7.42496e-09	0	1	3	2	P13797	P13797 [377-398]	0	3047.61	High	High	High	High	High	High	High	High	High	High	1.077	1.447	0.677	0.859	0.916	1.723	0.733	0.499	0.411	107	115.2	154.9	72.5	91.9	98.1	184.4	78.4	53.4	44	2	2	2	2	2	2	2
FALSE	High	[K].EQADFAVEALAKATYER.[L]	2xTMT6plex [N-Term; K12]		2.85055e-06	0	2	2	1	P35580; P35749	P35580 [415-431]; P35749 [415-431]	1	2370.27	High	High	High	High	High	High	High	High	High	High	1.046	3.052	0.52	1.064	0.593	0.578	0.853	0.698	0.563	100.3	105	306.2	52.2	106.8	59.5	58	85.6	70.1	56.5	1	1	1	1	1	1	1
FALSE	High	[K].VLCELADLQDK.[E]	2xTMT6plex [N-Term; K11]; 1xCarbamidomethyl [C3]		6.70443e-05	0	1	6	3	P17987	P17987 [74-84]	0	1761.98	High	High	High	High	High	High	High	High	High	High	0.917	0.508	1.425	1.12	1.155	0.852	1.498	2.514	1.846	77.9	71.4	39.6	111	87.3	90	66.4	116.7	195.9	143.8	3	3	3	3	3	3	3
FALSE	High	[R].DGQVINETSQHHDDLE.[-]	1xTMT6plex [N-Term]		4.67942e-05	0	1	1	2	P08670	P08670 [451-466]	0	2065.96	High	High	High	High	High	High	High	High	High	High	0.86	0.798	1.308	1.354	1.074	0.868	1.757	1.664	1.673	80.9	69.6	64.6	105.9	109.6	86.9	70.2	142.2	134.7	135.4	2	2	2	2	2	2	2
FALSE	High	[K].VYEEVLSVTPNDGFAK.[V]	2xTMT6plex [N-Term; K16]		1.76428e-05	0	1	1	1	Q12797	Q12797 [476-491]	0	2226.21	High	High	High	High	High	High	High	High	High	High	1.071	1.142	2.033	1.014	1.404	1.063	2.652	2.749	2.632	59.7	63.9	68.1	121.3	60.5	83.8	63.4	158.3	164	157	1	1	1	1	1	1	1
FALSE	High	[K].GADFLVTEVENGGSLGSK.[K]	2xTMT6plex [N-Term; K18]		3.38681e-07	0	1	4	3	P14618	P14618 [189-206]	0	2238.2	High	High	High	High	High	High	High	High	High	High	0.893	0.825	3.11	1.421	1.321	0.972	2.477	1.235	2.642	62.9	56.2	51.9	195.6	89.4	83.1	61.2	155.8	77.7	166.2	3	3	3	3	3	3	3
FALSE	High	[K].VLAPQISFAPEIASEEER.[K]	1xTMT6plex [N-Term]		2.6926e-06	0	1	2	1	P16083	P16083 [184-201]	0	2215.18	High	High	High	High	High	High	High	High	High	High	0.974	1.067	0.856	1.154	1.182	0.856	1.132	1.237	1.165	94.1	91.7	100.4	80.5	108.7	111.3	80.6	106.6	116.4	109.7	1	1	1	1	1	1	1
FALSE	High	[K].DATLEACAGALQNLTASK.[G]	2xTMT6plex [N-Term; K18]; 1xCarbamidomethyl [C7]		8.98463e-08	0	1	1	2	Q13835	Q13835 [562-579]	0	2292.23	High	High	High	High	High	High	High	High	High	High	1.072	1.244	1.497	0.918	1.383	1.172	1.273	0.97	0.375	91.7	98.3	114.1	137.3	84.2	126.8	107.5	116.7	89	34.4	2	2	2	2	2	2	2
FALSE	High	[K].TLCECAGGLECACPALLEYAR.[T]	1xTMT6plex [N-Term]; 4xCarbamidomethyl [C3; C5; C11; C13]		1.99357e-06	0	1	1	1	P04275	P04275 [253-273]	0	2643.22	High	High	High	High	High	High	High	High	High	High	1.269	1.351	3.408	1.504	1.367	1.264	1.64	1.495	1.101	64.9	82.4	87.7	221.3	97.7	88.8	82.1	106.5	97.1	71.5	1	1	1	1	1	1	1
FALSE	High	[K].IIITVVEEQEQK.[G]	2xTMT6plex [N-Term; K12]		3.89557e-07	0	1	1	3	Q15149	Q15149 [3095-3106]	0	1887.12	High	High	High	High	High	High	High	High	High	High	1.131	1.216	0.912	1.291	1.255	0.963	1.425	0.765	0.939	91.8	103.8	111.6	83.7	118.5	115.2	88.3	130.7	70.2	86.2	3	3	3	3	3	3	3
FALSE	High	[R].AAPGQEPPEHMAELQR.[N]	1xTMT6plex [N-Term]		5.70763e-06	0	1	1	1	O00391	O00391 [615-630]	0	1990	High	High	High	High	High	High	High	High	High	High	1.376	1.845	0.743	1.009	1.208	1.185	0.962	0.6	0.696	94.1	129.5	173.6	69.9	95	113.7	111.5	90.6	56.5	65.5	1	1	1	1	1	1	1
FALSE	High	[R].TMSEVGGSVEDLIAK.[G]	2xTMT6plex [N-Term; K15]		4.92647e-05	0	1	10	1	P07339	P07339 [35-49]	0	1994.09	High	High	High	High	High	High	High	High	High	High	0.976	0.779	1.365	1.359	1.064	0.935	1.357	0.962	0.932	93.2	91	72.6	127.2	126.6	99.2	87.1	126.5	89.6	86.9	1	1	1	1	1	1	1
FALSE	High	[R].HVFIVDDFESFEK.[I]	2xTMT6plex [N-Term; K13]		4.11818e-06	0	1	5	1	Q99715	Q99715 [2479-2491]	0	2070.09	High	High	High	High	High	High	High	High	High	High	1.057	1.219	11.982	1.115	2.581	1.05	9.373	2.96	5.852	26.2	27.7	31.9	313.7	29.2	67.6	27.5	245.4	77.5	153.2	1	1	1	1	1	1	1
FALSE	High	[R].NLDLDSIIAEVK.[A]	2xTMT6plex [N-Term; K12]		5.12719e-07	0	6	9	38	P35908; P04259; P02538; O95678; P48668; P13647	P35908 [342-353]; P04259 [327-338]; P02538 [327-338]; O95678 [313-324]; P48668 [327-338]; P13647 [332-343]	0	1788.05	High	High	High	High	High	High	High	High	High	High	1.446	0.914	5.847	1.368	1.299	0.834	1.888	0.563	0.266	64.8	93.8	59.2	379	88.7	84.2	54.1	122.4	36.5	17.2	38	38	38	38	38	38	38
FALSE	High	[R].HGVQELEIELQSQLSK.[K]	2xTMT6plex [N-Term; K16]		1.5029e-05	0	1	2	1	P35527	P35527 [375-390]	0	2296.29	High	High	High	High	High	High	High	High	High	High	0.464	0.428	0.284	0.477	0.284	0.428	0.239	0.348	0.268	236.9	110	101.3	67.3	113	67.3	101.3	56.7	82.5	63.6	1	1	1	1	1	1	1
FALSE	High	[K].KLNVTEQEK.[I]	3xTMT6plex [N-Term; K1; K9]		6.20795e-05	0	1	2	5	P06733	P06733 [81-89]	1	1776.08	High	High	High	High	High	High	High	High	High	High	0.918	0.648	3.097	0.961	1.033	1.005	1.587	1.514	1.514	75.3	69.1	48.8	233.3	72.4	77.8	75.7	119.5	114	114	5	5	5	5	5	5	5
FALSE	High	[K].DVVFLLDGSEGVR.[S]	1xTMT6plex [N-Term]		3.03751e-07	0	1	2	11	P12111	P12111 [1029-1041]	0	1634.9	High	High	High	High	High	High	High	High	High	High	0.825	0.785	0.458	1.046	1.378	0.735	1.063	0.461	0.571	120.2	99.1	94.4	55	125.7	165.6	88.3	127.7	55.4	68.6	11	11	11	11	11	11	11
FALSE	High	[R].LAEVEAALEK.[Q]	2xTMT6plex [N-Term; K10]		9.49248e-05	0	1	1	3	Q15149	Q15149 [1499-1508]	0	1530.91	High	High	High	High	High	High	High	High	High	High	0.937	1.014	0.678	1.095	0.963	0.764	1.053	0.534	0.674	114.8	107.5	116.4	77.8	125.7	110.5	87.7	120.9	61.3	77.3	3	3	3	3	3	3	3
FALSE	High	[R].YSSDVQEMILSSATADR.[I]	1xTMT6plex [N-Term]		2.0817e-05	0	1	1	1	Q92616	Q92616 [2505-2521]	0	2102.03	High	High	High	High	High	High	High	High	High	High	1.217	1.777	0.67	1.374	0.897	1.154	0.759	0.77	0.702	96.9	117.9	172.2	65	133.2	86.9	111.9	73.5	74.6	68	1	1	1	1	1	1	1
FALSE	High	[R].GPGNPVPGPLAPLPDYMSEEK.[L]	2xTMT6plex [N-Term; K21]		2.79449e-05	0	1	2	1	Q6P2Q9	Q6P2Q9 [9-29]	0	2623.38	High	High	High	High	High	High	High	High	High	High	0.864	0.639	1.216	1.235	1.077	0.98	1.139	1.21	1.148	95.2	82.2	60.8	115.7	117.5	102.5	93.3	108.4	115.1	109.3	1	1	1	1	1	1	1
FALSE	High	[R].LENYPIPEPGPNEVLLR.[M]	1xTMT6plex [N-Term]		1.22191e-05	0	1	2	2	Q00796	Q00796 [22-38]	0	2179.2	High	High	High	High	High	High	High	High	High	High	1.086	0.772	0.967	0.846	1.049	0.855	0.984	0.781	0.565	112.3	121.9	86.7	108.6	95	117.8	96	110.5	87.7	63.4	2	2	2	2	2	2	2
FALSE	High	[K].NFYNEHEEITNLTPQQLIDLR.[H]	1xTMT6plex [N-Term]		2.62373e-06	0	1	2	1	Q86XP3	Q86XP3 [216-236]	0	2816.44	High	High	High	High	High	High	High	High	High	High	0.833	0.838	1.576	1.033	1.117	0.684	1.099	0.829	1.023	99.7	83	83.5	157.1	103	111.3	68.2	109.6	82.6	102	1	1	1	1	1	1	1
FALSE	High	[K].HLEEEEGQLK.[H]	2xTMT6plex [N-Term; K10]		3.36499e-05	0	1	1	3	P07476	P07476 [385-394]	0	1669.92	High	High	High	High	High	High	High	High	High	High	1.052	5.069	1.246	0.775	0.501	3.069	0.863	0.297	0.12	71.5	75.2	362.3	89	55.4	35.8	219.4	61.6	21.2	8.6	3	3	3	3	3	3	3
FALSE	High	[K].VWAHYEEQPVEEVMPVLEEK.[E]	2xTMT6plex [N-Term; K20]		7.16038e-09	0	1	1	3	Q7KZF4	Q7KZF4 [657-676]	0	2899.5	High	High	High	High	High	High	High	High	High	High	1.032	0.777	1.17	1.126	0.954	1.01	1.627	0.852	1.517	90.4	93.2	70.3	105.8	101.7	86.2	91.3	147	77	137.1	3	3	3	3	3	3	3
FALSE	High	[R].AIAIASDMQDDFISPCGACR.[Q]	1xTMT6plex [N-Term]; 2xCarbamidomethyl [C16; C19]		2.23718e-07	0	1	1	1	P32320	P32320 [84-103]	0	2427.13	High	High	High	High	High	High	High	High	High	High	0.999	1.137	1.019	0.837	1.108	1.05	0.875	1.403	1.254	93.6	93.5	106.4	95.4	78.3	103.7	98.3	81.9	131.3	117.4	1	1	1	1	1	1	1
FALSE	High	[K].SDPLCVLLQDVGGGSWAELGR.[T]	1xTMT6plex [N-Term]; 1xCarbamidomethyl [C5]		1.01977e-09	0	1	18	2	B0QZ18	B0QZ18 [31-51]	0	2458.26	High	High	High	High	High	High	High	High	High	High	0.588	0.691	0.675	0.755	0.863	0.697	0.879	0.84	0.888	126.9	74.6	87.7	85.7	95.9	109.6	88.5	111.6	106.7	112.7	2	2	2	2	2	2	2
FALSE	High	[K].DFIIFEAAPQETR.[G]	1xTMT6plex [N-Term]		2.6676e-05	0	1	2	2	P60510	P60510 [282-294]	0	1765.93	High	High	High	High	High	High	High	High	High	High	0.989	0.855	0.861	0.856	0.907	0.877	0.854	0.627	0.95	113.9	112.7	97.4	98.1	97.5	103.4	99.9	97.3	71.4	108.2	2	2	2	2	2	2	2
FALSE	High	[K].RVEVVEEDGPSEK.[S]	2xTMT6plex [N-Term; K13]		3.30016e-07	0	2	4	1	O15231; H0Y704	O15231 [218-230]; H0Y704 [36-48]	1	1931.05	High	High	High	High	High	High	High	High	High	High	1.393	0.963	1.467	0.801	0.668	0.963	0.662	0.63	0.235	113.9	158.6	109.7	167	91.2	76.1	109.6	75.4	71.8	26.7	1	1	1	1	1	1	1
FALSE	High	[K].FEAHPNDLYVEGLPENIPFR.[S]	1xTMT6plex [N-Term]		9.02077e-07	0	1	1	1	P78347	P78347 [495-514]	0	2586.32	High	High	High	High	High	High	High	High	High	High	1.138	0.706	1.641	1.125	1.301	1.189	1.565	1.526	1.562	78.4	89.2	55.4	128.7	88.2	102	93.2	122.7	119.7	122.5	1	1	1	1	1	1	1
FALSE	High	[R].DGMDNQGGYGSVGR.[M]	1xTMT6plex [N-Term]		8.75476e-08	0	1	1	1	P31942	P31942 [288-301]	0	1641.75	High	High	High	High	High	High	High	High	High	High	1.077	1.187	1.503	1.652	1.005	1.314	1.726	1.113	1.666	75.5	81.3	89.6	113.5	124.8	75.9	99.2	130.3	84.1	125.8	1	1	1	1	1	1	1
FALSE	High	[K].FDDDKVSIVTPEDILR.[L]	2xTMT6plex [N-Term; K5]		1.82545e-06	0	1	2	2	P54578	P54578 [450-465]	1	2320.28	High	High	High	High	High	High	High	High	High	High	0.79	0.844	0.73	1.141	1.067	0.842	0.905	0.437	0.716	118	93.3	99.6	86.1	134.7	125.9	99.4	106.9	51.5	84.5	2	2	2	2	2	2	2
FALSE	High	[R].GPATAEVPYPDDLVGFK.[L]	2xTMT6plex [N-Term; K17]		3.27862e-06	0	1	2	1	Q15477	Q15477 [889-905]	0	2234.21	High	High	High	High	High	High	High	High	High	High	0.862	0.592	0.602	0.698	0.744	0.859	0.649	0.59	0.619	138.6	119.5	82.1	83.5	96.7	103.2	119	89.9	81.8	85.7	1	1	1	1	1	1	1
FALSE	High	[R].EDGPWIPYQYYSGSCENTYSK.[A]	2xTMT6plex [N-Term; K21]; 1xCarbamidomethyl [C15]		8.69935e-07	0	1	1	1	P11047	P11047 [168-188]	0	3002.39	High	High	High	High	High	High	High	High	High	High	0.9	1.335	0.664	1.38	0.949	1.124	1.59	0.579	0.871	96.2	86.6	128.4	63.9	132.8	91.3	108.2	153	55.8	83.8	1	1	1	1	1	1	1
FALSE	High	[K].YIYDQCPAVAGYGPIEQLPDYNR.[I]	1xTMT6plex [N-Term]; 1xCarbamidomethyl [C6]		1.85298e-10	0	1	1	3	P31930	P31930 [448-470]	0	2931.42	High	High	High	High	High	High	High	High	High	High	1.083	0.907	0.686	0.971	0.942	1.039	0.712	0.637	0.588	116.8	126.5	105.9	80.1	113.4	110	121.3	83.1	74.4	68.6	3	3	3	3	3	3	3
FALSE	High	[R].NPPGFAFVEFEDPR.[D]	1xTMT6plex [N-Term]		1.0815e-06	0	2	5	6	Q16629; P84103	Q16629 [45-58]; P84103 [44-57]	0	1850.93	High	High	High	High	High	High	High	High	High	High	1.15	0.779	3.042	1.272	1.218	1.034	1.707	1.527	2.764	64.5	74.2	50.3	196.3	82.1	78.6	66.7	110.2	98.6	178.4	6	6	6	6	6	6	6
FALSE	High	[K].HAQAVEELTEQLEQFK.[R]	2xTMT6plex [N-Term; K16]		3.22298e-09	0	1	1	12	P35749	P35749 [1201-1216]	0	2358.27	High	High	High	High	High	High	High	High	High	High	1.528	6.166	0.503	1.859	0.646	0.913	1.038	0.469	0.323	69.2	105.8	426.8	34.8	128.7	44.7	63.2	71.9	32.5	22.3	12	12	12	12	12	12	12
FALSE	High	[K].TCGFDFTGAVEDISK.[I]	2xTMT6plex [N-Term; K15]; 1xCarbamidomethyl [C2]		1.58079e-07	0	1	1	6	P00505	P00505 [186-200]	0	2105.06	High	High	High	High	High	High	High	High	High	High	1.104	0.882	0.567	0.748	0.778	0.842	0.563	0.447	0.336	137.6	151.9	121.3	78	103	107.1	115.8	77.5	61.5	46.2	6	6	6	6	6	6	6
FALSE	High	[R].LISLTDENALSGNEELTVK.[I]	2xTMT6plex [N-Term; K19]		1.24178e-09	0	1	3	4	P14625	P14625 [117-135]	0	2504.39	High	High	High	High	High	High	High	High	High	High	0.742	0.714	1.287	1.062	0.983	0.814	1.888	0.705	1.407	94.3	70	67.3	121.4	100.2	92.7	76.8	178.1	66.5	132.7	4	4	4	4	4	4	4
FALSE	High	[K].GEELLSPLNLEQAAYAR.[D]	1xTMT6plex [N-Term]		3.51195e-07	0	1	2	5	O00159	O00159 [362-378]	0	2103.13	High	High	High	High	High	High	High	High	High	High	1.285	0.919	0.929	1.273	1.231	1.036	1.227	1.856	1.183	83.8	107.7	77	77.8	106.6	103.1	86.7	102.8	155.5	99.1	5	5	5	5	5	5	5
FALSE	High	[K].DAEEWFFTKTEELNR.[E]	2xTMT6plex [N-Term; K9]		1.06056e-07	0	1	1	1	P02533	P02533 [301-315]	1	2373.21	High	High	High	High	High	High	High	High	High	High	0.603	1.358	6.099	7.475	5.471	1.309	2.226	0.279	0.255	38.3	23.1	52.1	233.9	286.7	209.8	50.2	85.4	10.7	9.8	1	1	1	1	1	1	1
FALSE	High	[K].ENAYDLEANLAVLK.[L]	2xTMT6plex [N-Term; K14]		2.86916e-07	0	1	3	2	Q9UBQ5	Q9UBQ5 [39-52]	0	2021.13	High	High	High	High	High	High	High	High	High	High	0.886	0.943	0.807	0.969	0.789	1.039	0.617	0.423	0.527	125	110.8	117.9	100.8	121.1	98.7	129.9	77.1	52.8	65.9	2	2	2	2	2	2	2
FALSE	High	[K].LAPEVMEDLVK.[S]	2xTMT6plex [N-Term; K11]		1.8388e-05	0	1	3	2	P62760	P62760 [8-18]	0	1701.99	High	High	High	High	High	High	High	High	High	High	1.274	0.838	0.608	0.839	1.028	0.774	0.305	0.18	0.052	145	184.8	121.4	88.1	121.7	149	112.2	44.2	26.1	7.5	2	2	2	2	2	2	2
FALSE	High	[R].HQYYNQEWTLWDR.[F]	1xTMT6plex [N-Term]		2.749e-06	0	1	2	1	P22314	P22314 [945-957]	0	2067.99	High	High	High	High	High	High	High	High	High	High	1.105	1.189	1.215	1.405	1.112	1.569	1.174	0.862	1.152	84.9	93.8	100.9	103.1	119.2	94.4	133.2	99.6	73.2	97.7	1	1	1	1	1	1	1
FALSE	High	[K].MEMPSTPQQLQNLTEDIR.[E]	1xTMT6plex [N-Term]		1.29349e-05	0	1	2	1	G3XAI2	G3XAI2 [1555-1572]	0	2360.18	High	High	High	High	High	High	High	High	High	High	1.53	1.58	0.97	1.267	1.181	0.768	1.31	0.7	0.895	89.3	136.6	141.1	86.6	113.1	105.4	68.6	117	62.5	79.9	1	1	1	1	1	1	1
FALSE	High	[R].EELSNVLAAMR.[K]	1xTMT6plex [N-Term]		1.61578e-05	0	1	1	3	Q9Y3U8	Q9Y3U8 [88-98]	0	1461.79	High	High	High	High	High	High	High	High	High	High	1.015	1.184	3.41	1.116	1.107	1.099	1.548	2	2.489	62.6	63.6	74.1	213.5	69.9	69.3	68.8	96.9	125.3	155.9	3	3	3	3	3	3	3
FALSE	High	[K].VEDMAELTCLNEASVLHNLR.[E]	1xTMT6plex [N-Term]; 1xCarbamidomethyl [C9]		2.52329e-08	0	1	1	1	P35749	P35749 [87-106]	0	2543.28	High	High	High	High	High	High	High	High	High	High	1.161	1.762	1.52	1.484	1.431	0.935	2.085	0.899	1.578	72.2	83.8	127.1	109.7	107.1	103.3	67.5	150.5	64.9	113.9	1	1	1	1	1	1	1
FALSE	High	[K].ASSTSPVEISEWLDQK.[L]	2xTMT6plex [N-Term; K16]		2.57904e-09	0	1	6	2	P13804	P13804 [188-203]	0	2235.19	High	High	High	High	High	High	High	High	High	High	1.11	0.723	1.029	1.014	1.409	1.043	1.236	0.712	0.881	98.5	109.3	71.1	101.3	99.9	138.7	102.7	121.7	70.1	86.7	2	2	2	2	2	2	2
[truncated: 29,372 more rows]
[truncated: 8 more columns]
